# Supplementary material for: XA4C: eXplainable representation learning via Autoencoders revealing Critical genes
Source: PLoS Comput Biol. 2023 Oct 2;19(10):e1011476. doi: 10.1371/journal.pcbi.1011476 (PMC10569512; doi:10.1371/journal.pcbi.1011476)
Supplement: S2 Table — (XLSX) [file pcbi.1011476.s003.xlsx]

## Sheet: S2_Table 
S2_Table. KEGG pathways enrichment for XA4C, DiffEx and DiffCoEx
BRCA				COAD				KIRC				LUAD				PRAD				THCA
geneSet	description	GeneRatio	FDR	geneSet	description	GeneRatio	FDR	geneSet	description	GeneRatio	FDR	geneSet	description	GeneRatio	FDR	geneSet	description	GeneRatio	FDR	geneSet	description	GeneRatio	FDR
hsa04932	Non-alcoholic fatty liver disease (NAFLD)	0.751678	1.25899e-11	hsa00051	Fructose and mannose metabolism	0.666667	0.000126294	hsa00020	Citrate cycle (TCA cycle)	0.633333	0.00191769	hsa00520	Amino sugar and nucleotide sugar metabolism	0.729167	1.23638e-05	hsa01210	2-Oxocarboxylic acid metabolism	0.722222	0.00267725	hsa00480	Glutathione metabolism	0.482143	0.00605411
hsa00190	Oxidative phosphorylation	0.744361	5.39712e-10	hsa04668	TNF signaling pathway	0.527273	7.08304e-06	hsa04216	Ferroptosis	0.6	0.0013433	hsa00190	Oxidative phosphorylation	0.616541	7.08183e-07	hsa01212	Fatty acid metabolism	0.541667	0.0018803	hsa05140	Leishmaniasis	0.459459	0.00427002
hsa04210	Apoptosis	0.727941	2.53733e-09	hsa05145	Toxoplasmosis	0.495575	3.76724e-05	hsa00051	Fructose and mannose metabolism	0.575758	0.00746294	hsa05012	Parkinson disease	0.598592	1.38568e-06	hsa00062	Fatty acid elongation	0.533333	0.0100224	hsa00190	Oxidative phosphorylation	0.458647	0.000120921
hsa04668	TNF signaling pathway	0.718182	2.83637e-07	hsa04932	Non-alcoholic fatty liver disease (NAFLD)	0.483221	8.91846e-06	hsa05219	Bladder cancer	0.512195	0.0209527	hsa01230	Biosynthesis of amino acids	0.573333	0.00316983	hsa00071	Fatty acid degradation	0.5	0.00550409	hsa04064	NF-kappa B signaling pathway	0.452632	0.00165829
hsa04064	NF-kappa B signaling pathway	0.715789	2.54968e-06	hsa00190	Oxidative phosphorylation	0.481203	3.76724e-05	hsa00480	Glutathione metabolism	0.5	0.00781061	hsa05010	Alzheimer disease	0.567251	3.68698e-06	hsa00330	Arginine and proline metabolism	0.48	0.00579325	hsa04145	Phagosome	0.447368	0.000120921
hsa05132	Salmonella infection	0.709302	1.68233e-05	hsa05142	Chagas disease (American trypanosomiasis)	0.480392	0.000286891	hsa04115	p53 signaling pathway	0.486111	0.0035987	hsa04640	Hematopoietic cell lineage	0.56701	0.00087048	hsa04115	p53 signaling pathway	0.430556	0.00664253	hsa04210	Apoptosis	0.441176	0.000349373
hsa05010	Alzheimer disease	0.707602	5.39712e-10	hsa04142	Lysosome	0.479675	5.46137e-05	hsa05012	Parkinson disease	0.478873	8.85938e-05	hsa04932	Non-alcoholic fatty liver disease (NAFLD)	0.563758	1.75386e-05	hsa05212	Pancreatic cancer	0.426667	0.00664253	hsa04380	Osteoclast differentiation	0.4375	0.000631901
hsa04142	Lysosome	0.691057	1.04013e-06	hsa04064	NF-kappa B signaling pathway	0.473684	0.000935284	hsa04142	Lysosome	0.471545	0.000408072	hsa04668	TNF signaling pathway	0.563636	0.000409445	hsa04066	HIF-1 signaling pathway	0.41	0.00550409	hsa04668	TNF signaling pathway	0.436364	0.00171284
hsa05215	Prostate cancer	0.690722	2.10049e-05	hsa05012	Parkinson disease	0.471831	3.76724e-05	hsa00190	Oxidative phosphorylation	0.466165	0.000408072	hsa05169	Epstein-Barr virus infection	0.547264	4.15074e-06	hsa04142	Lysosome	0.398374	0.00521498	hsa04640	Hematopoietic cell lineage	0.43299	0.00427002
hsa04140	Autophagy	0.6875	9.51905e-07	hsa04210	Apoptosis	0.470588	5.31641e-05	hsa01200	Carbon metabolism	0.456897	0.00137405	hsa01200	Carbon metabolism	0.543103	0.00129656	hsa01200	Carbon metabolism	0.396552	0.00550409	hsa05152	Tuberculosis	0.430168	0.000120921
hsa04141	Protein processing in endoplasmic reticulum	0.684848	2.5916e-08	hsa05132	Salmonella infection	0.453488	0.00530465	hsa01230	Biosynthesis of amino acids	0.453333	0.0162205	hsa04140	Autophagy	0.539062	0.00087048	hsa04141	Protein processing in endoplasmic reticulum	0.393939	0.0018803	hsa05012	Parkinson disease	0.429577	0.000610356
hsa04218	Cellular senescence	0.68125	7.46313e-08	hsa01200	Carbon metabolism	0.439655	0.00218449	hsa04146	Peroxisome	0.445783	0.0161888	hsa04714	Thermogenesis	0.537118	3.68698e-06	hsa04932	Non-alcoholic fatty liver disease (NAFLD)	0.375839	0.00550409	hsa05169	Epstein-Barr virus infection	0.41791	0.000127165
hsa05012	Parkinson disease	0.676056	9.33019e-07	hsa05010	Alzheimer disease	0.438596	0.000126294	hsa04668	TNF signaling pathway	0.445455	0.0034645	hsa04141	Protein processing in endoplasmic reticulum	0.533333	0.000177452	hsa05164	Influenza A	0.368421	0.00550409	hsa05418	Fluid shear stress and atherosclerosis	0.417266	0.0016583
hsa04714	Thermogenesis	0.655022	1.17049e-08	hsa05418	Fluid shear stress and atherosclerosis	0.431655	0.00148892	hsa04932	Non-alcoholic fatty liver disease (NAFLD)	0.436242	0.0013433	hsa04142	Lysosome	0.528455	0.00259412	hsa04145	Phagosome	0.368421	0.00664253	hsa04932	Non-alcoholic fatty liver disease (NAFLD)	0.416107	0.00135457
hsa05016	Huntington disease	0.647668	5.0068e-07	hsa04621	NOD-like receptor signaling pathway	0.410714	0.00218449	hsa04210	Apoptosis	0.433824	0.00207163	hsa05016	Huntington disease	0.523316	0.000126378	hsa05203	Viral carcinogenesis	0.368159	0.00378621	hsa05167	Kaposi sarcoma-associated herpesvirus infection	0.413978	0.000349373
hsa04144	Endocytosis	0.643443	2.33645e-08	hsa05164	Influenza A	0.403509	0.00355717	hsa03010	Ribosome	0.424837	0.00207163	hsa05166	Human T-cell leukemia virus 1 infection	0.517647	1.23638e-05	hsa05010	Alzheimer disease	0.362573	0.0065969	hsa04141	Protein processing in endoplasmic reticulum	0.406061	0.00154666
hsa05166	Human T-cell leukemia virus 1 infection	0.643137	1.17049e-08	hsa05169	Epstein-Barr virus infection	0.402985	0.00148892	hsa05010	Alzheimer disease	0.421053	0.00160681	hsa04145	Phagosome	0.506579	0.00338419	hsa04714	Thermogenesis	0.358079	0.00378621	hsa05010	Alzheimer disease	0.391813	0.00357599
hsa05169	Epstein-Barr virus infection	0.626866	4.90093e-06	hsa05170	Human immunodeficiency virus 1 infection	0.396226	0.00207013	hsa05145	Toxoplasmosis	0.415929	0.0192504	hsa04218	Cellular senescence	0.5	0.00415913	hsa05163	Human cytomegalovirus infection	0.346667	0.0065969	hsa04714	Thermogenesis	0.375546	0.00313247
hsa05203	Viral carcinogenesis	0.616915	1.88872e-05	hsa04714	Thermogenesis	0.388646	0.00244292	hsa04714	Thermogenesis	0.406114	0.0013433	hsa05168	Herpes simplex infection	0.497297	0.00258219	hsa05166	Human T-cell leukemia virus 1 infection	0.333333	0.0106813	hsa05165	Human papillomavirus infection	0.371681	0.000373514
hsa05165	Human papillomavirus infection	0.575221	2.38174e-05	hsa05166	Human T-cell leukemia virus 1 infection	0.388235	0.00148892	hsa04141	Protein processing in endoplasmic reticulum	0.393939	0.0161888	hsa05203	Viral carcinogenesis	0.487562	0.00337267	hsa05165	Human papillomavirus infection	0.330383	0.00550409	hsa05163	Human cytomegalovirus infection	0.368889	0.00597989
hsa04115	p53 signaling pathway	0.722222	3.62201e-05	hsa04658	Th1 and Th2 cell differentiation	0.445652	0.00565906	hsa05016	Huntington disease	0.378238	0.0247566	hsa05167	Kaposi sarcoma-associated herpesvirus infection	0.489247	0.00415913	hsa05012	Parkinson disease	0.366197	0.0106813	hsa04215	Apoptosis	0.575758	0.00321821
hsa05152	Tuberculosis	0.620112	3.96045e-05	hsa05131	Shigellosis	0.476923	0.0063381	hsa00280	Valine, leucine and isoleucine degradation	0.479167	0.0342775	hsa05133	Pertussis	0.552632	0.00848286	hsa00620	Pyruvate metabolism	0.487179	0.0115253	hsa05222	Small cell lung cancer	0.430108	0.00605411
hsa05418	Fluid shear stress and atherosclerosis	0.640288	5.61759e-05	hsa04659	Th17 cell differentiation	0.429907	0.0063381	hsa00520	Amino sugar and nucleotide sugar metabolism	0.479167	0.0342775	hsa05140	Leishmaniasis	0.554054	0.00875162	hsa00650	Butanoate metabolism	0.535714	0.0115253	hsa05145	Toxoplasmosis	0.40708	0.00982051
hsa05213	Endometrial cancer	0.741379	7.80855e-05	hsa05168	Herpes simplex infection	0.389189	0.00735546	hsa04978	Mineral absorption	0.470588	0.036145	hsa00020	Citrate cycle (TCA cycle)	0.666667	0.00906759	hsa00280	Valine, leucine and isoleucine degradation	0.458333	0.0122046	hsa05162	Measles	0.393939	0.0109597
hsa05210	Colorectal cancer	0.686047	9.62085e-05	hsa05134	Legionellosis	0.490909	0.00753169	hsa00030	Pentose phosphate pathway	0.533333	0.0364977	hsa04210	Apoptosis	0.5	0.00906759	hsa00410	beta-Alanine metabolism	0.516129	0.0122046	hsa04142	Lysosome	0.398374	0.010972
hsa04120	Ubiquitin mediated proteolysis	0.635036	0.000103508	hsa04612	Antigen processing and presentation	0.454545	0.0076702	hsa04215	Apoptosis	0.515152	0.0379002	hsa05164	Influenza A	0.48538	0.00906759	hsa01524	Platinum drug resistance	0.410959	0.0142849	hsa05150	Staphylococcus aureus infection	0.464286	0.0126616
hsa05211	Renal cell carcinoma	0.710145	0.000119321	hsa04146	Peroxisome	0.445783	0.00828364	hsa05144	Malaria	0.469388	0.0379002	hsa04064	NF-kappa B signaling pathway	0.526316	0.00963187	hsa05016	Huntington disease	0.341969	0.0143977	hsa01524	Platinum drug resistance	0.438356	0.0126616
hsa05163	Human cytomegalovirus infection	0.591111	0.000127266	hsa05212	Pancreatic cancer	0.453333	0.00898208	hsa05140	Leishmaniasis	0.432432	0.0379002	hsa05152	Tuberculosis	0.480447	0.00963187	hsa05210	Colorectal cancer	0.395349	0.0143977	hsa05166	Human T-cell leukemia virus 1 infection	0.352941	0.0130337
hsa04215	Apoptosis	0.818182	0.000168006	hsa05323	Rheumatoid arthritis	0.433333	0.00970304	hsa05418	Fluid shear stress and atherosclerosis	0.388489	0.0379002	hsa04666	Fc gamma R-mediated phagocytosis	0.527473	0.0107781	hsa05213	Endometrial cancer	0.431034	0.0143977	hsa05132	Salmonella infection	0.418605	0.0158177
hsa05164	Influenza A	0.608187	0.000201949	hsa04657	IL-17 signaling pathway	0.430108	0.00970304	hsa05323	Rheumatoid arthritis	0.411111	0.0492125	hsa04621	NOD-like receptor signaling pathway	0.482143	0.0107781	hsa05169	Epstein-Barr virus infection	0.338308	0.015571	hsa04115	p53 signaling pathway	0.430556	0.0186218
hsa01522	Endocrine resistance	0.653061	0.000376758	hsa04140	Autophagy	0.40625	0.00970304					hsa00480	Glutathione metabolism	0.571429	0.012363	hsa00190	Oxidative phosphorylation	0.360902	0.0162835	hsa04933	AGE-RAGE signaling pathway in diabetic complications	0.40404	0.018631
hsa04910	Insulin signaling pathway	0.620438	0.000383204	hsa04380	Osteoclast differentiation	0.40625	0.00970304					hsa04110	Cell cycle	0.5	0.012363	hsa04668	TNF signaling pathway	0.372727	0.0167315	hsa05134	Legionellosis	0.454545	0.0187514
hsa01524	Platinum drug resistance	0.684932	0.000384178	hsa05152	Tuberculosis	0.385475	0.00970304					hsa03410	Base excision repair	0.636364	0.0125438	hsa00480	Glutathione metabolism	0.428571	0.0172498	hsa04621	NOD-like receptor signaling pathway	0.369048	0.0187514
hsa05222	Small cell lung cancer	0.655914	0.000415729	hsa05163	Human cytomegalovirus infection	0.373333	0.00970304					hsa04137	Mitophagy	0.553846	0.0125438	hsa01040	Biosynthesis of unsaturated fatty acids	0.518519	0.0175397	hsa01210	2-Oxocarboxylic acid metabolism	0.611111	0.0197648
hsa05168	Herpes simplex infection	0.594595	0.000415729	hsa04137	Mitophagy	0.461538	0.0100007					hsa05163	Human cytomegalovirus infection	0.462222	0.0125556	hsa04520	Adherens junction	0.402778	0.0179158	hsa00330	Arginine and proline metabolism	0.46	0.0216491
hsa03040	Spliceosome	0.619403	0.000447707	hsa05167	Kaposi sarcoma-associated herpesvirus infection	0.38172	0.0100007					hsa05165	Human papillomavirus infection	0.442478	0.0129572	hsa00020	Citrate cycle (TCA cycle)	0.5	0.0179158	hsa05416	Viral myocarditis	0.440678	0.0239404
hsa04510	Focal adhesion	0.58794	0.000447707	hsa01523	Antifolate resistance	0.548387	0.0106274					hsa04071	Sphingolipid signaling pathway	0.5	0.0134968	hsa05167	Kaposi sarcoma-associated herpesvirus infection	0.33871	0.0179158	hsa00220	Arginine biosynthesis	0.571429	0.0248163
hsa04145	Phagosome	0.605263	0.000615683	hsa04068	FoxO signaling pathway	0.401515	0.0106274					hsa04510	Focal adhesion	0.467337	0.0134968	hsa05132	Salmonella infection	0.383721	0.0219086	hsa04612	Antigen processing and presentation	0.415584	0.0248163
hsa04931	Insulin resistance	0.635514	0.000631271	hsa05016	Huntington disease	0.378238	0.0106274					hsa04611	Platelet activation	0.495935	0.0142607	hsa04210	Apoptosis	0.352941	0.0219086	hsa01040	Biosynthesis of unsaturated fatty acids	0.518519	0.036266
hsa05131	Shigellosis	0.676923	0.00134463	hsa05210	Colorectal cancer	0.430233	0.0124333					hsa05212	Pancreatic cancer	0.533333	0.0155466	hsa05215	Prostate cancer	0.371134	0.0270416	hsa04659	Th17 cell differentiation	0.383178	0.0398701
hsa05100	Bacterial invasion of epithelial cells	0.662162	0.00134463	hsa05140	Leishmaniasis	0.432432	0.0221658					hsa04722	Neurotrophin signaling pathway	0.495798	0.0161318	hsa04620	Toll-like receptor signaling pathway	0.365385	0.0276672	hsa04217	Necroptosis	0.358025	0.0444168
hsa04110	Cell cycle	0.612903	0.00134463	hsa03410	Base excision repair	0.515152	0.0239519					hsa01210	2-Oxocarboxylic acid metabolism	0.722222	0.0162791	hsa04217	Necroptosis	0.339506	0.0276672	hsa04510	Focal adhesion	0.346734	0.0499896
hsa05220	Chronic myeloid leukemia	0.657895	0.00143808	hsa04620	Toll-like receptor signaling pathway	0.403846	0.0250209					hsa05150	Staphylococcus aureus infection	0.553571	0.0209155	hsa05418	Fluid shear stress and atherosclerosis	0.345324	0.0320434
hsa05167	Kaposi sarcoma-associated herpesvirus infection	0.580645	0.00143808	hsa04520	Adherens junction	0.430556	0.0258416					hsa05131	Shigellosis	0.538462	0.0209155	hsa00511	Other glycan degradation	0.555556	0.0320434
hsa05219	Bladder cancer	0.731707	0.00163565	hsa01230	Biosynthesis of amino acids	0.426667	0.0260215					hsa05230	Central carbon metabolism in cancer	0.538462	0.0209155	hsa05168	Herpes simplex infection	0.32973	0.0342241
hsa04071	Sphingolipid signaling pathway	0.610169	0.00208215	hsa05133	Pertussis	0.421053	0.0324903					hsa05210	Colorectal cancer	0.511628	0.0234489	hsa04146	Peroxisome	0.373494	0.0385741
hsa05225	Hepatocellular carcinoma	0.583333	0.00208215	hsa00520	Amino sugar and nucleotide sugar metabolism	0.458333	0.0359215					hsa04810	Regulation of actin cytoskeleton	0.455399	0.0234489	hsa05222	Small cell lung cancer	0.365591	0.0385741
hsa04722	Neurotrophin signaling pathway	0.605042	0.00291175	hsa05120	Epithelial cell signaling in Helicobacter pylori infection	0.426471	0.0359215					hsa00051	Fructose and mannose metabolism	0.606061	0.0255678	hsa04978	Mineral absorption	0.411765	0.0393956
hsa04810	Regulation of actin cytoskeleton	0.56338	0.00320535	hsa04910	Insulin signaling pathway	0.379562	0.0359215					hsa01212	Fatty acid metabolism	0.5625	0.0255678	hsa05205	Proteoglycans in cancer	0.323383	0.0397347
hsa04657	IL-17 signaling pathway	0.623656	0.00333031	hsa04141	Protein processing in endoplasmic reticulum	0.369697	0.0359215					hsa04216	Ferroptosis	0.575	0.0329623	hsa05214	Glioma	0.380282	0.0452618
hsa04662	B cell receptor signaling pathway	0.647887	0.00363782	hsa04136	Autophagy	0.5	0.0376576					hsa04380	Osteoclast differentiation	0.476562	0.0347657	hsa05134	Legionellosis	0.4	0.0452618
hsa04152	AMPK signaling pathway	0.6	0.0037913	hsa05165	Human papillomavirus infection	0.339233	0.0376576					hsa01521	EGFR tyrosine kinase inhibitor resistance	0.506329	0.0383444	hsa04068	FoxO signaling pathway	0.340909	0.0452618
hsa05212	Pancreatic cancer	0.64	0.00404819	hsa04144	Endocytosis	0.348361	0.0486496					hsa04657	IL-17 signaling pathway	0.494624	0.0383444	hsa00010	Glycolysis / Gluconeogenesis	0.382353	0.045582
hsa05120	Epithelial cell signaling in Helicobacter pylori infection	0.647059	0.00451277									hsa04144	Endocytosis	0.442623	0.0383444	hsa05230	Central carbon metabolism in cancer	0.384615	0.0473277
hsa03018	RNA degradation	0.632911	0.00451277									hsa03050	Proteasome	0.555556	0.038514	hsa01230	Biosynthesis of amino acids	0.373333	0.0479092
hsa05205	Proteoglycans in cancer	0.562189	0.00451277									hsa05225	Hepatocellular carcinoma	0.458333	0.0400127	hsa05225	Hepatocellular carcinoma	0.327381	0.0479092
hsa04625	C-type lectin receptor signaling pathway	0.605769	0.00522471									hsa05219	Bladder cancer	0.560976	0.041768	hsa05142	Chagas disease (American trypanosomiasis)	0.352941	0.0479092
hsa05170	Human immunodeficiency virus 1 infection	0.556604	0.00557538									hsa04370	VEGF signaling pathway	0.525424	0.041768	hsa04370	VEGF signaling pathway	0.389831	0.047974
hsa05133	Pertussis	0.631579	0.00559766									hsa05416	Viral myocarditis	0.525424	0.041768	hsa04919	Thyroid hormone signaling pathway	0.344828	0.047974
hsa04150	mTOR signaling pathway	0.576159	0.00593114									hsa04664	Fc epsilon RI signaling pathway	0.514706	0.041768	hsa04130	SNARE interactions in vesicular transport	0.441176	0.047974
hsa00480	Glutathione metabolism	0.660714	0.00600083									hsa05161	Hepatitis B	0.465278	0.041768	hsa04933	AGE-RAGE signaling pathway in diabetic complications	0.353535	0.047974
hsa04216	Ferroptosis	0.7	0.00611983									hsa01524	Platinum drug resistance	0.506849	0.0435801	hsa01521	EGFR tyrosine kinase inhibitor resistance	0.367089	0.049014
hsa04068	FoxO signaling pathway	0.583333	0.00658551									hsa05134	Legionellosis	0.527273	0.0481669
hsa05214	Glioma	0.633803	0.00659144									hsa04146	Peroxisome	0.493976	0.0494283
hsa05323	Rheumatoid arthritis	0.611111	0.00707906									hsa04360	Axon guidance	0.451429	0.0494283
hsa01521	EGFR tyrosine kinase inhibitor resistance	0.620253	0.00791085									hsa05160	Hepatitis C	0.465649	0.0495904
hsa05134	Legionellosis	0.654545	0.00817723
hsa05110	Vibrio cholerae infection	0.66	0.0101071
hsa04137	Mitophagy	0.630769	0.0112633
hsa04659	Th17 cell differentiation	0.588785	0.0114647
hsa04621	NOD-like receptor signaling pathway	0.559524	0.0114647
hsa03050	Proteasome	0.666667	0.0117464
hsa05145	Toxoplasmosis	0.584071	0.0117464
hsa04066	HIF-1 signaling pathway	0.59	0.0137893
hsa05223	Non-small cell lung cancer	0.621212	0.0155807
hsa05130	Pathogenic Escherichia coli infection	0.636364	0.0168053
hsa04962	Vasopressin-regulated water reabsorption	0.659091	0.0168468
hsa04520	Adherens junction	0.611111	0.0170018
hsa03060	Protein export	0.73913	0.018878
hsa03013	RNA transport	0.549708	0.0204255
hsa04670	Leukocyte transendothelial migration	0.571429	0.0243184
hsa05161	Hepatitis B	0.555556	0.0254849
hsa04010	MAPK signaling pathway	0.522034	0.0258358
hsa04211	Longevity regulating pathway	0.58427	0.0271122
hsa05221	Acute myeloid leukemia	0.606061	0.02811
hsa04392	Hippo signaling pathway	0.689655	0.0288694
hsa03010	Ribosome	0.54902	0.0300271
hsa00051	Fructose and mannose metabolism	0.666667	0.0339327
hsa03410	Base excision repair	0.666667	0.0339327
hsa04370	VEGF signaling pathway	0.610169	0.0339327
hsa04658	Th1 and Th2 cell differentiation	0.576087	0.0339327
hsa04530	Tight junction	0.541176	0.0339327
hsa05230	Central carbon metabolism in cancer	0.6	0.0354624
hsa05216	Thyroid cancer	0.648649	0.039296
hsa05231	Choline metabolism in cancer	0.565657	0.0439203
hsa05160	Hepatitis C	0.549618	0.0439203
hsa03430	Mismatch repair	0.695652	0.0495069
