# Supplementary material for: XA4C: eXplainable representation learning via Autoencoders revealing Critical genes
Source: PLoS Comput Biol. 2023 Oct 2;19(10):e1011476. doi: 10.1371/journal.pcbi.1011476 (PMC10569512; doi:10.1371/journal.pcbi.1011476)
Supplement: S3 Table — (XLSX) [file pcbi.1011476.s004.xlsx]

## Sheet: S3_Table 
S3_Table. KEGG pathways and numbers of genes in pathways
PathwayID	PathwayClass	PathwayName	All_Genes	Genes_ID	Num of Genes in Pathways
hsa00010	Metabolism; Carbohydrate metabolism	Glycolysis / Gluconeogenesis - Homo sapiens (human)	HK3;HK1;HK2;HKDC1;GCK;GPI;PFKM;PFKP;PFKL;FBP1;FBP2;ALDOC;ALDOA;ALDOB;TPI1;GAPDH;GAPDHS;PGK2;PGK1;PGAM1;PGAM2;PGAM4;ENO3;ENO2;ENO1;ENO4;PKM;PKLR;PDHA2;PDHA1;PDHB;DLAT;DLD;LDHAL6A;LDHAL6B;LDHA;LDHB;LDHC;ADH1A;ADH1B;ADH1C;ADH7;ADH4;ADH5;ADH6;AKR1A1;ALDH2;ALDH3A2;ALDH1B1;ALDH7A1;ALDH9A1;ALDH3B1;ALDH3B2;ALDH3A1;ACSS1;ACSS2;GALM;PGM1;PGM2;G6PC1;G6PC2;G6PC3;ADPGK;BPGM;MINPP1;PCK1;PCK2	ENSG00000160883.10;ENSG00000156515.21;ENSG00000159399.9;ENSG00000156510.12;ENSG00000106633.15;ENSG00000105220.14;ENSG00000152556.15;ENSG00000067057.16;ENSG00000141959.16;ENSG00000165140.9;ENSG00000130957.4;ENSG00000109107.13;ENSG00000149925.17;ENSG00000136872.17;ENSG00000111669.14;ENSG00000111640.14;ENSG00000105679.8;ENSG00000170950.5;ENSG00000102144.13;ENSG00000171314.8;ENSG00000164708.5;ENSG000…	65
hsa00020	Metabolism; Carbohydrate metabolism	Citrate cycle (TCA cycle) - Homo sapiens (human)	CS;ACLY;ACO2;ACO1;IDH1;IDH2;IDH3B;IDH3G;IDH3A;OGDHL;OGDH;DLST;DLD;SUCLG1;SUCLG2;SUCLA2;SDHA;SDHB;SDHC;SDHD;FH;MDH1;MDH2;PC;PCK1;PCK2;PDHA2;PDHA1;PDHB;DLAT	ENSG00000062485.18;ENSG00000131473.16;ENSG00000100412.15;ENSG00000122729.18;ENSG00000138413.13;ENSG00000182054.9;ENSG00000101365.20;ENSG00000067829.18;ENSG00000166411.13;ENSG00000197444.9;ENSG00000105953.14;ENSG00000119689.14;ENSG00000091140.13;ENSG00000163541.11;ENSG00000172340.14;ENSG00000136143.14;ENSG00000073578.16;ENSG00000117118.9;ENSG00000143252.14;ENSG00000204370.9;ENSG00000091483.6;ENSG0…	29
hsa00030	Metabolism; Carbohydrate metabolism	Pentose phosphate pathway - Homo sapiens (human)	GPI;G6PD;PGLS;H6PD;PGD;RPE;RPEL1;TKT;TKTL2;TKTL1;TALDO1;RPIA;DERA;RBKS;PGM1;PGM2;PRPS1L1;PRPS2;PRPS1;RGN;IDNK;GLYCTK;ALDOC;ALDOA;ALDOB;FBP1;FBP2;PFKM;PFKP;PFKL	ENSG00000105220.14;ENSG00000160211.15;ENSG00000130313.6;ENSG00000049239.12;ENSG00000142657.20;ENSG00000197713.14;ENSG00000235376.5;ENSG00000163931.15;ENSG00000151005.4;ENSG00000007350.16;ENSG00000177156.10;ENSG00000153574.8;ENSG00000023697.12;ENSG00000171174.13;ENSG00000079739.15;ENSG00000169299.13;ENSG00000229937.6;ENSG00000101911.12;ENSG00000147224.10;ENSG00000130988.12;ENSG00000148057.15;ENSG0…	29
hsa00040	Metabolism; Carbohydrate metabolism	Pentose and glucuronate interconversions - Homo sapiens (human)	GUSB;KL;UGT2A1;UGT2A3;UGT2B17;UGT2B11;UGT2B28;UGT1A6;UGT1A4;UGT1A1;UGT1A3;UGT2B10;UGT1A9;UGT2B7;UGT1A10;UGT1A8;UGT1A5;UGT2B15;UGT1A7;UGT2B4;UGT2A2;UGDH;UGP2;AKR1A1;CRYL1;RPE;RPEL1;XYLB;AKR1B1;AKR1B10;DCXR;SORD;DHDH;CRPPA	ENSG00000169919.16;ENSG00000133116.7;ENSG00000173610.12;ENSG00000135220.10;ENSG00000197888.2;ENSG00000213759.9;ENSG00000135226.17;ENSG00000167165.18;ENSG00000244474.5;ENSG00000241635.7;ENSG00000243135.6;ENSG00000109181.11;ENSG00000241119.1;ENSG00000171234.13;ENSG00000242515.5;ENSG00000242366.3;ENSG00000240224.1;ENSG00000196620.9;ENSG00000244122.2;ENSG00000156096.13;ENSG00000271271.5;ENSG000001098…	32
hsa00051	Metabolism; Carbohydrate metabolism	Fructose and mannose metabolism - Homo sapiens (human)	MPI;PMM2;PMM1;GMPPB;GMPPA;GMDS;GFUS;FPGT;FCSK;ENOSF1;HK3;HK1;HK2;HKDC1;PFKM;PFKP;PFKL;FBP1;FBP2;PFKFB1;PFKFB2;PFKFB3;PFKFB4;TIGAR;KHK;SORD;AKR1B1;AKR1B10;ALDOC;ALDOA;ALDOB;TPI1;TKFC	ENSG00000178802.17;ENSG00000140650.11;ENSG00000100417.11;ENSG00000173540.12;ENSG00000144591.18;ENSG00000112699.10;ENSG00000254685.6;ENSG00000132199.18;ENSG00000160883.10;ENSG00000156515.21;ENSG00000159399.9;ENSG00000156510.12;ENSG00000152556.15;ENSG00000067057.16;ENSG00000141959.16;ENSG00000165140.9;ENSG00000130957.4;ENSG00000158571.10;ENSG00000123836.14;ENSG00000170525.19;ENSG00000114268.11;ENSG…	30
hsa00052	Metabolism; Carbohydrate metabolism	Galactose metabolism - Homo sapiens (human)	GALM;GALK1;GALT;GALE;UGP2;PGM1;PGM2;HK3;HK1;HK2;HKDC1;GCK;G6PC1;G6PC2;G6PC3;GLB1;LCT;LALBA;B4GALT1;B4GALT2;GLA;AKR1B1;AKR1B10;PFKM;PFKP;PFKL;MGAM;MGAM2;GAA;GANC;SI	ENSG00000143891.16;ENSG00000108479.11;ENSG00000213930.11;ENSG00000117308.14;ENSG00000169764.15;ENSG00000079739.15;ENSG00000169299.13;ENSG00000160883.10;ENSG00000156515.21;ENSG00000159399.9;ENSG00000156510.12;ENSG00000106633.15;ENSG00000152254.10;ENSG00000141349.8;ENSG00000170266.15;ENSG00000115850.9;ENSG00000167531.6;ENSG00000086062.12;ENSG00000117411.16;ENSG00000102393.9;ENSG00000085662.13;ENSG0…	29
hsa00053	Metabolism; Carbohydrate metabolism	Ascorbate and aldarate metabolism - Homo sapiens (human)	UGDH;UGT2A1;UGT2A3;UGT2B17;UGT2B11;UGT2B28;UGT1A6;UGT1A4;UGT1A1;UGT1A3;UGT2B10;UGT1A9;UGT2B7;UGT1A10;UGT1A8;UGT1A5;UGT2B15;UGT1A7;UGT2B4;UGT2A2;GUSB;KL;MIOX;AKR1A1;RGN;ALDH2;ALDH3A2;ALDH1B1;ALDH7A1;ALDH9A1	ENSG00000109814.11;ENSG00000173610.12;ENSG00000135220.10;ENSG00000197888.2;ENSG00000213759.9;ENSG00000135226.17;ENSG00000167165.18;ENSG00000244474.5;ENSG00000241635.7;ENSG00000243135.6;ENSG00000109181.11;ENSG00000241119.1;ENSG00000171234.13;ENSG00000242515.5;ENSG00000242366.3;ENSG00000240224.1;ENSG00000196620.9;ENSG00000244122.2;ENSG00000156096.13;ENSG00000271271.5;ENSG00000169919.16;ENSG00000133…	29
hsa00061	Metabolism; Lipid metabolism	Fatty acid biosynthesis - Homo sapiens (human)	ACACA;ACACB;ACSF3;MCAT;FASN;OXSM;CBR4;HSD17B8;HTD2;MECR;OLAH;ACSL6;ACSL4;ACSL1;ACSL5;ACSL3;ACSBG1;ACSBG2	ENSG00000278540.4;ENSG00000076555.15;ENSG00000176715.15;ENSG00000100294.12;ENSG00000169710.8;ENSG00000151093.7;ENSG00000145439.11;ENSG00000204228.3;ENSG00000116353.15;ENSG00000152463.14;ENSG00000164398.12;ENSG00000068366.19;ENSG00000151726.13;ENSG00000197142.10;ENSG00000123983.13;ENSG00000103740.9;ENSG00000130377.13	16
hsa00062	Metabolism; Lipid metabolism	Fatty acid elongation - Homo sapiens (human)	ACAA2;HADHB;HADH;HADHA;ECHS1;MECR;PPT1;PPT2;ELOVL1;ELOVL2;ELOVL3;ELOVL4;ELOVL5;ELOVL6;ELOVL7;HSD17B12;HACD2;HACD1;HACD4;HACD3;TECR;ACOT4;ACOT2;ACOT1;ACOT7;THEM4;THEM5	ENSG00000167315.17;ENSG00000138029.13;ENSG00000138796.16;ENSG00000084754.10;ENSG00000127884.4;ENSG00000116353.15;ENSG00000131238.16;ENSG00000221988.12;ENSG00000066322.14;ENSG00000197977.3;ENSG00000119915.4;ENSG00000118402.5;ENSG00000012660.13;ENSG00000170522.9;ENSG00000164181.13;ENSG00000149084.12;ENSG00000206527.9;ENSG00000165996.13;ENSG00000188921.13;ENSG00000074696.12;ENSG00000099797.13;ENSG00…	26
hsa00071	Metabolism; Lipid metabolism	Fatty acid degradation - Homo sapiens (human)	ACAT2;ACAT1;ACAA1;ACAA2;HADHB;HADH;HADHA;EHHADH;ECHS1;ACOX3;ACOX1;ACADS;ACADM;ACADL;ACADSB;ACADVL;GCDH;ACSL6;ACSL4;ACSL1;ACSL5;ACSL3;ACSBG1;ACSBG2;CPT1A;CPT1B;CPT1C;CPT2;ECI1;ECI2;CYP2U1;ADH1A;ADH1B;ADH1C;ADH7;ADH4;ADH5;ADH6;ALDH2;ALDH3A2;ALDH1B1;ALDH7A1;ALDH9A1	ENSG00000120437.8;ENSG00000075239.13;ENSG00000060971.17;ENSG00000167315.17;ENSG00000138029.13;ENSG00000138796.16;ENSG00000084754.10;ENSG00000113790.10;ENSG00000127884.4;ENSG00000087008.15;ENSG00000161533.11;ENSG00000122971.8;ENSG00000117054.13;ENSG00000115361.7;ENSG00000196177.12;ENSG00000072778.19;ENSG00000105607.12;ENSG00000164398.12;ENSG00000068366.19;ENSG00000151726.13;ENSG00000197142.10;ENSG…	42
hsa00100	Metabolism; Lipid metabolism	Steroid biosynthesis - Homo sapiens (human)	FDFT1;SQLE;LSS;CYP51A1;TM7SF2;LBR;MSMO1;NSDHL;HSD17B7;EBP;DHCR24;SC5D;DHCR7;LIPA;CEL;SOAT2;SOAT1;CYP2R1;CYP27B1;CYP24A1	ENSG00000079459.12;ENSG00000104549.11;ENSG00000160285.14;ENSG00000001630.15;ENSG00000149809.14;ENSG00000143815.14;ENSG00000052802.12;ENSG00000147383.10;ENSG00000132196.13;ENSG00000147155.10;ENSG00000116133.11;ENSG00000109929.9;ENSG00000172893.15;ENSG00000107798.17;ENSG00000170835.14;ENSG00000167780.11;ENSG00000057252.12;ENSG00000186104.10;ENSG00000111012.9;ENSG00000019186.9	19
hsa00120	Metabolism; Lipid metabolism	Primary bile acid biosynthesis - Homo sapiens (human)	CYP46A1;CYP39A1;HSD3B7;CH25H;CYP7B1;CYP7A1;CYP27A1;CYP8B1;AKR1D1;AKR1C4;SLC27A5;AMACR;ACOX2;HSD17B4;SCP2;ACOT8;BAAT	ENSG00000036530.8;ENSG00000146233.7;ENSG00000099377.13;ENSG00000138135.6;ENSG00000172817.3;ENSG00000167910.3;ENSG00000135929.8;ENSG00000180432.5;ENSG00000122787.14;ENSG00000198610.10;ENSG00000083807.9;ENSG00000242110.7;ENSG00000168306.12;ENSG00000133835.14;ENSG00000116171.17;ENSG00000101473.16;ENSG00000136881.11	16
hsa00130	Metabolism; Metabolism of cofactors and vitamins	Ubiquinone and other terpenoid-quinone biosynthesis - Homo sapiens (human)	TAT;COQ2;COQ6;COQ3;COQ5;COQ7;NQO1;GGCX;VKORC1;VKORC1L1;HPD	ENSG00000198650.10;ENSG00000173085.13;ENSG00000119723.16;ENSG00000132423.11;ENSG00000110871.14;ENSG00000167186.10;ENSG00000181019.12;ENSG00000115486.11;ENSG00000167397.14;ENSG00000196715.5;ENSG00000158104.11	10
hsa00140	Metabolism; Lipid metabolism	Steroid hormone biosynthesis - Homo sapiens (human)	CYP11A1;CYP17A1;STS;SULT2B1;CYP21A2;HSD3B1;HSD3B2;SRD5A1;SRD5A2;SRD5A3;AKR1C2;AKR1C3;CYP11B1;CYP11B2;AKR1D1;AKR1C4;HSD11B1;HSD11B1L;HSD11B2;AKR1C1;CYP7B1;SULT1E1;HSD17B1;HSD17B2;HSD17B6;HSD17B7;HSD17B8;HSD17B12;DHRS11;CYP1A1;CYP1A2;CYP3A5;CYP3A7;CYP3A7-CYP3A51P;CYP2E1;CYP3A4;CYP1B1;CYP19A1;CYP7A1;UGT2A1;UGT2A3;UGT2B17;UGT2B11;UGT2B28;UGT1A6;UGT1A4;UGT1A1;UGT1A3;UGT2B10;UGT1A9;UGT2B7;UGT1A10;UGT1A…	ENSG00000140459.17;ENSG00000148795.6;ENSG00000101846.6;ENSG00000088002.11;ENSG00000231852.6;ENSG00000203857.9;ENSG00000203859.9;ENSG00000145545.11;ENSG00000277893.1;ENSG00000128039.10;ENSG00000151632.17;ENSG00000196139.13;ENSG00000160882.11;ENSG00000179142.2;ENSG00000122787.14;ENSG00000198610.10;ENSG00000117594.9;ENSG00000167733.13;ENSG00000176387.6;ENSG00000187134.13;ENSG00000172817.3;ENSG000001…	60
hsa00190	Metabolism; Energy metabolism	Oxidative phosphorylation - Homo sapiens (human)	ND1;ND2;ND3;ND4;ND4L;ND5;ND6;NDUFS1;NDUFS2;NDUFS3;NDUFS4;NDUFS5;NDUFS6;NDUFS7;NDUFS8;NDUFV1;NDUFV2;NDUFV3;NDUFA1;NDUFA2;NDUFA3;NDUFA4;NDUFA4L2;NDUFA5;NDUFA6;NDUFA7;NDUFA8;NDUFA9;NDUFA10;NDUFAB1;NDUFA11;NDUFA12;NDUFA13;NDUFB1;NDUFB2;NDUFB3;NDUFB4;NDUFB5;NDUFB6;NDUFB7;NDUFB8;NDUFB9;NDUFB10;NDUFB11;NDUFC1;NDUFC2;NDUFC2-KCTD14;SDHA;SDHB;SDHC;SDHD;UQCRFS1;CYTB;CYC1;UQCRC1;UQCRC2;UQCRH;UQCRHL;UQCRB;UQC…	ENSG00000023228.13;ENSG00000158864.12;ENSG00000213619.9;ENSG00000164258.11;ENSG00000168653.10;ENSG00000145494.11;ENSG00000115286.19;ENSG00000110717.12;ENSG00000167792.11;ENSG00000178127.12;ENSG00000160194.17;ENSG00000125356.6;ENSG00000131495.8;ENSG00000170906.15;ENSG00000189043.9;ENSG00000185633.10;ENSG00000128609.14;ENSG00000184983.9;ENSG00000267855.5;ENSG00000119421.6;ENSG00000139180.10;ENSG000…	105
hsa00220	Metabolism; Amino acid metabolism	Arginine biosynthesis - Homo sapiens (human)	OTC;ASS1;ASL;ARG2;ARG1;NOS1;NOS2;NOS3;GLS2;GLS;GLUL;GLUD2;GLUD1;CPS1;GOT1;GOT1L1;GOT2;GPT2;GPT;NAGS;ACY1;ABHD14A-ACY1	ENSG00000036473.6;ENSG00000130707.17;ENSG00000126522.16;ENSG00000081181.7;ENSG00000118520.14;ENSG00000089250.18;ENSG00000007171.16;ENSG00000164867.10;ENSG00000135423.12;ENSG00000115419.12;ENSG00000135821.17;ENSG00000182890.4;ENSG00000148672.8;ENSG00000021826.14;ENSG00000120053.10;ENSG00000169154.5;ENSG00000125166.12;ENSG00000166123.13;ENSG00000167701.13;ENSG00000161653.10;ENSG00000243989.8;ENSG00…	21
hsa00230	Metabolism; Nucleotide metabolism	Purine metabolism - Homo sapiens (human)	NUDT9;ADPRM;NUDT5;PGM1;PGM2;PRPS1L1;PRPS2;PRPS1;PPAT;GART;PFAS;PAICS;ADSL;ATIC;APRT;NT5C2;NT5C1A;NT5C1B;NT5C;NT5M;NT5C1B-RDH14;NT5DC4;NT5E;PNP;LACC1;HPRT1;IMPDH1;IMPDH2;NME6;NME7;NME2;NME4;NME1;NME3;NME1-NME2;AK9;ENTPD3;ENTPD8;ENTPD1;CANT1;ENTPD4;ENTPD5;ENTPD6;NUDT16;ITPA;XDH;NUDT2;GMPS;GMPR;GMPR2;GDA;GUK1;RRM1;RRM2B;RRM2;HDDC2;DGUOK;DCK;HDDC3;PRUNE1;ADCY1;ADCY2;ADCY3;ADCY4;ADCY5;ADCY6;ADCY7;ADCY…	ENSG00000170502.12;ENSG00000170222.11;ENSG00000165609.12;ENSG00000079739.15;ENSG00000169299.13;ENSG00000229937.6;ENSG00000101911.12;ENSG00000147224.10;ENSG00000128059.8;ENSG00000159131.16;ENSG00000178921.13;ENSG00000128050.8;ENSG00000239900.12;ENSG00000138363.14;ENSG00000198931.10;ENSG00000076685.18;ENSG00000116981.3;ENSG00000185013.16;ENSG00000125458.6;ENSG00000205309.13;ENSG00000250741.6;ENSG00…	122
hsa00232	Metabolism; Biosynthesis of other secondary metabolites	Caffeine metabolism - Homo sapiens (human)	CYP1A2;NAT2;NAT1;CYP2A6;CYP2A7;XDH	ENSG00000140505.6;ENSG00000156006.4;ENSG00000171428.13;ENSG00000255974.7;ENSG00000198077.10;ENSG00000158125.9	5
hsa00240	Metabolism; Nucleotide metabolism	Pyrimidine metabolism - Homo sapiens (human)	CAD;DHODH;UMPS;CMPK1;CMPK2;NME6;NME7;NME2;NME4;NME1;NME3;NME1-NME2;AK9;ENTPD3;ENTPD8;ENTPD1;CANT1;ENTPD4;ENTPD5;ENTPD6;ENPP1;ENPP3;ASMTL;NUDT2;CTPS1;CTPS2;UCK1;UCK2;UCKL1;NT5C2;NT5C1A;NT5C1B;NT5C;NT5M;NT5C1B-RDH14;NT5DC4;NT5E;UPP2;UPP1;NT5C3A;NT5C3B;CDA;RRM1;RRM2B;RRM2;DCTPP1;HDDC2;DCK;DCTD;DTYMK;DUT;TYMP;TK2;TK1;TYMS;DPYD;DPYS;UPB1	ENSG00000084774.13;ENSG00000102967.11;ENSG00000114491.13;ENSG00000162368.13;ENSG00000134326.11;ENSG00000172113.8;ENSG00000143156.13;ENSG00000243678.11;ENSG00000103202.12;ENSG00000239672.7;ENSG00000103024.7;ENSG00000011052.21;ENSG00000155085.15;ENSG00000168032.8;ENSG00000188833.9;ENSG00000138185.18;ENSG00000171302.16;ENSG00000197217.12;ENSG00000187097.12;ENSG00000197586.12;ENSG00000197594.11;ENSG0…	57
hsa00250	Metabolism; Amino acid metabolism	Alanine, aspartate and glutamate metabolism - Homo sapiens (human)	GOT1;GOT1L1;GOT2;IL4I1;DDO;ASRGL1;ASNS;NIT2;GPT2;GPT;AGXT;AGXT2;ASS1;ASL;ADSS1;ADSS2;ADSL;NAT8L;RIMKLB;RIMKLA;FOLH1;ASPA;GAD1;GAD2;ABAT;ALDH5A1;GLUD2;GLUD1;ALDH4A1;GLUL;CAD;GLS2;GLS;CPS1;GFPT2;GFPT1;PPAT	ENSG00000120053.10;ENSG00000169154.5;ENSG00000125166.12;ENSG00000104951.15;ENSG00000203797.9;ENSG00000162174.12;ENSG00000070669.16;ENSG00000114021.11;ENSG00000166123.13;ENSG00000167701.13;ENSG00000172482.4;ENSG00000113492.13;ENSG00000130707.17;ENSG00000126522.16;ENSG00000239900.12;ENSG00000185818.7;ENSG00000166532.15;ENSG00000177181.14;ENSG00000086205.16;ENSG00000108381.10;ENSG00000128683.13;ENSG…	34
hsa00260	Metabolism; Amino acid metabolism	Glycine, serine and threonine metabolism - Homo sapiens (human)	SHMT2;SHMT1;AGXT;GRHPR;GLYCTK;PGAM1;PGAM2;PGAM4;BPGM;PHGDH;PSAT1;PSPH;GCAT;ALAS1;ALAS2;MAOB;MAOA;AOC3;AOC2;GLDC;AMT;DLD;GCSH;DAO;AGXT2;GATM;GAMT;CHDH;ALDH7A1;BHMT;DMGDH;PIPOX;SARDH;GNMT;CBS;CBS;CTH;SDS;SDSL;SRR	ENSG00000182199.10;ENSG00000176974.19;ENSG00000172482.4;ENSG00000137106.17;ENSG00000168237.17;ENSG00000171314.8;ENSG00000164708.5;ENSG00000226784.2;ENSG00000172331.11;ENSG00000092621.11;ENSG00000135069.13;ENSG00000146733.13;ENSG00000100116.16;ENSG00000023330.14;ENSG00000158578.18;ENSG00000069535.13;ENSG00000189221.9;ENSG00000131471.6;ENSG00000131480.8;ENSG00000178445.9;ENSG00000145020.15;ENSG0000…	39
hsa00270	Metabolism; Amino acid metabolism	Cysteine and methionine metabolism - Homo sapiens (human)	CTH;KYAT3;KYAT1;CBS;CBS;BHMT;BHMT2;MTR;MAT2B;MAT1A;MAT2A;AMD1;SRM;SMS;MTAP;LACC1;MRI1;APIP;ENOPH1;ADI1;TAT;IL4I1;DNMT1;DNMT3A;DNMT3B;AHCYL2;AHCYL1;AHCY;BCAT2;BCAT1;AGXT2;GCLC;GCLM;GSS;CDO1;GOT1;GOT1L1;GOT2;MPST;TST;LDHAL6A;LDHAL6B;LDHA;LDHB;LDHC;MDH1;MDH2;SDS;SDSL;PHGDH;PSAT1	ENSG00000116761.11;ENSG00000137944.17;ENSG00000171097.13;ENSG00000160200.17;ENSG00000160200.17;ENSG00000145692.14;ENSG00000132840.9;ENSG00000116984.12;ENSG00000038274.16;ENSG00000151224.12;ENSG00000168906.12;ENSG00000123505.15;ENSG00000116649.9;ENSG00000102172.15;ENSG00000099810.18;ENSG00000179630.10;ENSG00000037757.13;ENSG00000149089.12;ENSG00000145293.15;ENSG00000182551.13;ENSG00000198650.10;EN…	50
hsa00280	Metabolism; Amino acid metabolism	Valine, leucine and isoleucine degradation - Homo sapiens (human)	BCAT2;BCAT1;IL4I1;BCKDHA;BCKDHB;DBT;DLD;ACADS;ACADM;IVD;ACADSB;ACAD8;HADHA;EHHADH;ECHS1;HADH;HSD17B10;ACAA1;ACAA2;HADHB;PCCA;PCCB;MCEE;MMUT;HIBCH;HIBADH;ALDH6A1;ALDH2;ALDH3A2;ALDH1B1;ALDH7A1;ALDH9A1;AOX1;ACSF3;ABAT;AGXT2;MCCC1;MCCC2;AUH;HMGCL;HMGCLL1;OXCT1;OXCT2;AACS;ACAT2;ACAT1;HMGCS1;HMGCS2	ENSG00000105552.14;ENSG00000060982.14;ENSG00000104951.15;ENSG00000248098.11;ENSG00000083123.14;ENSG00000137992.14;ENSG00000091140.13;ENSG00000122971.8;ENSG00000117054.13;ENSG00000128928.8;ENSG00000196177.12;ENSG00000151498.11;ENSG00000084754.10;ENSG00000113790.10;ENSG00000127884.4;ENSG00000138796.16;ENSG00000072506.12;ENSG00000060971.17;ENSG00000167315.17;ENSG00000138029.13;ENSG00000175198.15;ENS…	46
hsa00290	Metabolism; Amino acid metabolism	Valine, leucine and isoleucine biosynthesis - Homo sapiens (human)	SDS;SDSL;BCAT2;BCAT1	ENSG00000135094.10;ENSG00000139410.14;ENSG00000105552.14;ENSG00000060982.14	3
hsa00310	Metabolism; Amino acid metabolism	Lysine degradation - Homo sapiens (human)	AASS;ALDH7A1;AADAT;DHTKD1;DLST;DLD;GCDH;HADHA;EHHADH;ECHS1;HADH;ACAT2;ACAT1;HYKK;PHYKPL;PIPOX;CAMKMT;KMT2A;KMT2D;KMT2C;KMT2B;KMT2E;SETD1B;SETD1A;SETD7;PRDM9;PRDM7;ASH1L;SMYD2;SMYD3;SMYD1;SUV39H1;SUV39H2;EHMT2;EHMT1;SETDB1;SETDB2;PRDM2;EZH1;EZH2;SETMAR;NSD1;NSD2;NSD3;SETD2;DOT1L;KMT5A;PRDM6;KMT5C;KMT5B;MECOM;PRDM16;TMLHE;ALDH2;ALDH3A2;ALDH1B1;ALDH9A1;BBOX1;PLOD1;PLOD2;PLOD3;COLGALT1;COLGALT2	ENSG00000008311.14;ENSG00000164904.17;ENSG00000109576.13;ENSG00000181192.11;ENSG00000119689.14;ENSG00000091140.13;ENSG00000105607.12;ENSG00000084754.10;ENSG00000113790.10;ENSG00000127884.4;ENSG00000138796.16;ENSG00000120437.8;ENSG00000075239.13;ENSG00000188266.13;ENSG00000175309.14;ENSG00000179761.11;ENSG00000143919.14;ENSG00000118058.20;ENSG00000167548.14;ENSG00000055609.17;ENSG00000272333.5;ENS…	62
hsa00330	Metabolism; Amino acid metabolism	Arginine and proline metabolism - Homo sapiens (human)	GATM;GAMT;CKM;CKMT1A;CKMT2;CKB;CKMT1B;AZIN2;AGMAT;ODC1;SRM;SMS;AMD1;AOC1;SMOX;ALDH2;ALDH3A2;ALDH1B1;ALDH7A1;ALDH9A1;CNDP1;CNDP2;CARNS1;SAT2;SAT1;MAOB;MAOA;NOS1;NOS2;NOS3;ARG2;ARG1;OAT;PYCR3;PYCR2;PYCR1;PRODH;proline dehydrogenase 1, mitochondrial [KO:K00318] [EC:1.5.5.2];ALDH4A1;ALDH18A1;LAP3;P4HA2;P4HA3;P4HA1;PRODH2;GOT1;GOT1L1;GOT2;HOGA1;DAO;L3HYPDH	ENSG00000171766.15;ENSG00000130005.12;ENSG00000104879.4;ENSG00000223572.9;ENSG00000131730.15;ENSG00000166165.12;ENSG00000237289.9;ENSG00000142920.16;ENSG00000116771.5;ENSG00000115758.12;ENSG00000116649.9;ENSG00000102172.15;ENSG00000123505.15;ENSG00000002726.20;ENSG00000088826.17;ENSG00000111275.12;ENSG00000072210.18;ENSG00000137124.7;ENSG00000164904.17;ENSG00000143149.12;ENSG00000150656.14;ENSG00…	48
hsa00340	Metabolism; Amino acid metabolism	Histidine metabolism - Homo sapiens (human)	HAL;UROC1;AMDHD1;FTCD;HDC;AOC1;ALDH2;ALDH3A2;ALDH1B1;ALDH7A1;ALDH9A1;ASPA;HNMT;MAOB;MAOA;ALDH3B1;ALDH3B2;ALDH3A1;CARNS1;CARNMT1;CNDP2;CNDP1	ENSG00000084110.10;ENSG00000159650.8;ENSG00000139344.7;ENSG00000160282.13;ENSG00000140287.10;ENSG00000002726.20;ENSG00000111275.12;ENSG00000072210.18;ENSG00000137124.7;ENSG00000164904.17;ENSG00000143149.12;ENSG00000108381.10;ENSG00000150540.13;ENSG00000069535.13;ENSG00000189221.9;ENSG00000006534.15;ENSG00000132746.14;ENSG00000108602.17;ENSG00000172508.10;ENSG00000156017.12;ENSG00000133313.14;ENSG…	21
hsa00350	Metabolism; Amino acid metabolism	Tyrosine metabolism - Homo sapiens (human)	GOT1;GOT1L1;GOT2;TAT;IL4I1;HPD;HGD;GSTZ1;FAH;TYR;TH;DCT;TYRP1;DDC;DBH;PNMT;COMT;LRTOMT;MAOB;MAOA;AOC3;AOC2;ALDH3B1;ALDH3B2;ALDH3A1;ADH1A;ADH1B;ADH1C;ADH7;ADH4;ADH5;ADH6;TPO;AOX1;FAHD1;MIF	ENSG00000120053.10;ENSG00000169154.5;ENSG00000125166.12;ENSG00000198650.10;ENSG00000104951.15;ENSG00000158104.11;ENSG00000113924.11;ENSG00000100577.18;ENSG00000103876.11;ENSG00000077498.8;ENSG00000180176.14;ENSG00000080166.15;ENSG00000107165.12;ENSG00000132437.17;ENSG00000123454.10;ENSG00000141744.3;ENSG00000093010.13;ENSG00000184154.13;ENSG00000069535.13;ENSG00000189221.9;ENSG00000131471.6;ENSG0…	35
hsa00360	Metabolism; Amino acid metabolism	Phenylalanine metabolism - Homo sapiens (human)	PAH;DDC;AOC3;AOC2;MAOB;MAOA;ALDH3B1;ALDH3B2;ALDH3A1;GOT1;GOT1L1;GOT2;TAT;IL4I1;HPD;MIF	ENSG00000171759.9;ENSG00000132437.17;ENSG00000131471.6;ENSG00000131480.8;ENSG00000069535.13;ENSG00000189221.9;ENSG00000006534.15;ENSG00000132746.14;ENSG00000108602.17;ENSG00000120053.10;ENSG00000169154.5;ENSG00000125166.12;ENSG00000198650.10;ENSG00000104951.15;ENSG00000158104.11;ENSG00000240972.1	15
hsa00380	Metabolism; Amino acid metabolism	Tryptophan metabolism - Homo sapiens (human)	TDO2;IDO1;IDO2;AFMID;KMO;KYNU;HAAO;ACMSD;ALDH8A1;DHTKD1;DLST;DLD;GCDH;HADHA;EHHADH;ECHS1;HADH;ACAT2;ACAT1;KYAT3;KYAT1;AADAT;TPH2;TPH1;DDC;MAOB;MAOA;ALDH2;ALDH3A2;ALDH1B1;ALDH7A1;ALDH9A1;AOX1;ASMT;AANAT;CYP1A1;CYP1A2;CYP1B1;INMT;IL4I1;AOC1;CAT	ENSG00000151790.8;ENSG00000131203.12;ENSG00000188676.13;ENSG00000183077.15;ENSG00000117009.11;ENSG00000115919.14;ENSG00000162882.14;ENSG00000153086.13;ENSG00000118514.13;ENSG00000181192.11;ENSG00000119689.14;ENSG00000091140.13;ENSG00000105607.12;ENSG00000084754.10;ENSG00000113790.10;ENSG00000127884.4;ENSG00000138796.16;ENSG00000120437.8;ENSG00000075239.13;ENSG00000137944.17;ENSG00000171097.13;ENS…	41
hsa00400	Metabolism; Amino acid metabolism	Phenylalanine, tyrosine and tryptophan biosynthesis - Homo sapiens (human)	GOT1;GOT1L1;GOT2;TAT;IL4I1;PAH	ENSG00000120053.10;ENSG00000169154.5;ENSG00000125166.12;ENSG00000198650.10;ENSG00000104951.15;ENSG00000171759.9	5
hsa00410	Metabolism; Metabolism of other amino acids	beta-Alanine metabolism - Homo sapiens (human)	GADL1;CSAD;GAD1;GAD2;CNDP1;CARNS1;CNDP2;ABAT;SMOX;AOC3;AOC2;ALDH2;ALDH3A2;ALDH1B1;ALDH7A1;ALDH9A1;ALDH3B1;ALDH3B2;ALDH3A1;DPYD;DPYS;UPB1;HIBCH;HADHA;EHHADH;ECHS1;ACADS;ACOX3;ACOX1;MLYCD;ALDH6A1	ENSG00000144644.14;ENSG00000139631.18;ENSG00000128683.13;ENSG00000136750.11;ENSG00000150656.14;ENSG00000172508.10;ENSG00000133313.14;ENSG00000183044.11;ENSG00000088826.17;ENSG00000131471.6;ENSG00000131480.8;ENSG00000111275.12;ENSG00000072210.18;ENSG00000137124.7;ENSG00000164904.17;ENSG00000143149.12;ENSG00000006534.15;ENSG00000132746.14;ENSG00000108602.17;ENSG00000188641.12;ENSG00000147647.12;ENS…	30
hsa00430	Metabolism; Metabolism of other amino acids	Taurine and hypotaurine metabolism - Homo sapiens (human)	CDO1;GAD1;GAD2;GADL1;CSAD;ADO;FMO1;FMO2;FMO5;FMO3;FMO4;GGT7;GGT6;GGT1;GGT5;BAAT	ENSG00000129596.4;ENSG00000128683.13;ENSG00000136750.11;ENSG00000144644.14;ENSG00000139631.18;ENSG00000181915.4;ENSG00000010932.16;ENSG00000094963.13;ENSG00000131781.12;ENSG00000007933.12;ENSG00000076258.9;ENSG00000131067.16;ENSG00000167741.10;ENSG00000100031.18;ENSG00000099998.17;ENSG00000136881.11	15
hsa00440	Metabolism; Metabolism of other amino acids	Phosphonate and phosphinate metabolism - Homo sapiens (human)	PCYT2;SELENOI;CEPT1;PCYT1B;PCYT1A;CHPT1	ENSG00000185813.10;ENSG00000138018.17;ENSG00000134255.13;ENSG00000102230.13;ENSG00000161217.11;ENSG00000111666.10	5
hsa00450	Metabolism; Metabolism of other amino acids	Selenocompound metabolism - Homo sapiens (human)	KYAT3;KYAT1;MTR;CTH;SCLY;TXNRD1;TXNRD3;TXNRD2;INMT;PAPSS2;PAPSS1;SEPHS2;SEPHS1;PSTK;SEPSECS;MARS1;MARS2	ENSG00000137944.17;ENSG00000171097.13;ENSG00000116984.12;ENSG00000116761.11;ENSG00000132330.16;ENSG00000198431.15;ENSG00000197763.14;ENSG00000184470.20;ENSG00000241644.2;ENSG00000198682.12;ENSG00000138801.8;ENSG00000179918.18;ENSG00000086475.14;ENSG00000179988.13;ENSG00000109618.11;ENSG00000247626.4	15
hsa00470	Metabolism; Metabolism of other amino acids	D-Amino acid metabolism - Homo sapiens (human)	GLS2;GLS;DGLUCY;DDO;SRR;DAO	ENSG00000135423.12;ENSG00000115419.12;ENSG00000203797.9;ENSG00000167720.12;ENSG00000110887.7	4
hsa00480	Metabolism; Metabolism of other amino acids	Glutathione metabolism - Homo sapiens (human)	GGT7;GGT6;GGT1;GGT5;GGCT;CHAC1;CHAC2;OPLAH;GCLC;GCLM;GSS;LAP3;ANPEP;GSTA5;GSTA2;GSTA4;GSTO2;GSTM4;GSTT2;GSTT1;GSTM3;MGST1;MGST3;GSTM1;GSTM5;MGST2;GSTA1;GSTM2;GSTA3;GSTO1;GSTT2B;GSTP1;GSTK1;HPGDS;LANCL1;NAT8;NAT8B;GSR;IDH1;IDH2;PGD;G6PD;TXNDC12;GPX4;GPX6;GPX7;GPX2;GPX3;GPX1;GPX5;GPX8;PRDX6;ODC1;SRM;SMS;RRM1;RRM2B;RRM2	ENSG00000131067.16;ENSG00000167741.10;ENSG00000100031.18;ENSG00000099998.17;ENSG00000006625.17;ENSG00000128965.11;ENSG00000143942.4;ENSG00000178814.16;ENSG00000001084.10;ENSG00000023909.9;ENSG00000100983.9;ENSG00000002549.12;ENSG00000166825.13;ENSG00000182793.11;ENSG00000244067.2;ENSG00000170899.10;ENSG00000065621.14;ENSG00000168765.16;ENSG00000099984.11;ENSG00000134202.10;ENSG00000008394.12;ENSG…	56
hsa00500	Metabolism; Carbohydrate metabolism	Starch and sucrose metabolism - Homo sapiens (human)	MGAM;MGAM2;GAA;GANC;SI;UGP2;ENPP1;ENPP3;GBA3;GYS2;GYS1;GYG1;GYG2;GBE1;PYGL;PYGM;PYGB;AGL;AMY1C;AMY2A;AMY1A;AMY2B;AMY1B;TREH;PGM1;PGM2;HK3;HK1;HK2;HKDC1;GCK;G6PC1;G6PC2;G6PC3;PGM2L1;GPI	ENSG00000257335.8;ENSG00000257743.8;ENSG00000171298.12;ENSG00000214013.9;ENSG00000090402.7;ENSG00000169764.15;ENSG00000197594.11;ENSG00000154269.14;ENSG00000249948.6;ENSG00000111713.2;ENSG00000104812.14;ENSG00000163754.17;ENSG00000056998.19;ENSG00000114480.12;ENSG00000100504.16;ENSG00000068976.13;ENSG00000100994.11;ENSG00000162688.16;ENSG00000187733.6;ENSG00000243480.7;ENSG00000237763.9;ENSG00000…	34
hsa00510	Metabolism; Glycan biosynthesis and metabolism	N-Glycan biosynthesis - Homo sapiens (human)	SRD5A3;DOLK;DPAGT1;ALG5;ALG13;ALG14;DPM1;DPM2;DPM3;ALG1;ALG2;ALG11;ALG3;ALG9;ALG12;ALG6;ALG8;ALG10;ALG10B;STT3A;STT3B;RPN1;RPN2;DAD1;TUSC3;DDOST;DOLPP1;MOGS;GANAB;MAN1B1;MAN1A2;MAN1C1;MAN1A1;MGAT1;MAN2A1;MAN2A2;MGAT2;FUT8;B4GALT1;B4GALT2;B4GALT3;ST6GAL1;ST6GAL2;MGAT3;MGAT4A;MGAT4B;MGAT4D;MGAT5;MGAT5B;MGAT4C	ENSG00000128039.10;ENSG00000175283.7;ENSG00000172269.18;ENSG00000120697.8;ENSG00000101901.11;ENSG00000172339.9;ENSG00000000419.12;ENSG00000136908.17;ENSG00000179085.7;ENSG00000033011.11;ENSG00000119523.9;ENSG00000253710.2;ENSG00000214160.9;ENSG00000086848.14;ENSG00000182858.13;ENSG00000088035.15;ENSG00000159063.12;ENSG00000139133.6;ENSG00000175548.8;ENSG00000134910.12;ENSG00000163527.9;ENSG000001…	49
hsa00511	Metabolism; Glycan biosynthesis and metabolism	Other glycan degradation - Homo sapiens (human)	NEU1;NEU3;NEU4;NEU2;GLB1;HEXA;HEXB;HEXD;MAN2C1;MAN2B1;MAN2B2;MANBA;ENGASE;FUCA1;FUCA2;AGA;GBA;GBA2	ENSG00000204386.10;ENSG00000162139.9;ENSG00000204099.11;ENSG00000115488.3;ENSG00000170266.15;ENSG00000213614.9;ENSG00000049860.13;ENSG00000140400.16;ENSG00000104774.12;ENSG00000013288.8;ENSG00000109323.8;ENSG00000167280.16;ENSG00000179163.11;ENSG00000001036.13;ENSG00000038002.8;ENSG00000177628.15;ENSG00000070610.14	16
hsa00512	Metabolism; Glycan biosynthesis and metabolism	Mucin type O-glycan biosynthesis - Homo sapiens (human)	GALNTL6;GALNT5;GALNT17;GALNT11;GALNT12;GALNT13;GALNT14;GALNT16;GALNT15;GALNT18;GALNTL5;GALNT10;GALNT2;GALNT3;GALNT1;GALNT6;GALNT4;GALNT9;GALNT7;GALNT8;POC1B-GALNT4;C1GALT1;C1GALT1C1;C1GALT1C1L;GCNT1;GCNT3;GCNT4;ST3GAL1;ST3GAL2;ST6GALNAC1;ST6GALNAC2;ST6GALNAC3;ST6GALNAC4;B3GNT3;B3GNT6;B4GALT5	ENSG00000174473.15;ENSG00000136542.8;ENSG00000178234.12;ENSG00000119514.6;ENSG00000144278.14;ENSG00000158089.14;ENSG00000100626.16;ENSG00000131386.17;ENSG00000110328.5;ENSG00000106648.13;ENSG00000164574.15;ENSG00000143641.9;ENSG00000115339.13;ENSG00000141429.13;ENSG00000139629.15;ENSG00000257594.3;ENSG00000182870.12;ENSG00000109586.11;ENSG00000130035.6;ENSG00000259075.6;ENSG00000106392.10;ENSG000…	34
hsa00513	Metabolism; Glycan biosynthesis and metabolism	Various types of N-glycan biosynthesis - Homo sapiens (human)	ALG13;ALG14;ALG1;ALG2;ALG11;ALG3;ALG9;ALG12;STT3A;STT3B;RPN1;RPN2;DAD1;TUSC3;DDOST;MAN1B1;MAN1A2;MAN1C1;MAN1A1;MGAT1;MAN2A1;MAN2A2;MGAT2;HEXA;HEXB;FUT8;HEXD;MGAT4C;MGAT4A;MGAT4B;MGAT4D;B4GALT1;B4GALT2;B4GALT3;ST3GAL3;B4GALNT3;B4GALNT4;CHST8;CHST9	ENSG00000101901.11;ENSG00000172339.9;ENSG00000033011.11;ENSG00000119523.9;ENSG00000253710.2;ENSG00000214160.9;ENSG00000086848.14;ENSG00000182858.13;ENSG00000134910.12;ENSG00000163527.9;ENSG00000163902.11;ENSG00000118705.16;ENSG00000129562.10;ENSG00000104723.20;ENSG00000244038.9;ENSG00000177239.14;ENSG00000198162.12;ENSG00000117643.14;ENSG00000111885.6;ENSG00000131446.16;ENSG00000112893.9;ENSG0000…	37
hsa00514	Metabolism; Glycan biosynthesis and metabolism	Other types of O-glycan biosynthesis - Homo sapiens (human)	OGT;EOGT;POFUT1;POFUT2;MFNG;LFNG;RFNG;B4GALT1;B4GALT2;B4GALT3;ST6GAL1;ST6GAL2;ST3GAL3;B3GLCT;POGLUT1;GXYLT1;GXYLT2;XXYLT1;COLGALT1;COLGALT2;PLOD3;POMT1;POMT2;GALNTL6;GALNT5;GALNT17;GALNT11;GALNT12;GALNT13;GALNT14;GALNT16;GALNT15;GALNT18;GALNTL5;GALNT10;GALNT2;GALNT3;GALNT1;GALNT6;GALNT4;GALNT9;GALNT7;GALNT8;POC1B-GALNT4;C1GALT1;C1GALT1C1;C1GALT1C1L	ENSG00000147162.13;ENSG00000163378.13;ENSG00000101346.13;ENSG00000186866.16;ENSG00000100060.17;ENSG00000106003.12;ENSG00000169733.11;ENSG00000086062.12;ENSG00000117411.16;ENSG00000158850.14;ENSG00000073849.14;ENSG00000144057.15;ENSG00000126091.19;ENSG00000187676.7;ENSG00000163389.10;ENSG00000151233.10;ENSG00000172986.12;ENSG00000173950.15;ENSG00000130309.10;ENSG00000198756.10;ENSG00000106397.11;E…	45
hsa00515	Metabolism; Glycan biosynthesis and metabolism	Mannose type O-glycan biosynthesis - Homo sapiens (human)	POMT1;POMT2;POMGNT1;B4GALT1;B4GALT2;B4GALT3;ST3GAL3;B3GAT1;B3GAT2;CHST10;FUT9;FUT4;MGAT5B;POMGNT2;B3GALNT2;POMK;CRPPA;FKTN;FKRP;RXYLT1;B4GAT1;LARGE1;LARGE2	ENSG00000130714.15;ENSG00000009830.11;ENSG00000085998.13;ENSG00000086062.12;ENSG00000117411.16;ENSG00000158850.14;ENSG00000126091.19;ENSG00000109956.12;ENSG00000112309.10;ENSG00000115526.10;ENSG00000172461.10;ENSG00000196371.3;ENSG00000167889.12;ENSG00000144647.5;ENSG00000162885.12;ENSG00000185900.9;ENSG00000106692.13;ENSG00000181027.10;ENSG00000174684.6;ENSG00000133424.20;ENSG00000165905.17	20
hsa00520	Metabolism; Carbohydrate metabolism	Amino sugar and nucleotide sugar metabolism - Homo sapiens (human)	CHIA;CHIT1;HEXA;HEXB;NAGK;AMDHD2;GNPDA1;GNPDA2;HK3;HK1;HK2;HKDC1;GFPT2;GFPT1;GNPNAT1;PGM3;GALK2;UAP1;UAP1L1;GNE;RENBP;NANS;NANP;NPL;CMAS;CYB5R1;CYB5R3;CYB5R2;CYB5RL;CYB5R4;UXS1;GCK;PGM1;PGM2;UGP2;UGDH;GALK1;GALT;GALE;GPI;MPI;PMM2;PMM1;GMPPB;GMPPA;GMDS;GFUS;FCSK;FPGT	ENSG00000134216.18;ENSG00000133063.15;ENSG00000213614.9;ENSG00000049860.13;ENSG00000124357.12;ENSG00000162066.14;ENSG00000113552.15;ENSG00000163281.11;ENSG00000160883.10;ENSG00000156515.21;ENSG00000159399.9;ENSG00000156510.12;ENSG00000131459.12;ENSG00000198380.12;ENSG00000100522.8;ENSG00000013375.15;ENSG00000156958.14;ENSG00000117143.13;ENSG00000197355.10;ENSG00000159921.14;ENSG00000102032.12;ENS…	46
hsa00524	Metabolism; Biosynthesis of other secondary metabolites	Neomycin, kanamycin and gentamicin biosynthesis - Homo sapiens (human)	HK3;HK1;HK2;HKDC1;GCK	ENSG00000160883.10;ENSG00000156515.21;ENSG00000159399.9;ENSG00000156510.12;ENSG00000106633.15	4
hsa00531	Metabolism; Glycan biosynthesis and metabolism	Glycosaminoglycan degradation - Homo sapiens (human)	HYAL2;HYAL1;SPAM1;HYAL4;HYAL3;GUSB;IDS;IDUA;ARSB;HPSE;HPSE2;SGSH;HGSNAT;NAGLU;GALNS;GLB1;GNS;HEXA;HEXB	ENSG00000068001.13;ENSG00000114378.16;ENSG00000106304.15;ENSG00000106302.9;ENSG00000186792.16;ENSG00000169919.16;ENSG00000010404.17;ENSG00000127415.12;ENSG00000113273.15;ENSG00000173083.14;ENSG00000172987.12;ENSG00000181523.12;ENSG00000165102.14;ENSG00000108784.9;ENSG00000141012.12;ENSG00000170266.15;ENSG00000135677.10;ENSG00000213614.9;ENSG00000049860.13	18
hsa00532	Metabolism; Glycan biosynthesis and metabolism	Glycosaminoglycan biosynthesis - chondroitin sulfate / dermatan sulfate - Homo sapiens (human)	XYLT1;XYLT2;B4GALT7;B3GALT6;B3GAT3;CSGALNACT1;CSGALNACT2;CHSY3;CHSY1;CHPF;CHPF2;DSE;CHST11;CHST12;CHST13;CHST3;CHST7;CHST15;UST;CHST14	ENSG00000103489.11;ENSG00000015532.9;ENSG00000027847.13;ENSG00000176022.4;ENSG00000149541.9;ENSG00000147408.14;ENSG00000169826.7;ENSG00000198108.3;ENSG00000131873.5;ENSG00000123989.13;ENSG00000033100.16;ENSG00000111817.16;ENSG00000171310.10;ENSG00000136213.9;ENSG00000180767.9;ENSG00000122863.5;ENSG00000147119.3;ENSG00000182022.17;ENSG00000111962.7;ENSG00000169105.7	19
hsa00533	Metabolism; Glycan biosynthesis and metabolism	Glycosaminoglycan biosynthesis - keratan sulfate - Homo sapiens (human)	FUT8;B4GALT1;B4GALT2;B4GALT3;B3GNT2;CHST6;B4GALT4;B3GNT7;CHST1;ST3GAL3;CHST2;CHST4;ST3GAL1;ST3GAL2	ENSG00000033170.16;ENSG00000086062.12;ENSG00000117411.16;ENSG00000158850.14;ENSG00000170340.10;ENSG00000183196.8;ENSG00000121578.12;ENSG00000156966.6;ENSG00000175264.7;ENSG00000126091.19;ENSG00000175040.5;ENSG00000140835.9;ENSG00000008513.14;ENSG00000157350.12	13
hsa00534	Metabolism; Glycan biosynthesis and metabolism	Glycosaminoglycan biosynthesis - heparan sulfate / heparin - Homo sapiens (human)	XYLT1;XYLT2;B4GALT7;B3GALT6;B3GAT3;EXTL2;EXTL3;EXTL1;EXT1;EXT2;NDST1;NDST2;NDST3;NDST4;GLCE;HS2ST1;HS6ST1;HS6ST2;HS6ST3;HS3ST1;HS3ST2;HS3ST3B1;HS3ST3A1;HS3ST5	ENSG00000103489.11;ENSG00000015532.9;ENSG00000027847.13;ENSG00000176022.4;ENSG00000149541.9;ENSG00000162694.13;ENSG00000012232.8;ENSG00000158008.9;ENSG00000182197.10;ENSG00000151348.13;ENSG00000070614.14;ENSG00000166507.17;ENSG00000164100.8;ENSG00000138653.9;ENSG00000138604.9;ENSG00000153936.16;ENSG00000136720.6;ENSG00000171004.18;ENSG00000185352.8;ENSG00000002587.9;ENSG00000122254.6;ENSG00000125…	23
hsa00561	Metabolism; Lipid metabolism	Glycerolipid metabolism - Homo sapiens (human)	GLYCTK;ALDH2;ALDH3A2;ALDH1B1;ALDH7A1;ALDH9A1;AKR1B1;AKR1B10;AKR1A1;TKFC;GK2;GK;GPAM;GPAT2;GPAT4;GPAT3;AGPAT1;AGPAT2;AGPAT3;AGPAT4;AGPAT5;LCLAT1;MBOAT1;MBOAT2;PLPP1;PLPP3;PLPP2;LPIN1;LPIN3;LPIN2;PLPP5;PLPP4;DGKZ;DGKD;DGKI;DGKA;DGKE;DGKB;DGKH;DGKG;DGKQ;DGKK;DGAT1;DGAT2;MOGAT3;CEL;PNPLA2;PNPLA3;PNLIP;PNLIPRP1;PNLIPRP2;PNLIPRP3;LIPC;LIPF;LIPG;LPL;AGK;MGLL;MOGAT1;MOGAT2;GLA	ENSG00000168237.17;ENSG00000111275.12;ENSG00000072210.18;ENSG00000137124.7;ENSG00000164904.17;ENSG00000143149.12;ENSG00000085662.13;ENSG00000198074.9;ENSG00000117448.13;ENSG00000149476.15;ENSG00000196475.5;ENSG00000198814.12;ENSG00000119927.13;ENSG00000186281.12;ENSG00000158669.11;ENSG00000138678.10;ENSG00000204310.12;ENSG00000169692.12;ENSG00000160216.18;ENSG00000026652.13;ENSG00000155189.11;ENS…	60
hsa00562	Metabolism; Carbohydrate metabolism	Inositol phosphate metabolism - Homo sapiens (human)	PIK3C3;MTM1;MTMR1;MTMR2;MTMR3;MTMR4;MTMR8;MTMR6;MTMR7;MTMR14;PI4KA;PI4KB;PI4K2A;PI4K2B;SACM1L;INPP5F;PIP5K1C;PIP5K1A;PIP5K1B;PIP5KL1;OCRL;INPP5B;INPP5E;SYNJ1;SYNJ2;PIK3CA;PIK3CD;PIK3CB;PIK3CG;PTEN;INPP5D;INPPL1;PIK3C2G;PIK3C2A;PIK3C2B;INPP4A;INPP4B;PIKFYVE;FIG4;PIP4K2C;PIP4K2A;PIP4K2B;PLCB1;PLCB2;PLCB3;PLCB4;PLCD1;PLCD3;PLCD4;PLCE1;PLCG1;PLCG2;PLCZ1;PLCH1;PLCH2;IMPA2;IMPA1;CDIPT;ISYNA1;INPP1;INPP…	ENSG00000078142.12;ENSG00000171100.14;ENSG00000063601.16;ENSG00000087053.18;ENSG00000100330.15;ENSG00000108389.9;ENSG00000102043.15;ENSG00000139505.11;ENSG00000003987.13;ENSG00000163719.19;ENSG00000241973.10;ENSG00000143393.16;ENSG00000155252.13;ENSG00000038210.12;ENSG00000211456.10;ENSG00000198825.12;ENSG00000186111.9;ENSG00000143398.19;ENSG00000107242.17;ENSG00000167103.11;ENSG00000122126.15;EN…	72
hsa00563	Metabolism; Glycan biosynthesis and metabolism	Glycosylphosphatidylinositol (GPI)-anchor biosynthesis - Homo sapiens (human)	PIGA;PIGC;PIGH;PIGP;PIGQ;PIGY;DPM2;PIGL;PIGW;GPLD1;PIGM;PIGX;PIGV;PIGN;PIGB;PIGO;PIGF;PIGG;GPAA1;PIGK;PIGS;PIGT;PIGU;PGAP1;MPPE1;PIGZ	ENSG00000165195.15;ENSG00000135845.9;ENSG00000100564.8;ENSG00000185808.13;ENSG00000007541.16;ENSG00000255072.1;ENSG00000136908.17;ENSG00000108474.16;ENSG00000277161.1;ENSG00000112293.14;ENSG00000143315.6;ENSG00000163964.14;ENSG00000060642.10;ENSG00000197563.10;ENSG00000069943.9;ENSG00000165282.13;ENSG00000151665.12;ENSG00000174227.15;ENSG00000197858.10;ENSG00000142892.14;ENSG00000087111.20;ENSG00…	25
hsa00564	Metabolism; Lipid metabolism	Glycerophospholipid metabolism - Homo sapiens (human)	GPD1L;GPD1;GPD2;GPAM;GPAT2;GPAT4;GPAT3;AGPAT1;AGPAT2;AGPAT3;AGPAT4;AGPAT5;LCLAT1;MBOAT1;MBOAT2;GNPAT;ADPRM;PLPP1;PLPP3;PLPP2;LPIN1;LPIN3;LPIN2;PLPP5;PLPP4;DGKZ;DGKD;DGKI;DGKA;DGKE;DGKB;DGKH;DGKG;DGKQ;DGKK;CHPT1;CEPT1;PLD1;PLD2;PLD3;PLD4;LCAT;PLA2G10;PLA2G2D;PLA2G2E;PLA2G3;PLA2G2F;PLA2G12A;PLA2G12B;PLA2G1B;PLA2G5;PLA2G2A;PLA2G2C;PLA2G4E;PLA2G4A;JMJD7-PLA2G4B;PLA2G4B;PLA2G4C;PLA2G4D;PLA2G4F;PLA2G6;…	ENSG00000152642.10;ENSG00000167588.12;ENSG00000115159.15;ENSG00000119927.13;ENSG00000186281.12;ENSG00000158669.11;ENSG00000138678.10;ENSG00000204310.12;ENSG00000169692.12;ENSG00000160216.18;ENSG00000026652.13;ENSG00000155189.11;ENSG00000172954.13;ENSG00000172197.10;ENSG00000143797.11;ENSG00000116906.11;ENSG00000170222.11;ENSG00000067113.16;ENSG00000162407.8;ENSG00000141934.9;ENSG00000134324.11;EN…	95
hsa00565	Metabolism; Lipid metabolism	Ether lipid metabolism - Homo sapiens (human)	AGPS;PLPP1;PLPP3;PLPP2;SELENOI;CHPT1;CEPT1;PEDS1;PEDS1-UBE2V1;PLA2G10;PLA2G2D;PLA2G2E;PLA2G3;PLA2G2F;PLA2G12A;PLA2G12B;PLA2G1B;PLA2G5;PLA2G2A;PLA2G2C;PLA2G4E;PLA2G4A;JMJD7-PLA2G4B;PLA2G4B;PLA2G4C;PLA2G4D;PLA2G4F;PLA2G6;PLB1;PLAAT3;LPCAT4;ENPP6;ENPP2;GDPD3;GDPD1;TMEM86B;PLD1;PLD2;PLD3;PLD4;UGT8;GAL3ST1;LPCAT2;LPCAT1;PAFAH1B1;PAFAH1B2;PAFAH1B3;PLA2G7;PAFAH2	ENSG00000018510.13;ENSG00000067113.16;ENSG00000162407.8;ENSG00000141934.9;ENSG00000138018.17;ENSG00000111666.10;ENSG00000134255.13;ENSG00000069764.9;ENSG00000117215.14;ENSG00000188784.4;ENSG00000100078.3;ENSG00000158786.4;ENSG00000123739.10;ENSG00000138308.5;ENSG00000170890.13;ENSG00000127472.10;ENSG00000188257.10;ENSG00000187980.6;ENSG00000188089.13;ENSG00000116711.9;ENSG00000168970.22;ENSG00000…	45
hsa00590	Metabolism; Lipid metabolism	Arachidonic acid metabolism - Homo sapiens (human)	PLA2G10;PLA2G2D;PLA2G2E;PLA2G3;PLA2G2F;PLA2G12A;PLA2G12B;PLA2G1B;PLA2G5;PLA2G2A;PLA2G2C;PLA2G4E;PLA2G4A;JMJD7-PLA2G4B;PLA2G4B;PLA2G4C;PLA2G4D;PLA2G4F;PLA2G6;PLB1;PLAAT3;PTGS1;PTGS2;PTGES;PTGES2;PTGES3;CBR1;CBR3;PRXL2B;TBXAS1;PTGDS;HPGDS;AKR1C3;PTGIS;ALOX5;LTA4H;CYP4F2;CYP4F3;LTC4S;GGT1;GGT5;GPX6;GPX7;GPX2;GPX3;GPX1;GPX5;GPX8;CYP2E1;CYP2J2;CYP2U1;CYP2C19;CYP4F8;ALOX12;ALOX12B;ALOX15B;CYP2B6;CYP2C8…	ENSG00000069764.9;ENSG00000117215.14;ENSG00000188784.4;ENSG00000100078.3;ENSG00000158786.4;ENSG00000123739.10;ENSG00000138308.5;ENSG00000170890.13;ENSG00000127472.10;ENSG00000188257.10;ENSG00000187980.6;ENSG00000188089.13;ENSG00000116711.9;ENSG00000168970.22;ENSG00000243708.10;ENSG00000105499.13;ENSG00000159337.6;ENSG00000168907.13;ENSG00000184381.18;ENSG00000163803.12;ENSG00000095303.14;ENSG0000…	58
hsa00591	Metabolism; Lipid metabolism	Linoleic acid metabolism - Homo sapiens (human)	PLA2G10;PLA2G2D;PLA2G2E;PLA2G3;PLA2G2F;PLA2G12A;PLA2G12B;PLA2G1B;PLA2G5;PLA2G2A;PLA2G2C;PLA2G4E;PLA2G4A;JMJD7-PLA2G4B;PLA2G4B;PLA2G4C;PLA2G4D;PLA2G4F;PLA2G6;PLB1;PLAAT3;ALOX15;CYP1A2;CYP2C8;CYP2C9;CYP2C19;CYP2J2;CYP2E1;CYP3A4	ENSG00000069764.9;ENSG00000117215.14;ENSG00000188784.4;ENSG00000100078.3;ENSG00000158786.4;ENSG00000123739.10;ENSG00000138308.5;ENSG00000170890.13;ENSG00000127472.10;ENSG00000188257.10;ENSG00000187980.6;ENSG00000188089.13;ENSG00000116711.9;ENSG00000168970.22;ENSG00000243708.10;ENSG00000105499.13;ENSG00000159337.6;ENSG00000168907.13;ENSG00000184381.18;ENSG00000163803.12;ENSG00000161905.12;ENSG0000…	27
hsa00592	Metabolism; Lipid metabolism	alpha-Linolenic acid metabolism - Homo sapiens (human)	PLA2G10;PLA2G2D;PLA2G2E;PLA2G3;PLA2G2F;PLA2G12A;PLA2G12B;PLA2G1B;PLA2G5;PLA2G2A;PLA2G2C;PLA2G4E;PLA2G4A;JMJD7-PLA2G4B;PLA2G4B;PLA2G4C;PLA2G4D;PLA2G4F;PLA2G6;PLB1;PLAAT3;FADS2;ACOX3;ACOX1;ACAA1	ENSG00000069764.9;ENSG00000117215.14;ENSG00000188784.4;ENSG00000100078.3;ENSG00000158786.4;ENSG00000123739.10;ENSG00000138308.5;ENSG00000170890.13;ENSG00000127472.10;ENSG00000188257.10;ENSG00000187980.6;ENSG00000188089.13;ENSG00000116711.9;ENSG00000168970.22;ENSG00000243708.10;ENSG00000105499.13;ENSG00000159337.6;ENSG00000168907.13;ENSG00000184381.18;ENSG00000163803.12;ENSG00000134824.13;ENSG0000…	23
hsa00600	Metabolism; Lipid metabolism	Sphingolipid metabolism - Homo sapiens (human)	SPTLC1;SPTLC2;SPTLC3;KDSR;CERS1;CERS2;CERS4;CERS3;CERS6;CERS5;ASAH1;ASAH2;ACER2;ACER1;ACER3;DEGS1;DEGS2;SGMS1;SGMS2;SMPD1;SMPD2;SMPD3;SMPD4;ENPP7;CERK;PLPP1;PLPP3;PLPP2;SGPP1;SGPP2;SPHK1;SPHK2;SGPL1;UGCG;GBA;GBA2;B4GALT6;B4GALT5;GLB1;UGT8;GALC;GAL3ST1;ARSA;NEU1;NEU3;NEU4;NEU2;GLA;B4GALNT1;HEXA;HEXB;PSAP;PSAPL1	ENSG00000090054.13;ENSG00000100596.6;ENSG00000172296.12;ENSG00000119537.15;ENSG00000223802.7;ENSG00000143418.19;ENSG00000090661.11;ENSG00000154227.13;ENSG00000172292.14;ENSG00000139624.12;ENSG00000104763.18;ENSG00000188611.14;ENSG00000177076.5;ENSG00000167769.4;ENSG00000078124.11;ENSG00000143753.12;ENSG00000168350.7;ENSG00000198964.13;ENSG00000164023.14;ENSG00000166311.9;ENSG00000135587.8;ENSG000…	52
hsa00601	Metabolism; Glycan biosynthesis and metabolism	Glycosphingolipid biosynthesis - lacto and neolacto series - Homo sapiens (human)	B3GNT5;B3GALT1;B3GALT2;B3GALT5;FUT1;FUT2;FUT3;ST3GAL3;ST3GAL4;ABO;B4GALT1;B4GALT2;B4GALT3;B4GALT4;FUT9;FUT4;FUT5;FUT6;FUT7;ST3GAL6;ST8SIA1;A4GALT;B3GALNT1;B3GNT2;B3GNT3;B3GNT4;GCNT2	ENSG00000176597.11;ENSG00000172318.5;ENSG00000162630.5;ENSG00000183778.17;ENSG00000174951.10;ENSG00000176920.11;ENSG00000171124.12;ENSG00000126091.19;ENSG00000110080.18;ENSG00000175164.13;ENSG00000086062.12;ENSG00000117411.16;ENSG00000158850.14;ENSG00000121578.12;ENSG00000172461.10;ENSG00000196371.3;ENSG00000130383.7;ENSG00000156413.13;ENSG00000180549.7;ENSG00000064225.12;ENSG00000111728.10;ENSG0…	26
hsa00603	Metabolism; Glycan biosynthesis and metabolism	Glycosphingolipid biosynthesis - globo and isoglobo series - Homo sapiens (human)	A3GALT2;B3GALNT1;GBGT1;A4GALT;GLA;B3GALT5;HEXA;HEXB;NAGA;FUT1;FUT2;ST3GAL1;ST3GAL2;ST8SIA1;FUT9	ENSG00000184389.9;ENSG00000169255.13;ENSG00000148288.11;ENSG00000128274.15;ENSG00000102393.9;ENSG00000183778.17;ENSG00000213614.9;ENSG00000049860.13;ENSG00000198951.11;ENSG00000174951.10;ENSG00000176920.11;ENSG00000008513.14;ENSG00000157350.12;ENSG00000111728.10;ENSG00000172461.10	14
hsa00604	Metabolism; Glycan biosynthesis and metabolism	Glycosphingolipid biosynthesis - ganglio series - Homo sapiens (human)	B4GALNT1;B3GALT4;ST3GAL2;ST3GAL1;ST8SIA5;ST3GAL5;ST8SIA1;SLC33A1;ST6GALNAC3;ST6GALNAC4;ST6GALNAC5;ST6GALNAC6;GLB1;HEXA;HEXB	ENSG00000135454.13;ENSG00000235863.3;ENSG00000157350.12;ENSG00000008513.14;ENSG00000101638.13;ENSG00000115525.17;ENSG00000111728.10;ENSG00000169359.13;ENSG00000184005.10;ENSG00000136840.18;ENSG00000117069.14;ENSG00000160408.14;ENSG00000170266.15;ENSG00000213614.9;ENSG00000049860.13	14
hsa00620	Metabolism; Carbohydrate metabolism	Pyruvate metabolism - Homo sapiens (human)	ACSS1;ACSS2;PDHA2;PDHA1;PDHB;DLAT;DLD;ADH1A;ADH1B;ADH1C;ADH7;ADH4;ADH6;ADH5;AKR1A1;PKM;PKLR;ACACA;ACACB;ACYP2;ACYP1;ALDH2;ALDH3A2;ALDH1B1;ALDH7A1;ALDH9A1;ACOT12;LDHAL6A;LDHAL6B;LDHA;LDHB;LDHC;LDHD;GLO1;HAGH;GRHPR;ME2;ME3;ME1;PC;MDH1;MDH2;FH;PCK1;PCK2;ACAT2;ACAT1	ENSG00000154930.14;ENSG00000131069.19;ENSG00000163114.5;ENSG00000131828.13;ENSG00000168291.12;ENSG00000150768.15;ENSG00000091140.13;ENSG00000187758.7;ENSG00000196616.13;ENSG00000248144.5;ENSG00000196344.11;ENSG00000198099.8;ENSG00000172955.17;ENSG00000197894.10;ENSG00000117448.13;ENSG00000067225.17;ENSG00000143627.17;ENSG00000278540.4;ENSG00000076555.15;ENSG00000170634.12;ENSG00000119640.8;ENSG00…	46
hsa00630	Metabolism; Carbohydrate metabolism	Glyoxylate and dicarboxylate metabolism - Homo sapiens (human)	ACSS1;ACSS2;MDH1;MDH2;CS;ACO2;ACO1;ACAT2;ACAT1;MCEE;PCCA;PCCB;MMUT;HAO2;HAO1;CAT;GRHPR;PGP;AGXT;GLUL;SHMT2;SHMT1;GLDC;AMT;DLD;GCSH;HYI;GLYCTK;HOGA1;AFMID	ENSG00000154930.14;ENSG00000131069.19;ENSG00000014641.17;ENSG00000146701.11;ENSG00000062485.18;ENSG00000100412.15;ENSG00000122729.18;ENSG00000120437.8;ENSG00000075239.13;ENSG00000124370.10;ENSG00000175198.15;ENSG00000114054.13;ENSG00000116882.14;ENSG00000101323.4;ENSG00000121691.4;ENSG00000137106.17;ENSG00000184207.8;ENSG00000172482.4;ENSG00000135821.17;ENSG00000182199.10;ENSG00000176974.19;ENSG0…	28
hsa00640	Metabolism; Carbohydrate metabolism	Propanoate metabolism - Homo sapiens (human)	ACSS1;ACSS2;ACSS3;BCKDHA;BCKDHB;DBT;DLD;ACADS;ACOX3;ACOX1;HADHA;EHHADH;ECHS1;HIBCH;ACACA;ACACB;MLYCD;ABAT;PCCA;PCCB;ECHDC1;MCEE;MMUT;SUCLG1;SUCLG2;SUCLA2;ALDH6A1;LDHAL6A;LDHAL6B;LDHA;LDHB;LDHC	ENSG00000154930.14;ENSG00000131069.19;ENSG00000111058.7;ENSG00000248098.11;ENSG00000083123.14;ENSG00000137992.14;ENSG00000091140.13;ENSG00000122971.8;ENSG00000087008.15;ENSG00000161533.11;ENSG00000084754.10;ENSG00000113790.10;ENSG00000127884.4;ENSG00000198130.15;ENSG00000278540.4;ENSG00000076555.15;ENSG00000103150.5;ENSG00000183044.11;ENSG00000175198.15;ENSG00000114054.13;ENSG00000093144.18;ENSG0…	30
hsa00650	Metabolism; Carbohydrate metabolism	Butanoate metabolism - Homo sapiens (human)	ACAT2;ACAT1;HADH;HADHA;EHHADH;ECHS1;ACADS;ACSM1;ACSM2A;ACSM4;ACSM5;ACSM3;ACSM2B;ACSM6;L2HGDH;GAD1;GAD2;ABAT;ALDH5A1;HMGCS1;HMGCS2;HMGCL;HMGCLL1;OXCT1;OXCT2;AACS;BDH1;BDH2	ENSG00000120437.8;ENSG00000075239.13;ENSG00000138796.16;ENSG00000084754.10;ENSG00000113790.10;ENSG00000127884.4;ENSG00000122971.8;ENSG00000166743.9;ENSG00000183747.11;ENSG00000215009.5;ENSG00000183549.10;ENSG00000005187.11;ENSG00000066813.14;ENSG00000173124.14;ENSG00000087299.11;ENSG00000128683.13;ENSG00000136750.11;ENSG00000183044.11;ENSG00000112294.12;ENSG00000112972.14;ENSG00000134240.11;ENSG0…	27
hsa00670	Metabolism; Metabolism of cofactors and vitamins	One carbon pool by folate - Homo sapiens (human)	DHFR;DHFR2;MTHFD1L;MTHFD1;MTHFD2;MTHFD2L;SHMT2;SHMT1;GART;ATIC;FTCD;MTFMT;AMT;MTR;TYMS;ALDH1L1;ALDH1L2;MTHFR;MTHFS;ST20-MTHFS	ENSG00000228716.6;ENSG00000178700.7;ENSG00000120254.15;ENSG00000100714.15;ENSG00000065911.11;ENSG00000163738.18;ENSG00000182199.10;ENSG00000176974.19;ENSG00000159131.16;ENSG00000138363.14;ENSG00000160282.13;ENSG00000103707.9;ENSG00000145020.15;ENSG00000116984.12;ENSG00000176890.15;ENSG00000144908.13;ENSG00000136010.13;ENSG00000177000.10;ENSG00000136371.10;ENSG00000259332.3	19
hsa00730	Metabolism; Metabolism of cofactors and vitamins	Thiamine metabolism - Homo sapiens (human)	NFS1;NTPCR;ALPL;ALPI;ALPP;ALPG;ACP1;TPK1;AK7;AK4;AK5;AK2;AK1;AK8;THTPA	ENSG00000244005.12;ENSG00000135778.11;ENSG00000162551.13;ENSG00000163295.4;ENSG00000163283.6;ENSG00000143727.15;ENSG00000196511.14;ENSG00000140057.8;ENSG00000162433.14;ENSG00000154027.18;ENSG00000004455.16;ENSG00000106992.17;ENSG00000165695.9;ENSG00000259431.5	13
hsa00740	Metabolism; Metabolism of cofactors and vitamins	Riboflavin metabolism - Homo sapiens (human)	RFK;ACP5;ACP1;ACP2;FLAD1;ENPP1;ENPP3;BLVRB	ENSG00000135002.11;ENSG00000102575.10;ENSG00000143727.15;ENSG00000134575.9;ENSG00000160688.18;ENSG00000197594.11;ENSG00000154269.14;ENSG00000090013.9	7
hsa00750	Metabolism; Metabolism of cofactors and vitamins	Vitamin B6 metabolism - Homo sapiens (human)	PNPO;PDXK;PDXP;PHOSPHO2;AOX1;PSAT1	ENSG00000108439.9;ENSG00000160209.18;ENSG00000241360.1;ENSG00000144362.11;ENSG00000138356.13;ENSG00000135069.13	5
hsa00760	Metabolism; Metabolism of cofactors and vitamins	Nicotinate and nicotinamide metabolism - Homo sapiens (human)	ASPDH;QPRT;NAPRT;PNP;NMRK1;NMRK2;NT5C2;NT5C1A;NT5C1B;NT5C;NT5M;NT5C1B-RDH14;NT5DC4;NT5E;NMNAT3;NMNAT1;NMNAT2;ENPP1;ENPP3;NUDT12;NADSYN1;NAMPT;CD38;BST1;SIRT1;SIRT2;SIRT3;SIRT4;SIRT5;SIRT6;SIRT7;NADK;NADK2;NNT;NNMT;AOX1	ENSG00000204653.9;ENSG00000103485.17;ENSG00000147813.15;ENSG00000198805.11;ENSG00000106733.20;ENSG00000077009.13;ENSG00000076685.18;ENSG00000116981.3;ENSG00000185013.16;ENSG00000125458.6;ENSG00000205309.13;ENSG00000250741.6;ENSG00000144130.11;ENSG00000135318.11;ENSG00000163864.15;ENSG00000173614.13;ENSG00000157064.10;ENSG00000197594.11;ENSG00000154269.14;ENSG00000112874.9;ENSG00000172890.11;ENSG0…	35
hsa00770	Metabolism; Metabolism of cofactors and vitamins	Pantothenate and CoA biosynthesis - Homo sapiens (human)	PANK1;PANK3;PANK2;PPCS;PPCDC;ENPP1;ENPP3;COASY;AASDHPPT;VNN1;VNN2;BCAT2;BCAT1;DPYD;DPYS;UPB1;GADL1;CSAD;ALDH2;ALDH3A2;ALDH1B1	ENSG00000152782.16;ENSG00000120137.6;ENSG00000125779.21;ENSG00000127125.8;ENSG00000138621.11;ENSG00000197594.11;ENSG00000154269.14;ENSG00000068120.14;ENSG00000149313.10;ENSG00000112299.7;ENSG00000112303.13;ENSG00000105552.14;ENSG00000060982.14;ENSG00000188641.12;ENSG00000147647.12;ENSG00000100024.14;ENSG00000144644.14;ENSG00000139631.18;ENSG00000111275.12;ENSG00000072210.18;ENSG00000137124.7	20
hsa00780	Metabolism; Metabolism of cofactors and vitamins	Biotin metabolism - Homo sapiens (human)	OXSM;HLCS;BTD	ENSG00000151093.7;ENSG00000159267.14;ENSG00000169814.12	2
hsa00785	Metabolism; Metabolism of cofactors and vitamins	Lipoic acid metabolism - Homo sapiens (human)	LIPT2;LIAS;LIPT1;ACSM1	ENSG00000175536.6;ENSG00000121897.14;ENSG00000144182.16;ENSG00000166743.9	3
hsa00790	Metabolism; Metabolism of cofactors and vitamins	Folate biosynthesis - Homo sapiens (human)	GCH1;ALPL;ALPI;ALPP;ALPG;DHFR;DHFR2;FPGS;GGH;PTS;SPR;AKR1B1;AKR1B10;CBR1;AKR1C3;QDPR;PCBD2;PCBD1;PAH;TH;TPH2;TPH1;MOCS1;MOCS2;GPHN;MOCOS	ENSG00000131979.18;ENSG00000162551.13;ENSG00000163295.4;ENSG00000163283.6;ENSG00000228716.6;ENSG00000178700.7;ENSG00000136877.14;ENSG00000137563.11;ENSG00000150787.7;ENSG00000116096.5;ENSG00000085662.13;ENSG00000198074.9;ENSG00000159228.12;ENSG00000196139.13;ENSG00000151552.11;ENSG00000132570.14;ENSG00000166228.8;ENSG00000171759.9;ENSG00000180176.14;ENSG00000139287.12;ENSG00000129167.9;ENSG000001…	24
hsa00830	Metabolism; Metabolism of cofactors and vitamins	Retinol metabolism - Homo sapiens (human)	BCO1;ADH1A;ADH1B;ADH1C;ADH7;ADH4;ADH5;ADH6;DHRS3;DHRS4;DHRS4L2;DHRS9;RDH8;RDH10;RDH11;RDH12;RDH13;RDH16;SDR16C5;HSD17B6;LRAT;DGAT1;AWAT2;PNPLA4;RPE65;RDH5;AOX1;ALDH1A2;ALDH1A1;ALDH1A3;CYP26A1;CYP26B1;CYP26C1;CYP1A1;CYP1A2;CYP2A6;CYP2A7;CYP2B6;CYP2C8;CYP2C9;CYP2C18;CYP2S1;CYP3A4;CYP3A5;CYP3A7;CYP3A7-CYP3A51P;CYP2W1;UGT2A1;UGT2A3;UGT2B17;UGT2B11;UGT2B28;UGT1A6;UGT1A4;UGT1A1;UGT1A3;UGT2B10;UGT1A9;UG…	ENSG00000135697.9;ENSG00000187758.7;ENSG00000196616.13;ENSG00000248144.5;ENSG00000196344.11;ENSG00000198099.8;ENSG00000197894.10;ENSG00000172955.17;ENSG00000162496.8;ENSG00000157326.18;ENSG00000187630.15;ENSG00000073737.16;ENSG00000080511.3;ENSG00000121039.9;ENSG00000072042.12;ENSG00000139988.9;ENSG00000160439.15;ENSG00000139547.7;ENSG00000170786.12;ENSG00000025423.11;ENSG00000121207.11;ENSG00000…	67
hsa00860	Metabolism; Metabolism of cofactors and vitamins	Porphyrin metabolism - Homo sapiens (human)	ALAS1;ALAS2;EARS2;EPRS1;ALAD;HMBS;UROS;UROD;CPOX;PPOX;FECH;COX10;COX15;MMAB;HMOX1;HMOX2;BLVRA;BLVRB;UGT2A1;UGT2A3;UGT2B17;UGT2B11;UGT2B28;UGT1A6;UGT1A4;UGT1A1;UGT1A3;UGT2B10;UGT1A9;UGT2B7;UGT1A10;UGT1A8;UGT1A5;UGT2B15;UGT1A7;UGT2B4;UGT2A2;GUSB;HCCS;CP;HEPH;HEPHL1;FXN	ENSG00000023330.14;ENSG00000158578.18;ENSG00000103356.15;ENSG00000148218.15;ENSG00000256269.7;ENSG00000188690.12;ENSG00000126088.13;ENSG00000080819.6;ENSG00000143224.17;ENSG00000066926.10;ENSG00000006695.10;ENSG00000014919.12;ENSG00000139428.11;ENSG00000100292.16;ENSG00000103415.11;ENSG00000106605.10;ENSG00000090013.9;ENSG00000173610.12;ENSG00000135220.10;ENSG00000197888.2;ENSG00000213759.9;ENSG0…	41
hsa00900	Metabolism; Metabolism of terpenoids and polyketides	Terpenoid backbone biosynthesis - Homo sapiens (human)	ACAT2;ACAT1;HMGCS1;HMGCS2;HMGCR;MVK;PMVK;MVD;IDI1;IDI2;FDPS;GGPS1;PDSS1;PDSS2;DHDDS;NUS1;FNTA;FNTB;RCE1;ZMPSTE24;ICMT;PCYOX1	ENSG00000120437.8;ENSG00000075239.13;ENSG00000112972.14;ENSG00000134240.11;ENSG00000113161.15;ENSG00000110921.13;ENSG00000163344.5;ENSG00000167508.11;ENSG00000067064.10;ENSG00000148377.5;ENSG00000160752.14;ENSG00000152904.11;ENSG00000148459.15;ENSG00000164494.11;ENSG00000117682.16;ENSG00000153989.7;ENSG00000168522.12;ENSG00000257365.7;ENSG00000173653.7;ENSG00000084073.8;ENSG00000116237.15;ENSG000…	21
hsa00910	Metabolism; Energy metabolism	Nitrogen metabolism - Homo sapiens (human)	GLUD2;GLUD1;GLUL;CPS1;CA13;CA1;CA6;CA7;CA12;CA5B;CA14;CA9;CA3;CA5A;CA8;CA2;CA4	ENSG00000182890.4;ENSG00000148672.8;ENSG00000135821.17;ENSG00000021826.14;ENSG00000185015.7;ENSG00000133742.13;ENSG00000131686.14;ENSG00000168748.13;ENSG00000074410.13;ENSG00000169239.12;ENSG00000118298.10;ENSG00000107159.12;ENSG00000164879.6;ENSG00000174990.4;ENSG00000178538.9;ENSG00000104267.9;ENSG00000167434.9	16
hsa00920	Metabolism; Energy metabolism	Sulfur metabolism - Homo sapiens (human)	PAPSS2;PAPSS1;BPNT1;BPNT2;SUOX;SQOR;ETHE1;MPST;TST;SELENBP1	ENSG00000198682.12;ENSG00000138801.8;ENSG00000162813.17;ENSG00000139531.12;ENSG00000105755.7;ENSG00000128309.16;ENSG00000128311.13;ENSG00000143416.20	7
hsa00970	Genetic Information Processing; Translation	Aminoacyl-tRNA biosynthesis - Homo sapiens (human)	TRNA;TRNR;TRNN;TRND;TRNC;TRNQ;TRNE;TRNG;TRNH;TRNI;TRNL2;TRNL1;TRNK;TRNM;TRNF;TRNP;TRNS2;TRNS1;TRNT;TRNW;TRNY;TRNV;EARS2;EPRS1;QRSL1;GATB;GATC;QARS1;AARS2;AARS1;DARS1;DARS2;NARS2;NARS1;GARS1;TARS2;TARS1;TARS3;SARS2;SARS1;PSTK;SEPSECS;CARS1;CARS2;MARS1;MARS2;MTFMT;VARS2;VARS1;LARS1;LARS2;IARS1;IARS2;KARS1;RARS2;RARS1;PARS2;HARS1;HARS2;FARSA;FARS2;FARSB;YARS1;YARS2;WARS2;WARS1	ENSG00000103356.15;ENSG00000130348.11;ENSG00000059691.11;ENSG00000257218.5;ENSG00000124608.4;ENSG00000117593.9;ENSG00000137513.9;ENSG00000143374.16;ENSG00000104835.14;ENSG00000179988.13;ENSG00000109618.11;ENSG00000134905.16;ENSG00000247626.4;ENSG00000103707.9;ENSG00000137411.16;ENSG00000011376.9;ENSG00000067704.9;ENSG00000146282.17;ENSG00000162396.5;ENSG00000112855.14;ENSG00000179115.10;ENSG00000…	24
hsa00980	Metabolism; Xenobiotics biodegradation and metabolism	Metabolism of xenobiotics by cytochrome P450 - Homo sapiens (human)	CYP1A1;CYP2C9;CYP3A4;CYP1B1;GSTA5;GSTA2;GSTA4;GSTO2;GSTM4;GSTT2;GSTT1;GSTM3;MGST1;MGST3;GSTM1;GSTM5;MGST2;GSTA1;GSTM2;GSTA3;GSTO1;GSTT2B;GSTP1;GSTK1;HPGDS;EPHX1;CYP2B6;SULT2A1;CYP1A2;CYP2A6;CYP2A7;CYP2E1;CYP2F1;CYP2S1;AKR1C1;DHDH;CYP2A13;CYP2D6;cytochrome P450 2D6-like [KO:K17712] [EC:1.14.14.1];CYP2D7;CYP2D6;HSD11B1;HSD11B1L;CBR1;CBR3;UGT2A1;UGT2A3;UGT2B17;UGT2B11;UGT2B28;UGT1A6;UGT1A4;UGT1A1;UG…	ENSG00000140465.13;ENSG00000138109.9;ENSG00000160868.14;ENSG00000138061.11;ENSG00000182793.11;ENSG00000244067.2;ENSG00000170899.10;ENSG00000065621.14;ENSG00000168765.16;ENSG00000099984.11;ENSG00000134202.10;ENSG00000008394.12;ENSG00000143198.12;ENSG00000134184.12;ENSG00000134201.10;ENSG00000085871.8;ENSG00000243955.5;ENSG00000213366.12;ENSG00000174156.14;ENSG00000148834.12;ENSG00000133433.10;ENSG…	75
hsa00982	Metabolism; Xenobiotics biodegradation and metabolism	Drug metabolism - cytochrome P450 - Homo sapiens (human)	CYP2D6;cytochrome P450 2D6-like [KO:K17712] [EC:1.14.14.1];CYP2D7;CYP2D6;CYP2C9;CYP3A4;FMO1;FMO2;FMO5;FMO3;FMO4;CYP2C19;CYP2B6;CYP3A5;GSTA5;GSTA2;GSTA4;GSTO2;GSTM4;GSTT2;GSTT1;GSTM3;MGST1;MGST3;GSTM1;GSTM5;MGST2;GSTA1;GSTM2;GSTA3;GSTO1;GSTT2B;GSTP1;GSTK1;HPGDS;ADH1A;ADH1B;ADH1C;ADH7;ADH4;ADH5;ADH6;ALDH3B1;ALDH3B2;ALDH3A1;MAOB;MAOA;AOX1;UGT2A1;UGT2A3;UGT2B17;UGT2B11;UGT2B28;UGT1A6;UGT1A4;UGT1A1;UG…	ENSG00000100197.20;ENSG00000205702.10;ENSG00000100197.20;ENSG00000138109.9;ENSG00000160868.14;ENSG00000010932.16;ENSG00000094963.13;ENSG00000131781.12;ENSG00000007933.12;ENSG00000076258.9;ENSG00000165841.9;ENSG00000197408.8;ENSG00000106258.13;ENSG00000182793.11;ENSG00000244067.2;ENSG00000170899.10;ENSG00000065621.14;ENSG00000168765.16;ENSG00000099984.11;ENSG00000134202.10;ENSG00000008394.12;ENSG0…	69
hsa00983	Metabolism; Xenobiotics biodegradation and metabolism	Drug metabolism - other enzymes - Homo sapiens (human)	HPRT1;IMPDH1;IMPDH2;GMPS;TPMT;XDH;ITPA;CES1;CES2;UGT2A1;UGT2A3;UGT2B17;UGT2B11;UGT2B28;UGT1A6;UGT1A4;UGT1A1;UGT1A3;UGT2B10;UGT1A9;UGT2B7;UGT1A10;UGT1A8;UGT1A5;UGT2B15;UGT1A7;UGT2B4;UGT2A2;GUSB;CYP3A4;CDA;TYMP;DPYD;DPYS;UPB1;CYP2A6;CYP2A7;UPP2;UPP1;UCK1;UCK2;UCKL1;TK2;TK1;UMPS;CMPK1;RRM1;RRM2B;RRM2;NME6;NME7;NME2;NME4;NME1;NME3;NME1-NME2;DUT;MPO;NAT2;NAT1;CYP2E1;GSTA5;GSTA2;GSTA4;GSTO2;GSTM4;GSTT2…	ENSG00000165704.14;ENSG00000106348.16;ENSG00000178035.11;ENSG00000163655.15;ENSG00000137364.4;ENSG00000158125.9;ENSG00000125877.12;ENSG00000198848.12;ENSG00000172831.11;ENSG00000173610.12;ENSG00000135220.10;ENSG00000197888.2;ENSG00000213759.9;ENSG00000135226.17;ENSG00000167165.18;ENSG00000244474.5;ENSG00000241635.7;ENSG00000243135.6;ENSG00000109181.11;ENSG00000241119.1;ENSG00000171234.13;ENSG0000…	78
hsa01040	Metabolism; Lipid metabolism	Biosynthesis of unsaturated fatty acids - Homo sapiens (human)	ELOVL1;ELOVL2;ELOVL3;ELOVL4;ELOVL5;ELOVL6;ELOVL7;HSD17B12;HACD2;HACD1;HACD4;HACD3;TECR;SCD;SCD5;FADS2;FADS1;ACOX3;ACOX1;HSD17B4;ACAA1;SCP2;ACOT4;ACOT2;ACOT1;ACOT7;BAAT	ENSG00000066322.14;ENSG00000197977.3;ENSG00000119915.4;ENSG00000118402.5;ENSG00000012660.13;ENSG00000170522.9;ENSG00000164181.13;ENSG00000149084.12;ENSG00000206527.9;ENSG00000165996.13;ENSG00000188921.13;ENSG00000074696.12;ENSG00000099797.13;ENSG00000099194.5;ENSG00000145284.11;ENSG00000134824.13;ENSG00000149485.18;ENSG00000087008.15;ENSG00000161533.11;ENSG00000133835.14;ENSG00000060971.17;ENSG00…	26
hsa02010	Environmental Information Processing; Membrane transport	ABC transporters - Homo sapiens (human)	DEFB1;ABCA1;ABCA2;ABCA3;ABCA4;ABCA7;ABCA12;ABCA13;ABCA5;ABCA6;ABCA8;ABCA9;ABCA10;TAP1;TAP2;ABCB8;ABCB9;ABCB10;ABCB1;ABCB4;ABCB5;ABCB6;ABCB7;ABCB11;ABCC1;ABCC2;ABCC3;ABCC4;ABCC5;ABCC6;ABCC10;ABCC11;ABCC12;CFTR;ABCC8;ABCC9;ABCD1;ABCD2;ABCD3;ABCD4;ABCG1;ABCG4;ABCG2;ABCG5;ABCG8	ENSG00000164825.3;ENSG00000165029.15;ENSG00000107331.16;ENSG00000167972.13;ENSG00000198691.11;ENSG00000064687.12;ENSG00000144452.14;ENSG00000179869.14;ENSG00000154265.15;ENSG00000154262.12;ENSG00000141338.13;ENSG00000154258.16;ENSG00000154263.17;ENSG00000168394.10;ENSG00000204267.13;ENSG00000197150.12;ENSG00000150967.17;ENSG00000135776.4;ENSG00000085563.14;ENSG00000005471.15;ENSG00000004846.16;EN…	44
hsa03008	Genetic Information Processing; Translation	Ribosome biogenesis in eukaryotes - Homo sapiens (human)	CSNK2B;CSNK2A1;CSNK2A2;CSNK2A3;NOL6;RRP7A;WDR43;UTP4;UTP15;HEATR1;WDR75;UTP18;WDR36;TBL3;WDR3;UTP6;PWP2;MPHOSPH10;IMP3;IMP4;TCOF1;FBL;FBLL1;NOP56;NOP58;SNU13;DKC1;NHP2;GAR1;NOP10;FCF1;UTP14C;UTP14A;DROSHA;EMG1;BMS1;NAT10;RCL1;POP1;RPP38;POP4;POP5;RPP25L;RPP25;POP7;RPP30;RPP40;REXO1;putative exonuclease GOR [KO:K14570] [EC:3.1.-.-];REXO5;putative exonuclease GOR [KO:K14570] [EC:3.1.-.-];REXO2;XRN1…	ENSG00000204435.13;ENSG00000101266.17;ENSG00000070770.8;ENSG00000254598.2;ENSG00000165271.16;ENSG00000189306.10;ENSG00000163811.11;ENSG00000141076.17;ENSG00000164338.9;ENSG00000119285.10;ENSG00000115368.9;ENSG00000011260.13;ENSG00000134987.11;ENSG00000183751.14;ENSG00000065183.15;ENSG00000108651.9;ENSG00000241945.7;ENSG00000124383.8;ENSG00000177971.8;ENSG00000136718.9;ENSG00000070814.17;ENSG00000…	97
hsa03010	Genetic Information Processing; Translation	Ribosome - Homo sapiens (human)	MRPS2;MRPS5;MRPS6;MRPS7;MRPS9;MRPS10;MRPS11;MRPS12;MRPS14;MRPS15;MRPS16;MRPS17;MRPS18C;MRPS18A;MRPS21;RPS2;RPS3;RPS3A;RPS4Y1;RPS4X;RPS4Y2;RPS5;RPS6;RPS7;RPS8;RPS9;RPS10;RPS10-NUDT3;RPS11;RPS12;RPS13;RPS14;RPS15;RPS15A;RPS16;RPS17;RPS18;RPS19;RPS20;RPS21;RPS23;RPS24;RPS25;RPS26;RPS27;RPS27L;RPS27A;RPS28;RPS29;FAU;RPSA;MRPL1;MRPL2;MRPL3;MRPL4;MRPL12;MRPL9;MRPL10;MRPL11;MRPL13;MRPL14;MRPL15;MRPL16;M…	ENSG00000122140.10;ENSG00000144029.11;ENSG00000243927.5;ENSG00000125445.10;ENSG00000135972.8;ENSG00000048544.5;ENSG00000181991.15;ENSG00000128626.11;ENSG00000120333.4;ENSG00000116898.11;ENSG00000182180.13;ENSG00000239789.5;ENSG00000163319.10;ENSG00000096080.11;ENSG00000266472.5;ENSG00000140988.15;ENSG00000149273.14;ENSG00000145425.9;ENSG00000129824.15;ENSG00000198034.10;ENSG00000280969.1;ENSG0000…	150
hsa03013	Genetic Information Processing; Translation	Nucleocytoplasmic transport - Homo sapiens (human)	AAAS;NUP42;GLE1;DDX19B;DDX19A;RAE1;NUP98;NUP214;NUP88;RANBP2;RANGAP1;UBE2I;SUMO3;SUMO2;SUMO1;SUMO4;NUP160;NUP85;SEC13;NUP107;NUP133;SEH1L;NUP43;NUP37;AHCTF1;NUP62;NUP58;NUP54;NUP205;NUP188;NUP155;NUP93;NUP35;NDC1;NUP210;NUP210L;POM121C;POM121;POM121L2;TMEM33;TPR;NUP50;NUP153;SENP2;KPNA1;KPNA2;KPNA7;KPNA3;KPNA4;KPNA6;KPNA5;KPNB1;TNPO1;TNPO2;TNPO3;IPO4;IPO5;IPO7;IPO8;IPO9;IPO11;IPO13;SNUPN;XPO1;CSE…	ENSG00000094914.12;ENSG00000119392.14;ENSG00000157349.16;ENSG00000168872.16;ENSG00000101146.12;ENSG00000110713.15;ENSG00000126883.16;ENSG00000108559.11;ENSG00000153201.15;ENSG00000100401.19;ENSG00000103275.19;ENSG00000184900.15;ENSG00000188612.11;ENSG00000116030.16;ENSG00000177688.6;ENSG00000030066.13;ENSG00000125450.10;ENSG00000157020.17;ENSG00000111581.9;ENSG00000069248.11;ENSG00000085415.15;EN…	106
hsa03015	Genetic Information Processing; Translation	mRNA surveillance pathway - Homo sapiens (human)	NCBP1;NCBP2;NCBP2L;UPF3B;UPF3A;RBM8A;MAGOH;MAGOHB;CASC3;EIF4A3;SAP18;PNN;ACIN1;RNPS1;ALYREF;DDX19B;DDX19A;GLE1;NXF1;NXF2;NXF2B;NXF3;NXT1;NXT2;DDX39B;PYM1;SRRM1;RNGTT;RNMT;FUS;TARDBP;PABPN1;PABPN1L;BCL2L2-PABPN1;NUDT21;CPSF6;CPSF7;PAPOLG;PAPOLB;PAPOLA;CLP1;PCF11;CPSF1;CPSF2;CPSF3;CPSF4;CPSF4L;FIP1L1;WDR33;WDR82;PPP1CA;PPP1CB;PPP1CC;SSU72;CSTF1;CSTF2;CSTF2T;CSTF3;SYMPK;DAZAP1;MSI1;MSI2;PABPC1;PABPC…	ENSG00000136937.12;ENSG00000114503.10;ENSG00000170935.7;ENSG00000125351.11;ENSG00000169062.14;ENSG00000265241.6;ENSG00000162385.10;ENSG00000111196.9;ENSG00000108349.16;ENSG00000141543.9;ENSG00000150459.12;ENSG00000100941.8;ENSG00000100813.14;ENSG00000205937.11;ENSG00000183684.7;ENSG00000157349.16;ENSG00000168872.16;ENSG00000119392.14;ENSG00000162231.13;ENSG00000269405.6;ENSG00000269437.6;ENSG0000…	96
hsa03018	Genetic Information Processing; Folding, sorting and degradation	RNA degradation - Homo sapiens (human)	DCPS;EXOSC1;EXOSC2;EXOSC3;EXOSC8;EXOSC6;EXOSC7;EXOSC4;EXOSC5;EXOSC9;DIS3;EXOSC10;C1D;MPHOSPH6;DIS3L;TENT4A;TENT4B;ZCCHC7;MTREX;SKIV2L;TTC37;WDR61;CNOT6;CNOT6L;CNOT1;CNOT2;CNOT3;CNOT4;CNOT7;CNOT8;CNOT9;CNOT10;DHX36;PARN;PNLDC1;TOB1;TOB2;BTG3;BTG4;BTG1;BTG2;PABPC1;PABPC5;PABPC3;PABPC1L2B;PABPC1L;PABPC1L2A;PABPC4;PABPC4L;PAN2;PAN3;DCP1A;DCP1B;DCP2;DDX6;EDC3;EDC4;PATL1;XRN1;XRN2;NUDT16;LSM1;LSM2;LSM3…	ENSG00000110063.8;ENSG00000171311.12;ENSG00000130713.15;ENSG00000107371.12;ENSG00000120699.12;ENSG00000223496.2;ENSG00000075914.12;ENSG00000178896.8;ENSG00000077348.8;ENSG00000123737.12;ENSG00000083520.14;ENSG00000171824.13;ENSG00000197223.11;ENSG00000135698.9;ENSG00000166938.12;ENSG00000147905.17;ENSG00000204351.11;ENSG00000198677.10;ENSG00000140395.8;ENSG00000113300.11;ENSG00000138767.12;ENSG00…	75
hsa03020	Genetic Information Processing; Transcription	RNA polymerase - Homo sapiens (human)	POLR2B;POLR2A;POLR2C;POLR2J;POLR2J3;POLR2J2;POLR2D;POLR2G;POLR2I;POLR2M;POLR3B;POLR3A;POLR1D;POLR1C;POLR3C;POLR3D;POLR3E;POLR3F;POLR3GL;POLR3G;POLR3H;CRCP;POLR3K;POLR1B;POLR1A;POLR1H;POLR1G;POLR1F;POLR1E;POLR2E;POLR2F;POLR2H;POLR2K;POLR2L	ENSG00000047315.15;ENSG00000181222.15;ENSG00000102978.12;ENSG00000005075.15;ENSG00000168255.19;ENSG00000267645.5;ENSG00000144231.10;ENSG00000168002.11;ENSG00000105258.8;ENSG00000255529.7;ENSG00000013503.9;ENSG00000148606.12;ENSG00000186184.16;ENSG00000171453.17;ENSG00000186141.8;ENSG00000168495.12;ENSG00000058600.15;ENSG00000132664.11;ENSG00000121851.12;ENSG00000113356.11;ENSG00000100413.16;ENSG0…	30
hsa03022	Genetic Information Processing; Transcription	Basal transcription factors - Homo sapiens (human)	GTF2A1L;GTF2A1;GTF2A2;GTF2B;TBPL2;TBPL1;TBP;TAF1;TAF1L;TAF2;TAF7;TAF7L;TAF8;TAF3;TAF10;TAF5L;TAF5;TAF4B;TAF4;TAF12;TAF6;TAF6L;TAF9;TAF9B;TAF11;TAF13;TAF15;GTF2E1;GTF2E2;GTF2F1;GTF2F2;GTF2H1;GTF2H2;GTF2H2C_2;GTF2H2C;GTF2H3;GTF2H4;ERCC3;ERCC2;GTF2H5;CDK7;MNAT1;CCNH;GTF2IRD1;GTF2I	ENSG00000242441.7;ENSG00000165417.11;ENSG00000140307.10;ENSG00000137947.11;ENSG00000182521.5;ENSG00000028839.9;ENSG00000112592.13;ENSG00000147133.15;ENSG00000122728.6;ENSG00000064313.11;ENSG00000178913.7;ENSG00000102387.15;ENSG00000137413.15;ENSG00000165632.7;ENSG00000166337.9;ENSG00000135801.9;ENSG00000148835.10;ENSG00000141384.12;ENSG00000130699.18;ENSG00000120656.11;ENSG00000106290.14;ENSG0000…	43
hsa03030	Genetic Information Processing; Replication and repair	DNA replication - Homo sapiens (human)	SSBP1;RNASEH1;RPA1;PCNA;DNA2;FEN1;LIG1;POLA1;POLA2;PRIM1;PRIM2;POLD1;POLD2;POLD3;POLD4;POLE;POLE2;POLE3;POLE4;MCM2;MCM3;MCM4;MCM5;MCM6;MCM7;RPA2;RPA4;RPA3;RFC1;RFC4;RFC2;RFC5;RFC3;RNASEH2A;RNASEH2B;RNASEH2C	ENSG00000106028.10;ENSG00000171865.9;ENSG00000132383.11;ENSG00000132646.10;ENSG00000138346.14;ENSG00000168496.3;ENSG00000105486.13;ENSG00000101868.10;ENSG00000014138.8;ENSG00000198056.13;ENSG00000146143.17;ENSG00000062822.12;ENSG00000106628.10;ENSG00000077514.8;ENSG00000175482.8;ENSG00000177084.16;ENSG00000100479.12;ENSG00000148229.12;ENSG00000115350.11;ENSG00000073111.13;ENSG00000112118.18;ENSG0…	35
hsa03040	Genetic Information Processing; Transcription	Spliceosome - Homo sapiens (human)	RNVU1-18;RNU1-2;RNU1-4;RNU1-3;RNU1-1;RNVU1-7;RNVU1-1;RNVU1-20;RNVU1-4;RNU2-1;RNU4-2;RNU4-1;RNU5A-1;RNU6-1;RNU6-9;DDX46;DDX39B;DHX16;DHX38;CDC40;PRPF18;DHX8;SLU7;DHX15;SNRPB;SNRPD1;SNRPD2;SNRPD3;SNRPE;SNRPF;SNRPG;SNRNP70;SNRPA;SNRPC;PRPF40B;PRPF40A;RBM25;DDX5;TCERG1;FUS;SNRPA1;SNRPB2;SF3A1;SF3A2;SF3A3;SF3B1;SF3B2;SF3B3;SF3B4;SF3B5;SF3B6;PHF5A;DDX42;U2AF1;U2AF1L5;U2AF1L4;U2AF2;PUF60;SMNDC1;RBM17;CH…	ENSG00000206737.1;ENSG00000207005.1;ENSG00000207389.1;ENSG00000207513.1;ENSG00000206652.1;ENSG00000206585.1;ENSG00000207340.1;ENSG00000277610.1;ENSG00000274585.1;ENSG00000202538.1;ENSG00000200795.1;ENSG00000199568.1;ENSG00000206625.1;ENSG00000207507.1;ENSG00000145833.15;ENSG00000198563.13;ENSG00000204560.9;ENSG00000140829.11;ENSG00000168438.14;ENSG00000165630.13;ENSG00000067596.10;ENSG00000164609…	145
hsa03050	Genetic Information Processing; Folding, sorting and degradation	Proteasome - Homo sapiens (human)	PSMD3;PSMD9;PSMD12;PSMD11;PSMD6;PSMD7;PSMD13;PSMD14;PSMD8;SEM1;PSMD4;PSMD2;PSMD1;ADRM1;PSMC2;PSMC1;PSMC5;PSMC6;PSMC3;PSMC4;PSME1;PSME2;PSME3;PSME4;PSMA6;PSMA2;PSMA4;PSMA7;PSMA8;PSMA5;PSMA1;PSMA3;PSMB6;PSMB7;PSMB3;PSMB2;PSMB5;PSMB1;PSMB4;PSMB9;PSMB10;PSMB8;PSMB11;IFNG;PSMF1;POMP	ENSG00000108344.14;ENSG00000110801.13;ENSG00000197170.9;ENSG00000108671.9;ENSG00000163636.10;ENSG00000103035.10;ENSG00000185627.17;ENSG00000115233.11;ENSG00000099341.11;ENSG00000127922.9;ENSG00000159352.15;ENSG00000175166.16;ENSG00000173692.12;ENSG00000130706.12;ENSG00000161057.11;ENSG00000100764.13;ENSG00000087191.12;ENSG00000100519.11;ENSG00000165916.8;ENSG00000013275.7;ENSG00000092010.14;ENSG0…	45
hsa03060	Genetic Information Processing; Folding, sorting and degradation	Protein export - Homo sapiens (human)	OXA1L;SRP54;SEC61A1;SEC61A2;SEC61B;SEC61G;SEC62;SEC63;HSPA5;SRP9;SRP14;SRP72;SRP68;SRP19;SRPRA;SRPRB;SPCS1;SPCS2;SPCS3;SEC11C;SEC11A;IMMP1L;IMMP2L	ENSG00000155463.12;ENSG00000100883.11;ENSG00000058262.9;ENSG00000065665.20;ENSG00000106803.9;ENSG00000132432.13;ENSG00000008952.16;ENSG00000025796.13;ENSG00000044574.7;ENSG00000143742.12;ENSG00000140319.10;ENSG00000174780.15;ENSG00000167881.14;ENSG00000153037.13;ENSG00000182934.11;ENSG00000144867.11;ENSG00000114902.13;ENSG00000118363.11;ENSG00000129128.12;ENSG00000166562.8;ENSG00000140612.13;ENSG…	22
hsa03250	Genetic Information Processing; Information processing in viruses	Viral life cycle - HIV-1 - Homo sapiens (human)	CCR5;CXCR4;CD4;MAP1A;MAP1B;MAP1S;FEZ1;BICD2;BICD1;TRIM5;APOBEC3H;APOBEC3F;APOBEC3A_B;APOBEC3D;APOBEC3A;APOBEC3C;APOBEC3G;APOBEC3B;SAMHD1;PSIP1;PIN1;SMARCB1;PPIA;CPSF6;CPSF7;TNPO3;MX1;MX2;RANBP2;NUP153;CREBBP;EP300;KAT2B;KAT2A;CDK9;CCNT1;CCNT2;AFF4;ELL2;ELL3;ELL;MLLT1;MLLT3;NELFA;NELFB;NELFCD;NELFE;SUPT4H1;SUPT5H;XPO1;RAN;FURIN;SERINC3;SERINC5;BST2;HGS;TSG101;CHMP6;CHMP4B;CHMP4A;PDCD6IP;VPS4B;VPS4A	ENSG00000160791.13;ENSG00000121966.6;ENSG00000010610.9;ENSG00000166963.12;ENSG00000131711.14;ENSG00000130479.10;ENSG00000149557.12;ENSG00000185963.13;ENSG00000151746.13;ENSG00000132256.18;ENSG00000100298.15;ENSG00000128394.16;ENSG00000243811.8;ENSG00000128383.12;ENSG00000244509.3;ENSG00000239713.8;ENSG00000179750.15;ENSG00000101347.8;ENSG00000164985.14;ENSG00000127445.13;ENSG00000099956.18;ENSG00…	61
hsa03320	Organismal Systems; Endocrine system	PPAR signaling pathway - Homo sapiens (human)	CD36;SLC27A1;SLC27A4;SLC27A2;SLC27A5;SLC27A6;FABP1;FABP2;FABP3;FABP4;FABP5;FABP6;FABP7;PPARA;RXRA;RXRB;RXRG;PPARD;PPARG;HMGCS1;HMGCS2;APOA1;APOA2;APOC3;APOA5;PLTP;ME3;ME1;FADS2;SCD;SCD5;CYP7A1;CYP8B1;NR1H3;CYP27A1;DBI;LPL;ACSL6;ACSL4;ACSL1;ACSL5;ACSL3;ACSBG1;ACSBG2;OLR1;EHHADH;ACAA1;SCP2;ACOX3;ACOX1;ACOX2;CPT1A;CPT1B;CPT1C;CPT2;ACADL;ACADM;ANGPTL4;SORBS1;PLIN1;PLIN2;PLIN4;PLIN5;ADIPOQ;MMP1;UCP1;I…	ENSG00000135218.17;ENSG00000130304.16;ENSG00000167114.12;ENSG00000140284.10;ENSG00000083807.9;ENSG00000113396.12;ENSG00000163586.9;ENSG00000145384.3;ENSG00000121769.7;ENSG00000170323.8;ENSG00000164687.10;ENSG00000170231.15;ENSG00000164434.11;ENSG00000186951.16;ENSG00000186350.9;ENSG00000204231.10;ENSG00000143171.12;ENSG00000112033.13;ENSG00000132170.19;ENSG00000112972.14;ENSG00000134240.11;ENSG00…	73
hsa03410	Genetic Information Processing; Replication and repair	Base excision repair - Homo sapiens (human)	OGG1;NTHL1;NEIL1;NEIL2;NEIL3;UNG;SMUG1;MUTYH;MPG;MBD4;TDG;APEX1;APEX2;POLB;POLL;HMGB1;XRCC1;PCNA;POLD1;POLD2;POLD3;POLD4;POLE;POLE2;POLE3;POLE4;LIG1;LIG3;PARP1;PARP2;PARP3;PARP4;FEN1	ENSG00000114026.21;ENSG00000065057.7;ENSG00000140398.13;ENSG00000154328.15;ENSG00000109674.3;ENSG00000076248.10;ENSG00000123415.15;ENSG00000132781.17;ENSG00000103152.11;ENSG00000129071.9;ENSG00000139372.14;ENSG00000100823.11;ENSG00000169188.4;ENSG00000070501.11;ENSG00000166169.16;ENSG00000189403.14;ENSG00000073050.11;ENSG00000132646.10;ENSG00000062822.12;ENSG00000106628.10;ENSG00000077514.8;ENSG0…	32
hsa03420	Genetic Information Processing; Replication and repair	Nucleotide excision repair - Homo sapiens (human)	RBX1;CUL4B;CUL4A;DDB1;DDB2;XPC;RAD23B;RAD23A;CETN2;ERCC8;ERCC6;CDK7;MNAT1;CCNH;ERCC3;ERCC2;GTF2H5;GTF2H1;GTF2H2;GTF2H2C_2;GTF2H2C;GTF2H3;GTF2H4;ERCC5;BIVM-ERCC5;XPA;RPA1;RPA2;RPA3;RPA4;ERCC4;ERCC1;POLD1;POLD2;POLD3;POLD4;POLE;POLE2;POLE3;POLE4;PCNA;RFC1;RFC4;RFC2;RFC5;RFC3;LIG1	ENSG00000100387.8;ENSG00000158290.16;ENSG00000139842.14;ENSG00000167986.13;ENSG00000134574.11;ENSG00000154767.14;ENSG00000119318.12;ENSG00000179262.9;ENSG00000147400.8;ENSG00000049167.13;ENSG00000225830.12;ENSG00000134058.11;ENSG00000020426.10;ENSG00000134480.13;ENSG00000163161.12;ENSG00000104884.14;ENSG00000272047.1;ENSG00000110768.11;ENSG00000145736.14;ENSG00000183474.15;ENSG00000111358.13;ENSG…	45
hsa03430	Genetic Information Processing; Replication and repair	Mismatch repair - Homo sapiens (human)	SSBP1;PMS2;MLH1;MSH6;MSH2;MSH3;MLH3;RFC1;RFC4;RFC2;RFC5;RFC3;PCNA;EXO1;RPA1;RPA2;RPA3;RPA4;POLD1;POLD2;POLD3;POLD4;LIG1	ENSG00000106028.10;ENSG00000122512.14;ENSG00000076242.14;ENSG00000116062.14;ENSG00000095002.13;ENSG00000113318.9;ENSG00000119684.15;ENSG00000035928.15;ENSG00000163918.10;ENSG00000049541.10;ENSG00000111445.13;ENSG00000133119.12;ENSG00000132646.10;ENSG00000174371.16;ENSG00000132383.11;ENSG00000117748.9;ENSG00000106399.11;ENSG00000204086.4;ENSG00000062822.12;ENSG00000106628.10;ENSG00000077514.8;ENSG…	22
hsa03440	Genetic Information Processing; Replication and repair	Homologous recombination - Homo sapiens (human)	SSBP1;RAD50;MRE11;NBN;ATM;BRCA1;BARD1;RBBP8;BRIP1;TOPBP1;ABRAXAS1;UIMC1;BABAM1;BABAM2;BRCC3;PALB2;BRCA2;SEM1;SYCP3;RPA1;RPA2;RPA3;RPA4;RAD51;RAD52;RAD51B;RAD51C;RAD51D;XRCC2;XRCC3;RAD54L;RAD54B;POLD1;POLD2;POLD3;POLD4;BLM;TOP3A;TOP3B;MUS81;EME1	ENSG00000106028.10;ENSG00000113522.13;ENSG00000020922.12;ENSG00000104320.13;ENSG00000149311.18;ENSG00000012048.20;ENSG00000138376.10;ENSG00000101773.18;ENSG00000136492.8;ENSG00000163781.12;ENSG00000087206.16;ENSG00000105393.15;ENSG00000185515.14;ENSG00000083093.9;ENSG00000139618.14;ENSG00000127922.9;ENSG00000139351.14;ENSG00000132383.11;ENSG00000117748.9;ENSG00000106399.11;ENSG00000204086.4;ENSG0…	38
hsa03450	Genetic Information Processing; Replication and repair	Non-homologous end-joining - Homo sapiens (human)	XRCC6;XRCC5;DCLRE1C;PRKDC;POLL;POLM;DNTT;LIG4;XRCC4;NHEJ1;RAD50;MRE11;FEN1	ENSG00000196419.12;ENSG00000079246.15;ENSG00000152457.17;ENSG00000253729.7;ENSG00000166169.16;ENSG00000122678.16;ENSG00000107447.7;ENSG00000174405.13;ENSG00000152422.15;ENSG00000187736.12;ENSG00000113522.13;ENSG00000020922.12;ENSG00000168496.3	12
hsa03460	Genetic Information Processing; Replication and repair	Fanconi anemia pathway - Homo sapiens (human)	ATRIP;ATR;FANCM;FAAP24;CENPS;CENPS-CORT;CENPX;TELO2;HES1;FAAP100;FANCA;FANCB;FANCC;FANCE;FANCF;FANCG;FANCL;WDR48;USP1;UBE2T;FANCI;FANCD2;BRCA2;PALB2;RAD51C;RAD51;BRCA1;BRIP1;FAN1;MLH1;PMS2;REV1;REV3L;POLH;POLI;POLK;POLN;RMI1;RMI2;TOP3A;TOP3B;BLM;RPA1;RPA2;RPA3;RPA4;MUS81;EME1;EME2;ERCC4;ERCC1;SLX1A;SLX1B;SLX4	ENSG00000164053.19;ENSG00000175054.14;ENSG00000187790.10;ENSG00000131944.9;ENSG00000175279.21;ENSG00000169689.14;ENSG00000100726.14;ENSG00000114315.3;ENSG00000185504.16;ENSG00000187741.14;ENSG00000181544.13;ENSG00000158169.12;ENSG00000112039.3;ENSG00000183161.4;ENSG00000221829.9;ENSG00000115392.11;ENSG00000114742.13;ENSG00000162607.12;ENSG00000077152.9;ENSG00000140525.17;ENSG00000144554.10;ENSG00…	52
hsa04010	Environmental Information Processing; Signal transduction	MAPK signaling pathway - Homo sapiens (human)	CACNA1A;CACNA1B;CACNA1C;CACNA1D;CACNA1E;CACNA1F;CACNA1G;CACNA1H;CACNA1I;CACNA1S;CACNA2D1;CACNA2D2;CACNA2D3;CACNA2D4;CACNB1;CACNB2;CACNB3;CACNB4;CACNG1;CACNG2;CACNG3;CACNG4;CACNG5;CACNG6;CACNG7;CACNG8;PRKACA;PRKACB;PRKACG;PRKCA;PRKCB;PRKCG;GNA12;GNG12;PPP3CA;PPP3CB;PPP3CC;PPP3R1;PPP3R2;RASGRF1;RASGRF2;RASGRP1;RASGRP2;RASGRP3;RASGRP4;RAPGEF2;NF1;RASA1;RASA2;RAP1A;RAP1B;EGF;TGFA;EREG;AREG;FGF1;FGF2;…	ENSG00000141837.19;ENSG00000148408.12;ENSG00000151067.21;ENSG00000157388.15;ENSG00000198216.10;ENSG00000102001.12;ENSG00000006283.17;ENSG00000196557.12;ENSG00000100346.17;ENSG00000081248.10;ENSG00000153956.15;ENSG00000007402.11;ENSG00000157445.14;ENSG00000151062.14;ENSG00000067191.15;ENSG00000165995.18;ENSG00000167535.7;ENSG00000182389.19;ENSG00000108878.4;ENSG00000166862.6;ENSG00000006116.3;ENSG…	293
hsa04012	Environmental Information Processing; Signal transduction	ErbB signaling pathway - Homo sapiens (human)	EGF;TGFA;AREG;EGFR;ERBB2;PLCG1;PLCG2;CAMK2A;CAMK2D;CAMK2B;CAMK2G;PRKCA;PRKCB;PRKCG;CBL;CBLB;STAT5A;STAT5B;SRC;PTK2;CRK;CRKL;ABL1;ABL2;NCK1;NCK2;PAK1;PAK2;PAK3;PAK4;PAK5;PAK6;BUB1B-PAK6;MAP2K4;MAP2K7;MAPK8;MAPK10;MAPK9;JUN;ELK1;BTC;HBEGF;EREG;ERBB3;NRG1;NRG2;ERBB4;SHC1;SHC2;SHC3;SHC4;GRB2;SOS1;SOS2;HRAS;KRAS;NRAS;ARAF;BRAF;RAF1;MAP2K1;MAP2K2;MAPK1;MAPK3;MYC;GAB1;NRG3;NRG4;PIK3CA;PIK3CD;PIK3CB;PIK3…	ENSG00000138798.11;ENSG00000163235.15;ENSG00000109321.10;ENSG00000146648.17;ENSG00000141736.13;ENSG00000124181.14;ENSG00000197943.9;ENSG00000070808.15;ENSG00000145349.16;ENSG00000058404.19;ENSG00000148660.20;ENSG00000154229.11;ENSG00000166501.12;ENSG00000126583.10;ENSG00000110395.6;ENSG00000114423.18;ENSG00000126561.16;ENSG00000173757.9;ENSG00000197122.11;ENSG00000169398.19;ENSG00000167193.7;ENSG…	84
hsa04014	Environmental Information Processing; Signal transduction	Ras signaling pathway - Homo sapiens (human)	EGF;TGFA;FGF1;FGF2;FGF3;FGF4;FGF17;FGF6;FGF7;FGF8;FGF9;FGF10;FGF16;FGF5;FGF18;FGF20;FGF22;FGF19;FGF21;FGF23;NGF;BDNF;NTF3;NTF4;INS;IGF1;IGF2;PDGFA;PDGFB;PDGFC;PDGFD;CSF1;KITLG;FLT3LG;VEGFA;VEGFB;PGF;VEGFC;VEGFD;HGF;ANGPT1;ANGPT2;ANGPT4;EFNA1;EFNA2;EFNA3;EFNA4;EFNA5;EGFR;FGFR1;FGFR2;FGFR3;FGFR4;NGFR;NTRK1;NTRK2;INSR;IGF1R;PDGFRA;PDGFRB;CSF1R;KIT;FLT3;FLT1;FLT4;KDR;MET;TEK;EPHA2;GRB2;GAB1;GAB2;SHC1…	ENSG00000138798.11;ENSG00000163235.15;ENSG00000113578.17;ENSG00000138685.13;ENSG00000186895.2;ENSG00000075388.3;ENSG00000158815.10;ENSG00000111241.2;ENSG00000140285.9;ENSG00000107831.12;ENSG00000102678.6;ENSG00000070193.4;ENSG00000196468.7;ENSG00000138675.16;ENSG00000156427.7;ENSG00000078579.8;ENSG00000070388.11;ENSG00000162344.3;ENSG00000105550.8;ENSG00000118972.1;ENSG00000134259.3;ENSG000001766…	230
hsa04015	Environmental Information Processing; Signal transduction	Rap1 signaling pathway - Homo sapiens (human)	RAP1A;RAP1B;MRAS;RAPGEF5;DOCK4;GRIN1;GRIN2A;GRIN2B;CALML3;CALM2;CALM3;CALM1;CALML6;CALML5;CALML4;F2R;F2RL3;P2RY1;FPR1;LPAR1;LPAR2;LPAR3;LPAR4;LPAR5;ADORA2A;ADORA2B;GNAS;ADCY1;ADCY2;ADCY3;ADCY4;ADCY5;ADCY6;ADCY7;ADCY8;ADCY9;RAPGEF3;RAPGEF4;GNAQ;PLCB1;PLCB2;PLCB3;PLCB4;RASGRP3;RASGRP2;EGF;FGF1;FGF2;FGF3;FGF4;FGF17;FGF6;FGF7;FGF8;FGF9;FGF10;FGF16;FGF5;FGF18;FGF20;FGF22;FGF19;FGF21;FGF23;NGF;INS;IGF1…	ENSG00000116473.14;ENSG00000127314.17;ENSG00000158186.12;ENSG00000136237.18;ENSG00000128512.20;ENSG00000176884.14;ENSG00000183454.16;ENSG00000273079.5;ENSG00000178363.4;ENSG00000143933.16;ENSG00000160014.16;ENSG00000198668.10;ENSG00000169885.9;ENSG00000178372.7;ENSG00000129007.14;ENSG00000181104.6;ENSG00000127533.3;ENSG00000169860.6;ENSG00000171051.8;ENSG00000198121.13;ENSG00000064547.13;ENSG0000…	208
hsa04020	Environmental Information Processing; Signal transduction	Calcium signaling pathway - Homo sapiens (human)	SLC8A1;SLC8A2;SLC8A3;ATP2B1;ATP2B3;ATP2B4;ATP2B2;CHRM1;CHRM3;CHRM5;ADORA2A;ADORA2B;ADRB1;ADRB2;ADRB3;DRD1;DRD5;HRH2;HTR4;HTR5A;HTR6;HTR7;GNAS;GNAL;ADCY1;ADCY2;ADCY3;ADCY4;ADCY7;ADCY8;ADCY9;PRKACA;PRKACB;PRKACG;PLN;ATP2A1;ATP2A3;ATP2A2;HRC;STIM1;STIM2;ORAI1;ORAI2;ORAI3;CACNA1C;CACNA1D;CACNA1F;CACNA1S;CACNA1A;CACNA1B;CACNA1E;CACNA1G;CACNA1H;CACNA1I;CHRNA7;P2RX1;P2RX2;P2RX3;P2RX4;P2RX5;P2RX7;P2RX6;G…	ENSG00000183023.18;ENSG00000118160.13;ENSG00000100678.18;ENSG00000070961.15;ENSG00000067842.17;ENSG00000058668.14;ENSG00000157087.17;ENSG00000168539.3;ENSG00000133019.11;ENSG00000184984.9;ENSG00000128271.21;ENSG00000170425.3;ENSG00000043591.5;ENSG00000169252.5;ENSG00000188778.5;ENSG00000184845.3;ENSG00000169676.5;ENSG00000113749.7;ENSG00000164270.17;ENSG00000157219.3;ENSG00000158748.3;ENSG0000014…	238
hsa04022	Environmental Information Processing; Signal transduction	cGMP-PKG signaling pathway - Homo sapiens (human)	AGTR1;EDNRA;EDNRB;ADRA1A;ADRA1B;ADRA1D;ADRA2A;ADRA2B;ADRA2C;GNAQ;GNA11;GNA12;GNA13;TRPC6;PPP3CA;PPP3CB;PPP3CC;PPP3R1;PPP3R2;MEF2A;BORCS8-MEF2B;MEF2B;MEF2C;MEF2D;NFATC1;NFATC2;NFATC3;NFATC4;SRF;GATA4;MYH7;MYH6;NPPB;NPPA;NPR1;NPPC;NPR2;PRKG1;PRKG2;CACNA1C;CACNA1D;CACNA1F;CACNA1S;KCNMA1;KCNU1;KCNMB1;KCNMB2;KCNMB3;KCNMB4;SLC8A1;SLC8A2;SLC8A3;ATP1A1;ATP1A2;ATP1A3;ATP1A4;ATP1B4;ATP1B1;ATP1B2;ATP1B3;FXY…	ENSG00000144891.17;ENSG00000151617.15;ENSG00000136160.14;ENSG00000120907.17;ENSG00000170214.3;ENSG00000171873.7;ENSG00000150594.6;ENSG00000274286.1;ENSG00000184160.7;ENSG00000156052.10;ENSG00000088256.8;ENSG00000146535.13;ENSG00000120063.9;ENSG00000137672.12;ENSG00000138814.16;ENSG00000107758.15;ENSG00000120910.14;ENSG00000221823.10;ENSG00000188386.6;ENSG00000068305.17;ENSG00000064489.22;ENSG0000…	163
hsa04024	Environmental Information Processing; Signal transduction	cAMP signaling pathway - Homo sapiens (human)	VIP;CRH;CGA;LHB;GPHA2;GPHB5;TSHB;POMC;GCG;GIP;FSHB;NPPA;ADCYAP1;ADRB1;ADRB2;DRD1;DRD5;ADORA2A;HTR4;HTR6;PTGER2;ADCYAP1R1;VIPR2;CRHR1;CRHR2;LHCGR;TSHR;MC2R;GLP1R;GIPR;GPR119;FSHR;NPR1;GNAS;EDN1;EDN2;EDN3;SST;NPY;GHRL;OXT;HTR1A;HTR1B;HTR1D;HTR1E;HTR1F;CHRM1;CHRM2;DRD2;GABBR1;GABBR2;ADORA1;EDNRA;NPY1R;SSTR1;SSTR2;SSTR5;HCAR1;HCAR2;HCAR3;FFAR2;SUCNR1;PTGER3;OXTR;GHSR;GNAI1;GNAI3;GNAI2;ADCY1;ADCY2;ADC…	ENSG00000146469.12;ENSG00000147571.4;ENSG00000135346.8;ENSG00000104826.12;ENSG00000149735.6;ENSG00000179600.3;ENSG00000134200.3;ENSG00000115138.10;ENSG00000115263.14;ENSG00000159224.4;ENSG00000131808.10;ENSG00000175206.10;ENSG00000141433.12;ENSG00000043591.5;ENSG00000169252.5;ENSG00000184845.3;ENSG00000169676.5;ENSG00000128271.21;ENSG00000164270.17;ENSG00000158748.3;ENSG00000125384.6;ENSG00000078…	220
hsa04060	Environmental Information Processing; Signaling molecules and interaction	Cytokine-cytokine receptor interaction - Homo sapiens (human)	CCL1;CCL25;CCL19;CCL21;CCL3;CCL3L1;CCL3L3;CCL4;CCL4L2;CCL4L1;CCL17;CCL22;CCL5;CCL8;CCL14;CCL16;CCL15;CCL23;CCL13;CCL7;CCL2;CCL11;CCL24;CCL26;CCL27;CCL28;CCL18;CCL20;CXCL1;CXCL2;CXCL3;CXCL5;CXCL6;CXCL8;PPBP;PF4;PF4V1;CXCL9;CXCL10;CXCL11;CXCL13;CXCL12;CXCL16;CXCL14;CXCL17;XCL1;XCL2;CX3CL1;IL2;IL4;IL7;IL9;IL15;IL21;TSLP;IL3;IL5;CSF2;IL13;EPO;GH1;GH2;CSH1;CSH2;PRL;THPO;CSF3;LEP;IL6;IL11;IL12A;IL12B;I…	ENSG00000108702.3;ENSG00000131142.13;ENSG00000172724.11;ENSG00000137077.7;ENSG00000277632.1;ENSG00000276085.1;ENSG00000275302.1;ENSG00000276070.4;ENSG00000102970.10;ENSG00000102962.4;ENSG00000271503.5;ENSG00000108700.4;ENSG00000276409.4;ENSG00000275152.4;ENSG00000275718.1;ENSG00000274736.4;ENSG00000181374.7;ENSG00000108688.11;ENSG00000108691.9;ENSG00000172156.3;ENSG00000106178.6;ENSG00000006606.8…	292
hsa04061	Environmental Information Processing; Signaling molecules and interaction	Viral protein interaction with cytokine and cytokine receptor - Homo sapiens (human)	CCL5;CCL3;CCL3L1;CCL3L3;CCL8;CCL14;CCL16;CCL15;CCL23;CCL13;CCL7;CCL2;CCL27;CCL11;CCL24;CCL26;CCL28;CCL17;CCL22;CCL4;CCL4L2;CCL4L1;CCL20;CCL1;CCL25;CCL18;CCL19;CCL21;CXCL1;CXCL2;CXCL3;CXCL5;CXCL6;CXCL8;PPBP;PF4;PF4V1;CXCL9;CXCL10;CXCL11;CXCL13;CXCL12;CXCL14;XCL1;XCL2;CX3CL1;IL10;IL6;IL2;IL18;IL37;IL19;IL20;IL24;TNF;LTA;TNFSF14;TNFSF10;IL34;CSF1;CCR1;CCR2;CCR3;CCR4;CCR5;CCR6;CCR8;CCR9;ACKR4;CCR10;C…	ENSG00000271503.5;ENSG00000277632.1;ENSG00000276085.1;ENSG00000108700.4;ENSG00000276409.4;ENSG00000275152.4;ENSG00000275718.1;ENSG00000274736.4;ENSG00000181374.7;ENSG00000108688.11;ENSG00000108691.9;ENSG00000213927.3;ENSG00000172156.3;ENSG00000106178.6;ENSG00000006606.8;ENSG00000151882.11;ENSG00000102970.10;ENSG00000102962.4;ENSG00000275302.1;ENSG00000276070.4;ENSG00000115009.11;ENSG00000108702.3…	97
hsa04062	Organismal Systems; Immune system	Chemokine signaling pathway - Homo sapiens (human)	CXCL1;CXCL2;CXCL3;CXCL5;CXCL6;PPBP;CXCL8;CXCL9;CXCL10;CXCL11;CXCL12;CXCL13;CXCL16;PF4;PF4V1;CXCL14;XCL1;XCL2;CX3CL1;CCL1;CCL2;CCL3;CCL3L1;CCL3L3;CCL4;CCL4L2;CCL4L1;CCL5;CCL7;CCL8;CCL11;CCL13;CCL14;CCL15;CCL23;CCL16;CCL17;CCL18;CCL19;CCL20;CCL21;CCL22;CCL24;CCL25;CCL26;CCL27;CCL28;CXCR2;CXCR1;CXCR3;CXCR4;CXCR5;CXCR6;XCR1;CX3CR1;CCR8;CCR6;CCR9;CCR4;CCR7;CCR2;CCR5;CCR1;CCR3;CCR10;JAK2;JAK3;STAT1;STA…	ENSG00000163739.4;ENSG00000081041.8;ENSG00000163734.4;ENSG00000163735.6;ENSG00000124875.9;ENSG00000163736.3;ENSG00000169429.10;ENSG00000138755.5;ENSG00000169245.5;ENSG00000169248.12;ENSG00000107562.16;ENSG00000156234.7;ENSG00000161921.14;ENSG00000163737.3;ENSG00000109272.3;ENSG00000145824.12;ENSG00000143184.4;ENSG00000143185.3;ENSG00000006210.6;ENSG00000108702.3;ENSG00000108691.9;ENSG00000277632.…	189
hsa04064	Environmental Information Processing; Signal transduction	NF-kappa B signaling pathway - Homo sapiens (human)	LCK;ZAP70;LAT;PLCG1;PRKCQ;IGH;SYK;LYN;BLNK;BTK;PLCG2;PRKCB;CARD10;CARD11;CARD14;BCL10;MALT1;IL1B;IL1R1;MYD88;IRAK1;IRAK4;TRAF6;TNF;TNFRSF1A;RIPK1;TRADD;TRAF2;TRAF5;BIRC2;BIRC3;EDA;EDAR;EDARADD;CYLD;EDA2R;DDX58;TRIM25;LBP;CD14;TLR4;LY96;TIRAP;TICAM2;TICAM1;CD40LG;CD40;TRAF3;TNFSF11;TNFRSF11A;LTA;LTB;TNFSF14;LTBR;MAP3K14;MAP3K7;TAB1;TAB2;TAB3;TNFSF13B;TNFRSF13C;IKBKG;CHUK;IKBKB;PARP1;PIAS4;UBE2I;AT…	ENSG00000182866.16;ENSG00000115085.13;ENSG00000213658.11;ENSG00000124181.14;ENSG00000065675.14;ENSG00000165025.14;ENSG00000254087.7;ENSG00000095585.16;ENSG00000010671.15;ENSG00000197943.9;ENSG00000166501.12;ENSG00000100065.14;ENSG00000198286.9;ENSG00000141527.16;ENSG00000142867.12;ENSG00000172175.12;ENSG00000125538.11;ENSG00000115594.11;ENSG00000172936.12;ENSG00000184216.13;ENSG00000198001.13;ENS…	101
hsa04066	Environmental Information Processing; Signal transduction	HIF-1 signaling pathway - Homo sapiens (human)	IL6;IL6R;STAT3;TLR4;IFNG;IFNGR1;IFNGR2;RELA;NFKB1;INS;EGF;IGF1;INSR;EGFR;IGF1R;ERBB2;MAP2K1;MAP2K2;MAPK1;MAPK3;MKNK1;MKNK2;PIK3CA;PIK3CD;PIK3CB;PIK3R1;PIK3R2;PIK3R3;AKT1;AKT2;AKT3;MTOR;EIF4EBP1;EIF4E;EIF4E2;EIF4E1B;RPS6KB1;RPS6KB2;RPS6;HIF1A;VHL;RBX1;ELOC;ELOB;CUL2;EGLN1;EGLN3;EGLN2;ARNT;CREBBP;EP300;CYBB;PLCG1;PLCG2;PRKCA;PRKCB;PRKCG;CAMK2A;CAMK2D;CAMK2B;CAMK2G;TIMP1;LTBR;EPO;TF;TFRC;VEGFA;FLT1;…	ENSG00000136244.11;ENSG00000160712.12;ENSG00000168610.14;ENSG00000136869.13;ENSG00000111537.4;ENSG00000027697.13;ENSG00000159128.14;ENSG00000173039.18;ENSG00000109320.11;ENSG00000254647.6;ENSG00000138798.11;ENSG00000017427.15;ENSG00000171105.13;ENSG00000146648.17;ENSG00000140443.13;ENSG00000141736.13;ENSG00000169032.9;ENSG00000126934.13;ENSG00000100030.14;ENSG00000102882.11;ENSG00000079277.19;ENS…	108
hsa04068	Environmental Information Processing; Signal transduction	FoxO signaling pathway - Homo sapiens (human)	TGFB1;TGFB2;TGFB3;TGFBR1;TGFBR2;SMAD4;SMAD3;STK11;PRKAA1;PRKAA2;PRKAB1;PRKAB2;PRKAG1;PRKAG3;PRKAG2;NLK;SKP2;MDM2;SETD7;CREBBP;EP300;SIRT1;USP7;SLC2A4;MAPK8;MAPK10;MAPK9;STK4;IGF1;IGF1R;INS;INSR;IRS1;IRS2;IRS4;PIK3CA;PIK3CD;PIK3CB;PIK3R1;PIK3R2;PIK3R3;PDPK1;CHUK;IKBKB;PTEN;AKT1;AKT2;AKT3;SGK1;SGK2;SGK3;C8orf44-SGK3;FOXO1;FOXO3;FOXO4;FOXO6;GRM1;HOMER1;HOMER2;HOMER3;AGAP2;CSNK1E;TPTEP2-CSNK1E;IL6;IL…	ENSG00000105329.9;ENSG00000092969.11;ENSG00000119699.7;ENSG00000106799.12;ENSG00000163513.17;ENSG00000141646.13;ENSG00000166949.15;ENSG00000118046.14;ENSG00000132356.11;ENSG00000162409.10;ENSG00000111725.10;ENSG00000131791.7;ENSG00000181929.11;ENSG00000115592.11;ENSG00000106617.13;ENSG00000087095.12;ENSG00000145604.15;ENSG00000135679.22;ENSG00000145391.13;ENSG00000005339.14;ENSG00000100393.12;ENS…	128
hsa04070	Environmental Information Processing; Signal transduction	Phosphatidylinositol signaling system - Homo sapiens (human)	PI4KA;PI4KB;PI4K2A;PI4K2B;SACM1L;INPP5F;PIP5K1C;PIP5K1A;PIP5K1B;OCRL;INPP5B;INPP5E;SYNJ1;SYNJ2;PIK3CA;PIK3CD;PIK3CB;PIK3R1;PIK3R2;PIK3R3;PTEN;INPP5D;INPPL1;INPP4A;INPP4B;PIKFYVE;MTM1;MTMR1;MTMR2;MTMR3;MTMR4;MTMR8;MTMR6;MTMR7;MTMR14;PIP4K2C;PIP4K2A;PIP4K2B;PIP4P1;PIP4P2;PIK3C3;PIK3C2G;PIK3C2A;PIK3C2B;PLCB1;PLCB2;PLCB3;PLCB4;PLCD1;PLCD3;PLCD4;PLCE1;PLCG1;PLCG2;PLCZ1;IPMK;ITPKB;ITPKA;ITPKC;INPP5A;IT…	ENSG00000241973.10;ENSG00000143393.16;ENSG00000155252.13;ENSG00000038210.12;ENSG00000211456.10;ENSG00000198825.12;ENSG00000186111.9;ENSG00000143398.19;ENSG00000107242.17;ENSG00000122126.15;ENSG00000204084.12;ENSG00000148384.12;ENSG00000159082.17;ENSG00000078269.14;ENSG00000121879.3;ENSG00000171608.15;ENSG00000051382.8;ENSG00000145675.14;ENSG00000105647.16;ENSG00000117461.14;ENSG00000171862.10;ENS…	93
hsa04071	Environmental Information Processing; Signal transduction	Sphingolipid signaling pathway - Homo sapiens (human)	SPTLC1;SPTLC2;SPTLC3;CERS1;CERS2;CERS4;CERS3;CERS6;CERS5;DEGS1;DEGS2;SMPD1;SGMS1;SGMS2;TNF;TNFRSF1A;NSMAF;SMPD2;ASAH1;ASAH2;ACER2;ACER1;TRADD;TRAF2;CTSD;BID;BAX;MAP3K5;MAPK8;MAPK10;MAPK9;MAPK11;MAPK12;MAPK13;MAPK14;PRKCZ;AKT1;AKT2;AKT3;BCL2;PPP2CA;PPP2CB;PPP2R1B;PPP2R1A;PPP2R2A;PPP2R2B;PPP2R2C;PPP2R2D;PPP2R3B;PPP2R3C;PPP2R3A;PPP2R5B;PPP2R5C;PPP2R5D;PPP2R5E;PPP2R5A;TP53;FCER1A;MS4A2;FCER1G;FYN;GAB…	ENSG00000090054.13;ENSG00000100596.6;ENSG00000172296.12;ENSG00000223802.7;ENSG00000143418.19;ENSG00000090661.11;ENSG00000154227.13;ENSG00000172292.14;ENSG00000139624.12;ENSG00000143753.12;ENSG00000168350.7;ENSG00000166311.9;ENSG00000198964.13;ENSG00000164023.14;ENSG00000232810.3;ENSG00000067182.7;ENSG00000035681.7;ENSG00000135587.8;ENSG00000104763.18;ENSG00000188611.14;ENSG00000177076.5;ENSG00000…	118
hsa04072	Environmental Information Processing; Signal transduction	Phospholipase D signaling pathway - Homo sapiens (human)	EGF;PDGFA;PDGFB;PDGFC;PDGFD;KITLG;INS;EGFR;PDGFRA;PDGFRB;KIT;INSR;GRB2;GAB1;GAB2;SHC1;SHC2;SHC3;SHC4;PTPN11;SOS1;SOS2;HRAS;KRAS;NRAS;MRAS;RRAS;RRAS2;RALGDS;RALA;RALB;PIK3CA;PIK3CD;PIK3CB;PIK3R1;PIK3R2;PIK3R3;AKT1;AKT2;AKT3;TSC1;TSC2;RHEB;MTOR;RHOA;ARF1;ARF6;PLCG1;PLCG2;IGH;FCER1A;MS4A2;FCER1G;FYN;SYK;PRKCA;PLD1;PLD2;PLA2G4E;PLA2G4A;JMJD7-PLA2G4B;PLA2G4B;PLA2G4C;PLA2G4D;PLA2G4F;AGPAT1;AGPAT2;AGPAT…	ENSG00000138798.11;ENSG00000197461.13;ENSG00000100311.16;ENSG00000145431.10;ENSG00000170962.12;ENSG00000049130.14;ENSG00000254647.6;ENSG00000146648.17;ENSG00000134853.11;ENSG00000113721.13;ENSG00000157404.15;ENSG00000171105.13;ENSG00000177885.13;ENSG00000109458.8;ENSG00000033327.12;ENSG00000160691.18;ENSG00000129946.10;ENSG00000148082.9;ENSG00000185634.11;ENSG00000179295.17;ENSG00000115904.12;ENS…	146
hsa04080	Environmental Information Processing; Signaling molecules and interaction	Neuroactive ligand-receptor interaction - Homo sapiens (human)	CHRM1;CHRM2;CHRM3;CHRM4;CHRM5;ADRA1A;ADRA1B;ADRA1D;ADRA2A;ADRA2B;ADRA2C;ADRB1;ADRB2;ADRB3;DRD1;DRD2;DRD3;DRD4;DRD5;HRH1;HRH2;HRH3;HRH4;HTR1A;HTR1B;HTR1D;HTR1E;HTR1F;HTR2A;HTR2B;HTR2C;HTR4;HTR5A;HTR6;HTR7;TAAR9;TAAR6;TAAR1;TAAR8;TAAR5;TAAR2;AGT;AGTR1;AGTR2;APLN;APELA;APLNR;NMB;GRP;NMBR;GRPR;BRS3;KNG1;BDKRB1;BDKRB2;C3;C3AR1;C5;C5AR1;VGF;FPR1;FPR3;FPR2;CCK;CCKAR;CCKBR;EDN1;EDN2;EDN3;EDNRA;EDNRB;GAL;…	ENSG00000168539.3;ENSG00000181072.11;ENSG00000133019.11;ENSG00000180720.7;ENSG00000184984.9;ENSG00000120907.17;ENSG00000170214.3;ENSG00000171873.7;ENSG00000150594.6;ENSG00000274286.1;ENSG00000184160.7;ENSG00000043591.5;ENSG00000169252.5;ENSG00000188778.5;ENSG00000184845.3;ENSG00000149295.13;ENSG00000151577.12;ENSG00000069696.6;ENSG00000169676.5;ENSG00000196639.6;ENSG00000113749.7;ENSG00000101180.…	359
hsa04110	Cellular Processes; Cell growth and death	Cell cycle - Homo sapiens (human)	CCND1;CCND2;CCND3;CDK4;CDK6;RB1;RBL1;RBL2;ABL1;HDAC1;HDAC2;E2F1;E2F2;E2F3;E2F4;E2F5;TFDP1;TFDP2;GSK3B;TGFB1;TGFB2;TGFB3;SMAD2;SMAD3;SMAD4;MYC;ZBTB17;CDKN2A;CDKN2B;CDKN2C;CDKN2D;CDKN1B;CDKN1C;CDKN1A;CCNE1;CCNE2;CDK2;SKP1;CUL1;RBX1;SKP2;CCNA2;CCNA1;CDC6;CDC45;CDC7;DBF4;CDK1;CCNB1;CCNB2;CCNB3;CDC25B;CDC25C;YWHAZ;YWHAB;YWHAQ;YWHAE;YWHAH;YWHAG;PLK1;WEE1;WEE2;PKMYT1;CCNH;CDK7;ANAPC1;ANAPC2;CDC27;ANAPC4…	ENSG00000110092.3;ENSG00000118971.7;ENSG00000112576.12;ENSG00000135446.16;ENSG00000105810.9;ENSG00000139687.13;ENSG00000080839.11;ENSG00000103479.15;ENSG00000097007.17;ENSG00000116478.11;ENSG00000196591.11;ENSG00000101412.12;ENSG00000007968.6;ENSG00000112242.14;ENSG00000205250.8;ENSG00000133740.10;ENSG00000198176.12;ENSG00000114126.17;ENSG00000082701.14;ENSG00000105329.9;ENSG00000092969.11;ENSG00…	125
hsa04114	Cellular Processes; Cell growth and death	Oocyte meiosis - Homo sapiens (human)	INS;IGF1;IGF1R;PGR;AR;ADCY1;ADCY2;ADCY3;ADCY4;ADCY5;ADCY6;ADCY7;ADCY8;ADCY9;PRKACA;PRKACB;PRKACG;AURKA;CPEB1;CPEB2;CPEB3;CPEB4;MOS;MAP2K1;MAPK1;MAPK3;RPS6KA3;RPS6KA1;RPS6KA2;RPS6KA6;PKMYT1;YWHAZ;YWHAB;YWHAQ;YWHAE;YWHAH;YWHAG;SPDYA;SPDYC;SPDYE2B;SPDYE18;SPDYE11;SPDYE16;SPDYE17;SPDYE1;SPDYE4;SPDYE3;SPDYE2;SPDYE5;SPDYE6;SPDYE15;CDK1;CDK2;MAPK11;MAPK12;MAPK13;MAPK14;PPP1CA;PPP1CB;PPP1CC;SLK;PLK1;CDC2…	ENSG00000254647.6;ENSG00000017427.15;ENSG00000140443.13;ENSG00000082175.14;ENSG00000169083.16;ENSG00000164742.14;ENSG00000078295.16;ENSG00000138031.14;ENSG00000129467.13;ENSG00000173175.14;ENSG00000174233.11;ENSG00000121281.12;ENSG00000155897.9;ENSG00000162104.9;ENSG00000072062.13;ENSG00000142875.19;ENSG00000165059.7;ENSG00000087586.17;ENSG00000214575.9;ENSG00000137449.15;ENSG00000107864.14;ENSG0…	129
hsa04115	Cellular Processes; Cell growth and death	p53 signaling pathway - Homo sapiens (human)	ATM;CHEK2;ATR;CHEK1;GORAB;CDKN2A;MDM2;MDM4;TP53;CDKN1A;CCND1;CCND2;CCND3;CDK4;CDK6;CCNE1;CCNE2;CDK2;SFN;RPRM;CCNB1;CCNB2;CDK1;GADD45A;GADD45B;GADD45G;GTSE1;FAS;PIDD1;TNFRSF10A;TNFRSF10B;CASP8;BID;BAX;PMAIP1;BBC3;TP53AIP1;SIVA1;BCL2L1;BCL2;TP53I3;EI24;SHISA5;PERP;ZMAT3;SIAH1;CYCS;APAF1;CASP9;CASP3;AIFM2;IGFBP3;IGF1;SERPINE1;ADGRB1;CD82;THBS1;SERPINB5;DDB2;RRM2B;RRM2;SESN1;SESN3;SESN2;PTEN;TSC2;STE…	ENSG00000149311.18;ENSG00000183765.20;ENSG00000175054.14;ENSG00000149554.12;ENSG00000120370.12;ENSG00000147889.17;ENSG00000135679.22;ENSG00000198625.12;ENSG00000141510.16;ENSG00000124762.13;ENSG00000110092.3;ENSG00000118971.7;ENSG00000112576.12;ENSG00000135446.16;ENSG00000105810.9;ENSG00000105173.13;ENSG00000175305.17;ENSG00000123374.10;ENSG00000175793.11;ENSG00000177519.3;ENSG00000134057.14;ENSG…	71
hsa04120	Genetic Information Processing; Folding, sorting and degradation	Ubiquitin mediated proteolysis - Homo sapiens (human)	UBB;UBC;UBA52;RPS27A;UBA1;SAE1;UBA2;UBA3;UBA7;UBA6;UBE2A;UBE2B;UBE2C;UBE2D4;UBE2D1;UBE2D2;UBE2D3;UBE2E3;UBE2E1;UBE2E2;UBE2F;UBE2G1;UBE2G2;UBE2H;UBE2I;UBE2J1;UBE2J2;UBE2L3;UBE2L6;UBE2M;UBE2NL;UBE2N;UBE2O;UBE2Q1;UBE2Q2;UBE2QL1;UBE2R2;CDC34;UBE2S;UBE2U;UBE2W;UBE2Z;UBE2K;BIRC6;UBE3A;UBE3B;UBE3C;SMURF1;SMURF2;ITCH;WWP1;WWP2;TRIP12;NEDD4;NEDD4L;HUWE1;UBR5;HERC1;HERC2;HERC3;HERC4;UBE4A;UBE4B;STUB1;PPIL2…	ENSG00000170315.13;ENSG00000150991.14;ENSG00000221983.7;ENSG00000143947.13;ENSG00000130985.16;ENSG00000142230.11;ENSG00000126261.12;ENSG00000144744.16;ENSG00000182179.12;ENSG00000033178.12;ENSG00000077721.15;ENSG00000119048.7;ENSG00000175063.16;ENSG00000078967.12;ENSG00000072401.14;ENSG00000131508.15;ENSG00000109332.19;ENSG00000170035.15;ENSG00000170142.11;ENSG00000182247.9;ENSG00000184182.18;ENS…	139
hsa04122	Genetic Information Processing; Folding, sorting and degradation	Sulfur relay system - Homo sapiens (human)	NFS1;MPST;TST;URM1;MOCS3;CTU1;CTU2;MOCS2	ENSG00000244005.12;ENSG00000128309.16;ENSG00000128311.13;ENSG00000167118.10;ENSG00000124217.4;ENSG00000142544.6;ENSG00000174177.12;ENSG00000164172.18	7
hsa04130	Genetic Information Processing; Folding, sorting and degradation	SNARE interactions in vesicular transport - Homo sapiens (human)	STX1A;STX2;STX3;STX1B;STX4;STX19;STX11;STX7;STX16;STX5;STX17;STX18;VTI1B;VTI1A;GOSR1;GOSR2;BNIP1;STX6;STX8;BET1L;BET1;USE1;SNAP23;SNAP29;VAMP1;VAMP2;VAMP3;VAMP8;VAMP4;VAMP5;VAMP7;YKT6;SEC22B	ENSG00000106089.11;ENSG00000111450.13;ENSG00000166900.15;ENSG00000099365.10;ENSG00000103496.14;ENSG00000178750.2;ENSG00000135604.9;ENSG00000079950.13;ENSG00000124222.22;ENSG00000162236.11;ENSG00000136874.10;ENSG00000168818.9;ENSG00000100568.10;ENSG00000151532.13;ENSG00000108587.15;ENSG00000108433.16;ENSG00000113734.17;ENSG00000135823.13;ENSG00000170310.14;ENSG00000177951.17;ENSG00000105829.11;ENS…	32
hsa04136	Cellular Processes; Transport and catabolism	Autophagy - other - Homo sapiens (human)	RPTOR;MTOR;MLST8;ULK2;ATG13;ATG101;IGBP1;PPP2CA;PPP2CB;ATG9B;ATG9A;ATG2A;ATG2B;WIPI2;WIPI1;BECN1;BECN2;PIK3C3;PIK3R4;ATG12;ATG5;ATG16L1;ATG7;ATG10;ATG3;GABARAP;GABARAPL1;GABARAPL2;ATG4A;ATG4B;ATG4C;ATG4D	ENSG00000141564.13;ENSG00000198793.12;ENSG00000167965.17;ENSG00000083290.19;ENSG00000175224.16;ENSG00000123395.14;ENSG00000089289.15;ENSG00000113575.9;ENSG00000104695.12;ENSG00000181652.19;ENSG00000198925.10;ENSG00000110046.12;ENSG00000066739.11;ENSG00000157954.14;ENSG00000070540.12;ENSG00000126581.12;ENSG00000196289.7;ENSG00000078142.12;ENSG00000196455.7;ENSG00000145782.12;ENSG00000057663.14;ENS…	31
hsa04137	Cellular Processes; Transport and catabolism	Mitophagy - animal - Homo sapiens (human)	BCL2L13;EIF2AK3;ATF4;MAPK8;MAPK10;MAPK9;JUN;PINK1;TOMM7;PRKN;UBA52;RPS27A;UBB;UBC;MFN1;MFN2;RHOT1;RHOT2;USP8;USP15;USP30;TAX1BP1;SQSTM1;CALCOCO2;OPTN;NBR1;TBK1;GABARAP;GABARAPL1;GABARAPL2;MAP1LC3C;MAP1LC3B;MAP1LC3A;MAP1LC3B2;AMBRA1;ATG5;ATG9B;ATG9A;MITF;TFEB;TFE3;BECN1;BECN2;BCL2L1;PGAM5;CSNK2A1;CSNK2A2;CSNK2A3;CSNK2B;SRC;ULK1;FUNDC1;HIF1A;E2F1;RELA;BNIP3;HRAS;KRAS;NRAS;MRAS;RRAS;RRAS2;TP53;BNIP3…	ENSG00000099968.17;ENSG00000172071.11;ENSG00000128272.14;ENSG00000107643.15;ENSG00000109339.19;ENSG00000050748.17;ENSG00000177606.6;ENSG00000158828.7;ENSG00000196683.10;ENSG00000221983.7;ENSG00000143947.13;ENSG00000170315.13;ENSG00000150991.14;ENSG00000171109.18;ENSG00000116688.16;ENSG00000126858.16;ENSG00000140983.13;ENSG00000138592.13;ENSG00000135655.15;ENSG00000135093.12;ENSG00000106052.13;ENS…	70
hsa04140	Cellular Processes; Transport and catabolism	Autophagy - animal - Homo sapiens (human)	INS;IGF1R;IRS1;IRS2;IRS4;PIK3CA;PIK3CD;PIK3CB;PIK3R1;PIK3R2;PIK3R3;PDPK1;AKT1;AKT2;AKT3;PTEN;HRAS;KRAS;NRAS;MRAS;RRAS;RRAS2;RAF1;MAP2K1;MAP2K2;MAPK1;MAPK3;HIF1A;DDIT4;TSC2;TSC1;BNIP3;RHEB;RPTOR;DEPTOR;MTOR;AKT1S1;MLST8;RPS6KB1;RPS6KB2;IGBP1;PPP2CA;PPP2CB;ULK1;ULK2;ATG13;ATG101;RB1CC1;ATG2A;ATG2B;WIPI2;WIPI1;ATG9B;ATG9A;SUPT20H;SMCR8;WDR41;C9orf72;RAB8A;RAB39B;SQSTM1;TBK1;TANK;RAB1A;RRAGA;RRAGB;RR…	ENSG00000254647.6;ENSG00000140443.13;ENSG00000169047.5;ENSG00000185950.8;ENSG00000133124.11;ENSG00000121879.3;ENSG00000171608.15;ENSG00000051382.8;ENSG00000145675.14;ENSG00000105647.16;ENSG00000117461.14;ENSG00000140992.18;ENSG00000142208.15;ENSG00000105221.16;ENSG00000117020.16;ENSG00000171862.10;ENSG00000174775.16;ENSG00000133703.11;ENSG00000213281.4;ENSG00000158186.12;ENSG00000126458.3;ENSG000…	140
hsa04141	Genetic Information Processing; Folding, sorting and degradation	Protein processing in endoplasmic reticulum - Homo sapiens (human)	SEC61A1;SEC61A2;SEC61B;SEC61G;SEC62;SEC63;RPN1;RPN2;DAD1;TUSC3;DDOST;STT3A;STT3B;MOGS;CKAP4;RRBP1;SIL1;HYOU1;HSPA5;DNAJB11;DNAJC1;DNAJC3;DNAJC10;HSP90B1;GANAB;PRKCSH;CANX;PDIA3;CALR;MAN1A2;MAN1C1;MAN1A1;MAN1B1;LMAN2;LMAN1;LMAN1L;PREB;SAR1A;SAR1B;SEC13;SEC31A;SEC31B;SEC23B;SEC23A;SEC24B;SEC24A;SEC24C;SEC24D;UGGT2;UGGT1;EDEM1;EDEM2;MMP24-AS1-EDEM2;EDEM3;P4HB;PDIA4;PDIA6;ERP29;TXNDC5;ERO1A;ERO1B;OS9…	ENSG00000058262.9;ENSG00000065665.20;ENSG00000106803.9;ENSG00000132432.13;ENSG00000008952.16;ENSG00000025796.13;ENSG00000163902.11;ENSG00000118705.16;ENSG00000129562.10;ENSG00000104723.20;ENSG00000244038.9;ENSG00000134910.12;ENSG00000163527.9;ENSG00000115275.11;ENSG00000136026.13;ENSG00000125844.15;ENSG00000120725.12;ENSG00000149428.18;ENSG00000044574.7;ENSG00000090520.11;ENSG00000136770.10;ENSG0…	166
hsa04142	Cellular Processes; Transport and catabolism	Lysosome - Homo sapiens (human)	TCIRG1;ATP6V0A2;ATP6V0A4;ATP6V0A1;ATP6V0D1;ATP6V0D2;ATP6V1H;ATP6AP1;ATP6V0C;ATP6V0B;DMXL1;DMXL2;WDR7;NCOA7;CTSA;CTSB;CTSC;CTSD;CTSE;CTSF;CTSG;CTSH;CTSK;CTSL;CTSO;CTSS;CTSV;CTSW;CTSZ;NAPSA;LGMN;TPP1;GLA;GLB1;GAA;GBA;IDUA;NAGA;NAGLU;GALC;GUSB;FUCA1;FUCA2;HEXA;HEXB;MANBA;MAN2B1;NEU1;HYAL2;HYAL1;SPAM1;HYAL4;HYAL3;ARSA;ARSB;ARSG;GALNS;GNS;IDS;SGSH;LIPA;PLA2G15;DNASE2;DNASE2B;ACP2;ACP5;SMPD1;ASAH1;AGA;…	ENSG00000110719.9;ENSG00000185344.13;ENSG00000105929.15;ENSG00000033627.16;ENSG00000159720.11;ENSG00000147614.3;ENSG00000047249.17;ENSG00000071553.16;ENSG00000185883.11;ENSG00000117410.13;ENSG00000172869.14;ENSG00000104093.13;ENSG00000091157.13;ENSG00000111912.19;ENSG00000064601.16;ENSG00000164733.20;ENSG00000109861.15;ENSG00000117984.13;ENSG00000196188.10;ENSG00000174080.10;ENSG00000100448.3;ENS…	131
hsa04144	Cellular Processes; Transport and catabolism	Endocytosis - Homo sapiens (human)	ARF6;PIP5K1C;PIP5K1A;PIP5K1B;PIP5KL1;PLD1;PLD2;DNM1;DNM3;DNM2;CLTA;CLTB;CLTC;CLTCL1;AP2A2;AP2A1;AP2B1;AP2M1;AP2S1;EHD2;TGFBR1;TGFBR2;ZFYVE9;ZFYVE16;PML;SMAD2;SMAD3;TFRC;EGFR;PDGFRA;FGFR2;FGFR3;FGFR4;IGF1R;CBL;CBLB;CBLC;SH3KBP1;SH3GL3;SH3GL2;SH3GL1;SH3GLB1;SH3GLB2;AMPH;BIN1;EPN1;EPN3;EPN2;EPS15;EPS15L1;SPART;NEDD4;NEDD4L;MDM2;TRAF6;RNF41;ITCH;SMURF1;SMURF2;WWP1;LDLR;LDLRAP1;DAB2;CCR5;CXCR1;CXCR2;C…	ENSG00000165527.6;ENSG00000186111.9;ENSG00000143398.19;ENSG00000107242.17;ENSG00000167103.11;ENSG00000075651.15;ENSG00000129219.13;ENSG00000106976.20;ENSG00000197959.13;ENSG00000079805.16;ENSG00000122705.16;ENSG00000175416.12;ENSG00000141367.11;ENSG00000070371.15;ENSG00000183020.13;ENSG00000196961.12;ENSG00000006125.17;ENSG00000161203.13;ENSG00000042753.11;ENSG00000024422.11;ENSG00000106799.12;EN…	249
hsa04145	Cellular Processes; Transport and catabolism	Phagosome - Homo sapiens (human)	VAMP3;STX12;STX7;ACTG1;ACTB;CORO1A;STX18;SEC22B;HLA-A;HLA-B;HLA-C;HLA-F;HLA-G;HLA-E;HLA-DMA;HLA-DMB;HLA-DOA;HLA-DOB;HLA-DPA1;HLA-DPB1;HLA-DQA1;HLA-DQA2;HLA-DQB1;HLA-DRA;HLA-DRB1;HLA-DRB3;HLA-DRB4;HLA-DRB5;RAB5A;RAB5B;RAB5C;EEA1;PIK3C3;TFRC;HGS;ATP6V1A;ATP6V1B1;ATP6V1B2;ATP6V1C2;ATP6V1C1;ATP6V1D;ATP6V1E2;ATP6V1E1;ATP6V1F;ATP6V1G1;ATP6V1G3;ATP6V1G2;ATP6V0E1;ATP6V0E2;TCIRG1;ATP6V0A2;ATP6V0A4;ATP6V0A…	ENSG00000049245.12;ENSG00000117758.13;ENSG00000079950.13;ENSG00000184009.9;ENSG00000075624.13;ENSG00000102879.15;ENSG00000168818.9;ENSG00000265808.3;ENSG00000206503.12;ENSG00000234745.10;ENSG00000204525.16;ENSG00000204642.13;ENSG00000204632.11;ENSG00000204592.8;ENSG00000204257.14;ENSG00000242574.8;ENSG00000204252.13;ENSG00000241106.6;ENSG00000231389.7;ENSG00000223865.10;ENSG00000196735.11;ENSG000…	148
hsa04146	Cellular Processes; Transport and catabolism	Peroxisome - Homo sapiens (human)	PEX16;PEX3;PEX19;ABCD3;PEX1;PEX6;PEX26;PEX7;PEX5;PEX5L;PEX14;PEX13;PEX12;PEX10;PEX2;PXMP2;MPV17;MPV17L2;MPV17L;PXMP4;PEX11A;PEX11B;PEX11G;SLC25A17;HACL1;AMACR;PHYH;ACOX3;ACOX1;ACOX2;HSD17B4;SCP2;BAAT;EHHADH;ACAA1;DECR2;ECH1;ABCD1;ABCD2;ABCD4;SLC27A2;ACSL6;ACSL4;ACSL1;ACSL5;ACSL3;PECR;ECI2;NUDT7;NUDT12;NUDT19;ACOT8;CRAT;CROT;MLYCD;GNPAT;AGPS;FAR2;FAR1;MVK;PMVK;AGXT;DAO;DDO;IDH1;IDH2;PAOX;PIPOX;HMG…	ENSG00000121680.15;ENSG00000034693.14;ENSG00000162735.18;ENSG00000117528.11;ENSG00000127980.15;ENSG00000124587.13;ENSG00000215193.12;ENSG00000112357.12;ENSG00000139197.10;ENSG00000114757.18;ENSG00000142655.12;ENSG00000162928.8;ENSG00000108733.9;ENSG00000157911.9;ENSG00000164751.14;ENSG00000176894.9;ENSG00000115204.14;ENSG00000254858.9;ENSG00000156968.8;ENSG00000101417.11;ENSG00000166821.8;ENSG000…	81
hsa04150	Environmental Information Processing; Signal transduction	mTOR signaling pathway - Homo sapiens (human)	SLC7A5;SLC3A2;SLC38A9;ATP6V1A;ATP6V1B1;ATP6V1B2;ATP6V1C2;ATP6V1C1;ATP6V1D;ATP6V1E2;ATP6V1E1;ATP6V1F;ATP6V1G1;ATP6V1G3;ATP6V1G2;ATP6V1H;LAMTOR1;LAMTOR2;LAMTOR3;LAMTOR4;LAMTOR5;FLCN;FNIP1;FNIP2;RRAGA;RRAGB;RRAGC;RRAGD;SESN2;CASTOR1;CASTOR2;MIOS;SEH1L;WDR24;WDR59;SEC13;DEPDC5;NPRL2;NPRL3;SKP2;RNF152;RPTOR;AKT1S1;MTOR;DEPTOR;MLST8;TELO2;TTI1;CLIP1;GRB10;LPIN1;LPIN3;LPIN2;ULK1;ULK2;EIF4EBP1;EIF4E;EIF4…	ENSG00000103257.8;ENSG00000168003.16;ENSG00000177058.11;ENSG00000114573.9;ENSG00000116039.11;ENSG00000147416.10;ENSG00000143882.10;ENSG00000155097.11;ENSG00000100554.11;ENSG00000250565.6;ENSG00000131100.12;ENSG00000128524.4;ENSG00000136888.6;ENSG00000151418.11;ENSG00000213760.10;ENSG00000047249.17;ENSG00000149357.9;ENSG00000116586.11;ENSG00000109270.12;ENSG00000188186.10;ENSG00000134248.13;ENSG00…	152
hsa04151	Environmental Information Processing; Signal transduction	PI3K-Akt signaling pathway - Homo sapiens (human)	EGF;TGFA;EREG;AREG;FGF1;FGF2;FGF3;FGF4;FGF17;FGF6;FGF7;FGF8;FGF9;FGF10;FGF16;FGF5;FGF18;FGF20;FGF22;FGF19;FGF21;FGF23;NGF;BDNF;NTF3;NTF4;INS;IGF1;IGF2;PDGFA;PDGFB;PDGFC;PDGFD;CSF1;KITLG;FLT3LG;VEGFA;VEGFB;PGF;VEGFC;VEGFD;HGF;ANGPT1;ANGPT2;ANGPT4;EFNA1;EFNA2;EFNA3;EFNA4;EFNA5;EGFR;ERBB2;ERBB3;ERBB4;FGFR1;FGFR2;FGFR3;FGFR4;NGFR;NTRK1;NTRK2;INSR;IGF1R;PDGFRA;PDGFRB;CSF1R;KIT;FLT3;FLT1;FLT4;KDR;MET;T…	ENSG00000138798.11;ENSG00000163235.15;ENSG00000124882.3;ENSG00000109321.10;ENSG00000113578.17;ENSG00000138685.13;ENSG00000186895.2;ENSG00000075388.3;ENSG00000158815.10;ENSG00000111241.2;ENSG00000140285.9;ENSG00000107831.12;ENSG00000102678.6;ENSG00000070193.4;ENSG00000196468.7;ENSG00000138675.16;ENSG00000156427.7;ENSG00000078579.8;ENSG00000070388.11;ENSG00000162344.3;ENSG00000105550.8;ENSG00000118…	351
hsa04152	Environmental Information Processing; Signal transduction	AMPK signaling pathway - Homo sapiens (human)	MAP3K7;STK11;CAB39;CAB39L;STRADA;STRADB;LEP;LEPR;CAMKK2;ADRA1A;ADIPOQ;ADIPOR1;ADIPOR2;PRKAA1;PRKAA2;PRKAB1;PRKAB2;PRKAG1;PRKAG3;PRKAG2;PFKFB1;PFKFB2;PFKFB3;PFKFB4;FBP1;FBP2;PFKM;PFKP;PFKL;HNF4A;G6PC1;G6PC2;G6PC3;PCK1;PCK2;CRTC2;CREB1;CREB3;CREB3L1;CREB3L2;CREB3L3;CREB3L4;CREB5;PPARGC1A;ELAVL1;CCND1;CCNA2;CCNA1;EEF2K;EEF2;FOXO1;FOXO3;SIRT1;SLC2A4;GYS2;GYS1;LIPE;HMGCR;SREBF1;FASN;ACACA;SCD;SCD5;ACA…	ENSG00000135341.17;ENSG00000118046.14;ENSG00000135932.10;ENSG00000102547.18;ENSG00000266173.6;ENSG00000082146.12;ENSG00000174697.4;ENSG00000116678.19;ENSG00000110931.18;ENSG00000120907.17;ENSG00000181092.9;ENSG00000159346.12;ENSG00000006831.9;ENSG00000132356.11;ENSG00000162409.10;ENSG00000111725.10;ENSG00000131791.7;ENSG00000181929.11;ENSG00000115592.11;ENSG00000106617.13;ENSG00000158571.10;ENSG0…	118
hsa04210	Cellular Processes; Cell growth and death	Apoptosis - Homo sapiens (human)	TNFSF10;TNFRSF10A;TNFRSF10B;FASLG;FAS;FADD;TNF;TNFRSF1A;TRADD;CFLAR;CASP8;CASP10;CASP6;CASP3;CASP7;BID;BAX;BAK1;DIABLO;SEPTIN4;HTRA2;CYCS;APAF1;CASP9;PRF1;GZMB;TUBA1B;TUBA4A;TUBA3C;TUBA1A;TUBA1C;TUBA8;TUBA3E;TUBA3D;TUBAL3;MCL1;ACTG1;ACTB;SPTA1;SPTAN1;LMNA;LMNB1;LMNB2;PARP1;PARP2;PARP3;PARP4;DFFA;DFFB;ENDOG;AIFM1;ERN1;TRAF2;ITPR1;ITPR2;ITPR3;CAPN1;CAPN2;CASP12;EIF2AK3;EIF2S1;ATF4;DDIT3;CTSB;CTSC;C…	ENSG00000121858.10;ENSG00000104689.9;ENSG00000120889.12;ENSG00000117560.7;ENSG00000026103.21;ENSG00000168040.4;ENSG00000232810.3;ENSG00000067182.7;ENSG00000102871.15;ENSG00000003402.19;ENSG00000064012.21;ENSG00000003400.14;ENSG00000138794.9;ENSG00000164305.18;ENSG00000165806.19;ENSG00000015475.18;ENSG00000087088.19;ENSG00000030110.12;ENSG00000184047.16;ENSG00000115317.11;ENSG00000172115.8;ENSG000…	134
hsa04211	Organismal Systems; Aging	Longevity regulating pathway - Homo sapiens (human)	INS;INSR;IGF1;IGF1R;IRS1;IRS2;IRS4;HRAS;KRAS;NRAS;PIK3CA;PIK3CD;PIK3CB;PIK3R1;PIK3R2;PIK3R3;AKT1;AKT2;AKT3;ADCY1;ADCY2;ADCY3;ADCY4;ADCY5;ADCY6;ADCY7;ADCY8;ADCY9;PRKACA;PRKACB;PRKACG;CREB1;ATF2;CREB3;CREB3L1;CREB3L2;CREB3L3;CREB3L4;ATF4;CREB5;ATF6B;EHMT2;EHMT1;FOXO1;FOXO3;SOD2;CAT;ATG5;KL;TSC1;TSC2;RHEB;MTOR;RPTOR;AKT1S1;ULK1;ATG13;RB1CC1;ATG101;RPS6KB1;RPS6KB2;EIF4EBP1;EIF4E;EIF4E2;EIF4E1B;ADIPOQ…	ENSG00000254647.6;ENSG00000171105.13;ENSG00000017427.15;ENSG00000140443.13;ENSG00000169047.5;ENSG00000185950.8;ENSG00000133124.11;ENSG00000174775.16;ENSG00000133703.11;ENSG00000213281.4;ENSG00000121879.3;ENSG00000171608.15;ENSG00000051382.8;ENSG00000145675.14;ENSG00000105647.16;ENSG00000117461.14;ENSG00000142208.15;ENSG00000105221.16;ENSG00000117020.16;ENSG00000164742.14;ENSG00000078295.16;ENSG00…	88
hsa04213	Organismal Systems; Aging	Longevity regulating pathway - multiple species - Homo sapiens (human)	INS;INSR;IGF1;IGF1R;IRS1;IRS2;IRS4;HRAS;KRAS;NRAS;PIK3CA;PIK3CD;PIK3CB;PIK3R1;PIK3R2;PIK3R3;AKT1;AKT2;AKT3;ADCY1;ADCY2;ADCY3;ADCY4;ADCY5;ADCY6;ADCY7;ADCY8;ADCY9;PRKACA;PRKACB;PRKACG;FOXO1;FOXO3;SOD2;CAT;ATG5;PRKAA1;PRKAA2;PRKAB1;PRKAB2;PRKAG1;PRKAG3;PRKAG2;MTOR;RPTOR;AKT1S1;RPS6KB1;RPS6KB2;SIRT1;SOD1;EIF4EBP2;HSPA8;HSPA1A;HSPA2;HSPA1L;HSPA1B;HSPA6;CRYAB;HDAC1;HDAC2;FOXA2;CLPB	ENSG00000254647.6;ENSG00000171105.13;ENSG00000017427.15;ENSG00000140443.13;ENSG00000169047.5;ENSG00000185950.8;ENSG00000133124.11;ENSG00000174775.16;ENSG00000133703.11;ENSG00000213281.4;ENSG00000121879.3;ENSG00000171608.15;ENSG00000051382.8;ENSG00000145675.14;ENSG00000105647.16;ENSG00000117461.14;ENSG00000142208.15;ENSG00000105221.16;ENSG00000117020.16;ENSG00000164742.14;ENSG00000078295.16;ENSG00…	61
hsa04215	Cellular Processes; Cell growth and death	Apoptosis - multiple species - Homo sapiens (human)	TNFRSF1A;FADD;CASP8;CASP7;CASP3;BID;BCL2L11;PMAIP1;BBC3;BCL2;BCL2L1;BAX;BAK1;CYCS;APAF1;CASP9;DIABLO;HTRA2;SEPTIN4;BIRC2;BIRC3;XIAP;BIRC5;MAPK8;MAPK10;MAPK9;BOK;BIRC7;NGFR;BECN1;BECN2;BIRC6	ENSG00000067182.7;ENSG00000168040.4;ENSG00000064012.21;ENSG00000165806.19;ENSG00000164305.18;ENSG00000015475.18;ENSG00000153094.22;ENSG00000141682.11;ENSG00000105327.17;ENSG00000171791.12;ENSG00000171552.12;ENSG00000087088.19;ENSG00000030110.12;ENSG00000172115.8;ENSG00000120868.13;ENSG00000132906.17;ENSG00000184047.16;ENSG00000115317.11;ENSG00000110330.8;ENSG00000023445.13;ENSG00000101966.12;ENSG…	30
hsa04216	Cellular Processes; Cell growth and death	Ferroptosis - Homo sapiens (human)	SLC3A2;SLC7A11;TP53;GCLC;GCLM;GSS;GPX4;ACSL6;ACSL4;ACSL1;ACSL5;ACSL3;LPCAT3;ALOX15;SAT2;SAT1;TF;TFRC;STEAP3;SLC11A2;SLC39A8;SLC39A14;PCBP2;SLC40A1;CP;PCBP1;FTH1;FTL;MAP1LC3C;MAP1LC3B;MAP1LC3A;MAP1LC3B2;ATG5;ATG7;NCOA4;PRNP;HMOX1;VDAC2;VDAC3;CYBB;FTMT	ENSG00000168003.16;ENSG00000151012.13;ENSG00000141510.16;ENSG00000001084.10;ENSG00000023909.9;ENSG00000100983.9;ENSG00000167468.16;ENSG00000164398.12;ENSG00000068366.19;ENSG00000151726.13;ENSG00000197142.10;ENSG00000123983.13;ENSG00000111684.10;ENSG00000161905.12;ENSG00000141504.11;ENSG00000130066.16;ENSG00000091513.14;ENSG00000072274.12;ENSG00000115107.19;ENSG00000110911.14;ENSG00000138821.12;EN…	40
hsa04217	Cellular Processes; Cell growth and death	Necroptosis - Homo sapiens (human)	TNF;TNFRSF1A;TRADD;TRAF2;TRAF5;RIPK1;BIRC2;BIRC3;XIAP;RBCK1;RNF31;SHARPIN;SPATA2L;SPATA2;CYLD;FADD;CASP8;CFLAR;RIPK3;CYBB;CAMK2A;CAMK2D;CAMK2B;CAMK2G;SLC25A4;SLC25A5;SLC25A6;SLC25A31;PPID;VDAC1;VDAC2;VDAC3;GLUD2;GLUD1;GLUL;PYGL;PYGM;PYGB;MAPK8;MAPK10;MAPK9;FTH1;FTL;PLA2G4E;PLA2G4A;JMJD7-PLA2G4B;PLA2G4B;PLA2G4C;PLA2G4D;PLA2G4F;ALOX15;CAPN1;CAPN2;SMPD1;MLKL;PGAM5;DNM1L;NLRP3;PYCARD;CASP1;IL1B;CHMP2…	ENSG00000232810.3;ENSG00000067182.7;ENSG00000102871.15;ENSG00000127191.17;ENSG00000082512.14;ENSG00000137275.13;ENSG00000110330.8;ENSG00000023445.13;ENSG00000101966.12;ENSG00000125826.20;ENSG00000092098.16;ENSG00000179526.16;ENSG00000158792.15;ENSG00000158480.10;ENSG00000083799.17;ENSG00000168040.4;ENSG00000064012.21;ENSG00000003402.19;ENSG00000129465.15;ENSG00000165168.7;ENSG00000070808.15;ENSG0…	132
hsa04218	Cellular Processes; Cell growth and death	Cellular senescence - Homo sapiens (human)	TGFB1;TGFB2;TGFB3;TGFBR1;TGFBR2;SMAD2;SMAD3;CDKN2B;CDK4;CDK6;CCND1;CCND2;CCND3;RB1;RBL1;RBL2;E2F1;E2F2;E2F3;E2F4;E2F5;PIK3CA;PIK3CD;PIK3CB;PIK3R1;PIK3R2;PIK3R3;FOXO1;FOXO3;CDKN1A;CDK2;CCNE1;CCNE2;HLA-A;HLA-B;HLA-C;HLA-F;HLA-G;HLA-E;KIR2DL4;KRAS;NRAS;RRAS;RRAS2;MRAS;HRAS;AKT1;AKT2;AKT3;TSC1;TSC2;RHEB;MTOR;PTEN;SIRT1;CCNA2;CCNA1;MYBL2;LIN9;LIN37;LIN52;LIN54;RBBP4;FOXM1;MYC;CDKN2A;MDM2;TP53;RASSF5;B…	ENSG00000105329.9;ENSG00000092969.11;ENSG00000119699.7;ENSG00000106799.12;ENSG00000163513.17;ENSG00000175387.15;ENSG00000166949.15;ENSG00000147883.10;ENSG00000135446.16;ENSG00000105810.9;ENSG00000110092.3;ENSG00000118971.7;ENSG00000112576.12;ENSG00000139687.13;ENSG00000080839.11;ENSG00000103479.15;ENSG00000101412.12;ENSG00000007968.6;ENSG00000112242.14;ENSG00000205250.8;ENSG00000133740.10;ENSG000…	155
hsa04260	Organismal Systems; Circulatory system	Cardiac muscle contraction - Homo sapiens (human)	CACNA1C;CACNA1D;CACNA1F;CACNA1S;CACNB1;CACNB2;CACNB3;CACNB4;CACNA2D1;CACNA2D2;CACNA2D3;CACNA2D4;CACNG1;CACNG2;CACNG3;CACNG4;CACNG5;CACNG6;CACNG7;CACNG8;RYR2;ASPH;CASQ2;TRDN;HRC;ATP2A1;ATP2A3;ATP2A2;TNNC1;TNNI3;TNNT2;TPM1;TPM2;TPM3;TPM4;ACTC1;MYH7;MYH6;MYL2;MYL3;MYL4;UQCRFS1;CYTB;CYC1;UQCRC1;UQCRC2;UQCRH;UQCRHL;UQCRB;UQCRQ;UQCR10;UQCR11;COX3;COX1;COX2;COX4I2;COX4I1;COX5A;COX5B;COX6A1;COX6A2;COX6B1…	ENSG00000151067.21;ENSG00000157388.15;ENSG00000102001.12;ENSG00000081248.10;ENSG00000067191.15;ENSG00000165995.18;ENSG00000167535.7;ENSG00000182389.19;ENSG00000153956.15;ENSG00000007402.11;ENSG00000157445.14;ENSG00000151062.14;ENSG00000108878.4;ENSG00000166862.6;ENSG00000006116.3;ENSG00000075461.5;ENSG00000075429.8;ENSG00000130433.7;ENSG00000105605.7;ENSG00000142408.4;ENSG00000198626.15;ENSG00000…	82
hsa04261	Organismal Systems; Circulatory system	Adrenergic signaling in cardiomyocytes - Homo sapiens (human)	ADRB1;ADRB2;GNAS;ADCY1;ADCY2;ADCY3;ADCY4;ADCY5;ADCY6;ADCY7;ADCY8;ADCY9;PRKACA;PRKACB;PRKACG;ATP1A1;ATP1A2;ATP1A3;ATP1A4;ATP1B4;ATP1B1;ATP1B2;ATP1B3;FXYD2;SLC9A1;KCNQ1;KCNE1;KCNE1B;ATP2B1;ATP2B3;ATP2B4;ATP2B2;SLC8A1;SLC8A2;SLC8A3;SCN5A;SCN7A;SCN1B;SCN4B;CACNA1C;CACNA1D;CACNA1F;CACNA1S;CACNB1;CACNB2;CACNB3;CACNB4;CACNA2D1;CACNA2D2;CACNA2D3;CACNA2D4;CACNG1;CACNG2;CACNG3;CACNG4;CACNG5;CACNG6;CACNG7;C…	ENSG00000043591.5;ENSG00000169252.5;ENSG00000087460.24;ENSG00000164742.14;ENSG00000078295.16;ENSG00000138031.14;ENSG00000129467.13;ENSG00000173175.14;ENSG00000174233.11;ENSG00000121281.12;ENSG00000155897.9;ENSG00000162104.9;ENSG00000072062.13;ENSG00000142875.19;ENSG00000165059.7;ENSG00000163399.15;ENSG00000018625.14;ENSG00000105409.16;ENSG00000132681.16;ENSG00000101892.11;ENSG00000143153.12;ENSG0…	149
hsa04270	Organismal Systems; Circulatory system	Vascular smooth muscle contraction - Homo sapiens (human)	ADRA1A;ADRA1B;ADRA1D;AGT;AGTR1;EDN1;EDN2;EDN3;EDNRA;AVP;AVPR1A;AVPR1B;GNAQ;GNA11;PLA2G10;PLA2G2D;PLA2G2E;PLA2G3;PLA2G2F;PLA2G12A;PLA2G12B;PLA2G1B;PLA2G5;PLA2G2A;PLA2G2C;PLA2G4E;PLA2G4A;JMJD7-PLA2G4B;PLA2G4B;PLA2G4C;PLA2G4D;PLA2G4F;PLA2G6;KCNMA1;KCNU1;KCNMB1;KCNMB2;KCNMB3;KCNMB4;CACNA1C;CACNA1D;CACNA1F;CACNA1S;CALML3;CALM2;CALM3;CALM1;CALML6;CALML5;CALML4;MYLK;MYLK2;MYLK3;MYLK4;MYL6B;MYL6;MYL9;MYH…	ENSG00000120907.17;ENSG00000170214.3;ENSG00000171873.7;ENSG00000135744.7;ENSG00000144891.17;ENSG00000078401.6;ENSG00000127129.9;ENSG00000124205.15;ENSG00000151617.15;ENSG00000101200.5;ENSG00000166148.3;ENSG00000198049.6;ENSG00000156052.10;ENSG00000088256.8;ENSG00000069764.9;ENSG00000117215.14;ENSG00000188784.4;ENSG00000100078.3;ENSG00000158786.4;ENSG00000123739.10;ENSG00000138308.5;ENSG0000017089…	130
hsa04310	Environmental Information Processing; Signal transduction	Wnt signaling pathway - Homo sapiens (human)	PORCN;WNT1;WNT2;WNT2B;WNT3;WNT3A;WNT4;WNT5A;WNT5B;WNT6;WNT7A;WNT7B;WNT8A;WNT8B;WNT9A;WNT9B;WNT10B;WNT10A;WNT11;WNT16;CER1;NOTUM;WIF1;SERPINF1;SOST;DKK1;DKK2;DKK4;SFRP1;SFRP2;FRZB;SFRP4;SFRP5;RSPO1;RSPO2;RSPO3;RSPO4;LGR4;LGR5;LGR6;RNF43;ZNRF3;FZD1;FZD7;FZD2;FZD3;FZD4;FZD5;FZD8;FZD6;FZD10;FZD9;LRP5;LRP6;BAMBI;CSNK1E;TPTEP2-CSNK1E;DVL3;DVL2;DVL1;FRAT1;FRAT2;CSNK2A1;CSNK2A2;CSNK2A3;CSNK2B;NKD1;NKD2;C…	ENSG00000102312.21;ENSG00000125084.11;ENSG00000105989.8;ENSG00000134245.17;ENSG00000108379.9;ENSG00000154342.5;ENSG00000162552.14;ENSG00000114251.14;ENSG00000111186.12;ENSG00000115596.3;ENSG00000154764.5;ENSG00000188064.9;ENSG00000061492.11;ENSG00000075290.7;ENSG00000143816.7;ENSG00000158955.10;ENSG00000169884.13;ENSG00000135925.8;ENSG00000085741.12;ENSG00000002745.12;ENSG00000147869.4;ENSG000001…	163
hsa04330	Environmental Information Processing; Signal transduction	Notch signaling pathway - Homo sapiens (human)	DLL3;DLL1;DLL4;JAG1;JAG2;MFNG;LFNG;RFNG;NOTCH1;NOTCH2;NOTCH3;NOTCH4;RBPJL;RBPJ;HES1;HES5;HEYL;HEY1;HEY2;PTCRA;DVL3;DVL2;DVL1;NUMB;NUMBL;DTX2;DTX3L;DTX1;DTX3;DTX4;ADAM17;PSEN1;PSEN2;PSENEN;NCSTN;APH1A;APH1B;MAML3;MAML2;MAML1;CREBBP;EP300;KAT2B;KAT2A;SNW1;CTBP1;CTBP2;TLE7;TLE1;TLE2;TLE3;TLE4;TLE6;NCOR2;CIR1;HDAC1;HDAC2;ATXN1L;ATXN1	ENSG00000090932.10;ENSG00000198719.8;ENSG00000128917.6;ENSG00000101384.11;ENSG00000184916.8;ENSG00000100060.17;ENSG00000106003.12;ENSG00000169733.11;ENSG00000148400.9;ENSG00000134250.19;ENSG00000074181.8;ENSG00000204301.6;ENSG00000124232.10;ENSG00000168214.20;ENSG00000114315.3;ENSG00000197921.5;ENSG00000163909.7;ENSG00000164683.16;ENSG00000135547.8;ENSG00000171611.9;ENSG00000161202.17;ENSG0000000…	57
hsa04340	Environmental Information Processing; Signal transduction	Hedgehog signaling pathway - Homo sapiens (human)	PTCH1;PTCH2;SMO;GPR161;PRKACA;PRKACB;PRKACG;CSNK1A1L;CSNK1A1;CSNK1G2;CSNK1G3;CSNK1G1;CSNK1D;CSNK1E;TPTEP2-CSNK1E;GSK3B;GLI1;GLI2;GLI3;SUFU;KIF7;HHIP;CCND1;CCND2;BCL2;CUL1;BTRC;FBXW11;HHAT;HHATL;SHH;IHH;DHH;DISP1;SCUBE2;BOC;CDON;GAS1;LRP2;MOSMO;MEGF8;MGRN1;SMURF1;SMURF2;GRK2;GRK3;EVC;EVC2;EFCAB7;IQCE;ARRB1;ARRB2;KIF3A;CUL3;SPOP;SPOPL	ENSG00000185920.15;ENSG00000117425.13;ENSG00000128602.9;ENSG00000143147.14;ENSG00000072062.13;ENSG00000142875.19;ENSG00000165059.7;ENSG00000180138.7;ENSG00000113712.17;ENSG00000133275.15;ENSG00000151292.17;ENSG00000169118.17;ENSG00000141551.14;ENSG00000213923.11;ENSG00000082701.14;ENSG00000111087.9;ENSG00000074047.21;ENSG00000106571.12;ENSG00000107882.11;ENSG00000166813.14;ENSG00000164161.9;ENSG0…	53
hsa04350	Environmental Information Processing; Signal transduction	TGF-beta signaling pathway - Homo sapiens (human)	CHRD;NOG;NBL1;MICOS10-NBL1;GREM1;GREM2;THBS1;DCN;FMOD;LEFTY1;LEFTY2;FST;BMP2;BMP4;BMP6;INHBB;BMP5;BMP7;BMP8B;BMP8A;GDF5;GDF6;GDF7;AMH;THSD4;FBN1;LTBP1;TGFB1;TGFB2;TGFB3;INHBA;INHBC;INHBE;NODAL;NEO1;HJV;BMPR1A;BMPR1B;ACVR1;BMPR2;ACVR2A;RGMA;RGMB;AMHR2;TGFBR1;TGFBR2;ACVR1B;ACVR2B;ACVR1C;BAMBI;SMAD1;SMAD5;SMAD9;SMAD2;SMAD3;SMAD4;SMAD6;SMAD7;SMURF1;SMURF2;ZFYVE9;ZFYVE16;HAMP;ID1;ID2;ID3;ID4;RBL1;E2F4…	ENSG00000090539.15;ENSG00000183691.4;ENSG00000158747.13;ENSG00000166923.10;ENSG00000180875.4;ENSG00000137801.10;ENSG00000011465.16;ENSG00000122176.10;ENSG00000243709.1;ENSG00000143768.12;ENSG00000134363.11;ENSG00000125845.6;ENSG00000125378.15;ENSG00000153162.8;ENSG00000163083.5;ENSG00000112175.7;ENSG00000101144.12;ENSG00000116985.11;ENSG00000183682.7;ENSG00000125965.8;ENSG00000156466.9;ENSG000001…	91
hsa04360	Organismal Systems; Development and regeneration	Axon guidance - Homo sapiens (human)	NTNG1;NTNG2;LRRC4C;LRRC4;NTN1;NTN3;NTN4;DCC;PLCG1;PLCG2;TRPC1;TRPC3;TRPC4;TRPC5;TRPC6;PPP3CA;PPP3CB;PPP3CC;PPP3R1;PPP3R2;NFATC2;NFATC3;NFATC4;PTK2;FYN;SRC;RAC1;RAC2;RAC3;CDC42;ABLIM1;ABLIM3;ABLIM2;NCK1;PAK1;PAK2;PAK3;PAK4;PAK5;PAK6;BUB1B-PAK6;RHOA;ROCK1;ROCK2;UNC5A;UNC5B;UNC5C;UNC5D;PTPN11;RGMA;NEO1;MYL5;MYL9;MYL12B;MYL12A;ARHGEF12;LRIG2;EFNA1;EFNA2;EFNA3;EFNA4;EFNA5;EFNB1;EFNB2;EFNB3;EPHA1;EPHA2…	ENSG00000162631.18;ENSG00000196358.10;ENSG00000148948.7;ENSG00000128594.7;ENSG00000065320.8;ENSG00000162068.1;ENSG00000074527.11;ENSG00000187323.11;ENSG00000124181.14;ENSG00000197943.9;ENSG00000144935.14;ENSG00000138741.10;ENSG00000133107.14;ENSG00000072315.3;ENSG00000137672.12;ENSG00000138814.16;ENSG00000107758.15;ENSG00000120910.14;ENSG00000221823.10;ENSG00000188386.6;ENSG00000101096.19;ENSG000…	181
hsa04370	Environmental Information Processing; Signal transduction	VEGF signaling pathway - Homo sapiens (human)	VEGFA;KDR;SH2D2A;PLCG1;PLCG2;PRKCA;PRKCB;PRKCG;SPHK1;SPHK2;HRAS;KRAS;NRAS;RAF1;MAP2K1;MAP2K2;MAPK1;MAPK3;PLA2G4E;PLA2G4A;JMJD7-PLA2G4B;PLA2G4B;PLA2G4C;PLA2G4D;PLA2G4F;PPP3CA;PPP3CB;PPP3CC;PPP3R1;PPP3R2;NFATC2;PTGS2;PTK2;SHC2;PXN;CDC42;MAPK11;MAPK12;MAPK13;MAPK14;MAPKAPK2;MAPKAPK3;HSPB1;SRC;PIK3CA;PIK3CD;PIK3CB;PIK3R1;PIK3R2;PIK3R3;RAC1;RAC2;RAC3;AKT1;AKT2;AKT3;NOS3;CASP9;BAD	ENSG00000112715.21;ENSG00000128052.8;ENSG00000027869.11;ENSG00000124181.14;ENSG00000197943.9;ENSG00000154229.11;ENSG00000166501.12;ENSG00000126583.10;ENSG00000176170.13;ENSG00000063176.15;ENSG00000174775.16;ENSG00000133703.11;ENSG00000213281.4;ENSG00000132155.11;ENSG00000169032.9;ENSG00000126934.13;ENSG00000100030.14;ENSG00000102882.11;ENSG00000188089.13;ENSG00000116711.9;ENSG00000168970.22;ENSG0…	58
hsa04371	Environmental Information Processing; Signal transduction	Apelin signaling pathway - Homo sapiens (human)	ADCY1;ADCY2;ADCY3;ADCY4;ADCY5;ADCY6;ADCY7;ADCY8;ADCY9;ADCY10;PRKACA;PRKACB;PRKACG;LIPE;APLN;APELA;APLNR;GNAI1;GNAI3;GNAI2;GNB1;GNB2;GNB3;GNB4;GNB5;GNG2;GNG3;GNG4;GNG5;GNG7;GNG8;GNG10;GNG11;GNG12;GNG13;GNGT1;GNGT2;GNAQ;PLCB1;PLCB2;PLCB3;PLCB4;ITPR1;ITPR2;ITPR3;RYR1;RYR2;RYR3;CALML3;CALM2;CALM3;CALM1;CALML6;CALML5;CALML4;NOS1;NOS2;NOS3;PRKCE;SLC9A1;SLC8A1;SLC8A2;SLC8A3;MYLK;MYLK2;MYLK3;MYLK4;MYL2;M…	ENSG00000164742.14;ENSG00000078295.16;ENSG00000138031.14;ENSG00000129467.13;ENSG00000173175.14;ENSG00000174233.11;ENSG00000121281.12;ENSG00000155897.9;ENSG00000162104.9;ENSG00000143199.17;ENSG00000072062.13;ENSG00000142875.19;ENSG00000165059.7;ENSG00000079435.9;ENSG00000171388.11;ENSG00000248329.5;ENSG00000134817.10;ENSG00000127955.15;ENSG00000065135.10;ENSG00000114353.16;ENSG00000078369.17;ENSG0…	137
hsa04380	Organismal Systems; Development and regeneration	Osteoclast differentiation - Homo sapiens (human)	CSF1;CSF1R;GRB2;MAPK1;MAPK3;PIK3CA;PIK3CD;PIK3CB;PIK3R1;PIK3R2;PIK3R3;AKT1;AKT2;AKT3;IFNG;IFNGR1;IFNGR2;STAT1;IL1A;IL1B;IL1R1;TNF;TNFRSF1A;TGFB1;TGFB2;TGFBR1;TGFBR2;TNFSF11;TNFRSF11A;TNFRSF11B;TRAF2;TRAF6;LCK;FYN;MAP3K14;CHUK;RELB;NFKB2;MAP3K7;TAB1;TAB2;IKBKG;IKBKB;NFKBIA;RELA;NFKB1;NFATC2;NFATC1;IFNB1;MAP2K1;MAP2K6;MAPK11;MAPK12;MAPK13;MAPK14;MAP2K7;MAPK8;MAPK10;MAPK9;FOS;FOSB;FOSL2;FOSL1;JUN;JU…	ENSG00000184371.13;ENSG00000182578.13;ENSG00000177885.13;ENSG00000100030.14;ENSG00000102882.11;ENSG00000121879.3;ENSG00000171608.15;ENSG00000051382.8;ENSG00000145675.14;ENSG00000105647.16;ENSG00000117461.14;ENSG00000142208.15;ENSG00000105221.16;ENSG00000117020.16;ENSG00000111537.4;ENSG00000027697.13;ENSG00000159128.14;ENSG00000115415.18;ENSG00000115008.5;ENSG00000125538.11;ENSG00000115594.11;ENSG…	125
hsa04390	Environmental Information Processing; Signal transduction	Hippo signaling pathway - Homo sapiens (human)	CRB2;CRB1;PARD3;PARD6A;PARD6G;PARD6B;PRKCZ;PRKCI;PATJ;PALS1;AMOT;YAP1;WWTR1;CDH1;LIMD1;AJUBA;WTIP;NF2;WWC1;FRMD1;FRMD6;SAV1;STK3;RASSF6;RASSF1;PPP2CA;PPP2CB;PPP2R1B;PPP2R1A;PPP2R2A;PPP2R2B;PPP2R2C;PPP2R2D;LATS2;LATS1;MOB1A;MOB1B;PPP1CA;PPP1CB;PPP1CC;TP53BP2;LLGL2;LLGL1;SCRIB;DLG1;DLG2;DLG3;DLG4;DLG5;CSNK1D;CSNK1E;TPTEP2-CSNK1E;BTRC;FBXW11;TP73;BBC3;TEAD1;TEAD4;TEAD3;TEAD2;CCN2;GLI2;AREG;BIRC5;AFP…	ENSG00000148204.11;ENSG00000134376.15;ENSG00000148498.15;ENSG00000102981.9;ENSG00000178184.15;ENSG00000124171.8;ENSG00000067606.16;ENSG00000163558.12;ENSG00000132849.19;ENSG00000126016.15;ENSG00000137693.13;ENSG00000018408.14;ENSG00000039068.18;ENSG00000144791.9;ENSG00000129474.15;ENSG00000142279.12;ENSG00000186575.17;ENSG00000113645.14;ENSG00000153303.16;ENSG00000139926.15;ENSG00000151748.14;ENS…	153
hsa04392	Environmental Information Processing; Signal transduction	Hippo signaling pathway - multiple species - Homo sapiens (human)	DCHS1;DCHS2;FAT4;CSNK1E;TPTEP2-CSNK1E;NF2;WWC1;FRMD1;FRMD6;RASSF1;RASSF6;STK3;SAV1;LATS2;LATS1;MOB1A;MOB1B;LIMD1;AJUBA;WTIP;YAP1;WWTR1;TEAD1;TEAD4;TEAD3;TEAD2;RASSF2;RASSF4;PAK1	ENSG00000166341.7;ENSG00000197410.12;ENSG00000196159.11;ENSG00000213923.11;ENSG00000186575.17;ENSG00000113645.14;ENSG00000153303.16;ENSG00000139926.15;ENSG00000068028.17;ENSG00000169435.13;ENSG00000104375.15;ENSG00000151748.14;ENSG00000150457.8;ENSG00000131023.12;ENSG00000114978.17;ENSG00000173542.8;ENSG00000144791.9;ENSG00000129474.15;ENSG00000142279.12;ENSG00000137693.13;ENSG00000018408.14;ENSG…	27
hsa04510	Cellular Processes; Cellular community - eukaryotes	Focal adhesion - Homo sapiens (human)	COL1A1;COL1A2;COL2A1;COL4A2;COL4A4;COL4A6;COL4A1;COL4A5;COL4A3;COL6A1;COL6A2;COL6A3;COL6A6;COL6A5;COL9A1;COL9A2;COL9A3;LAMA1;LAMA2;LAMA3;LAMA5;LAMA4;LAMB1;LAMB2;LAMB3;LAMB4;LAMC1;LAMC2;LAMC3;CHAD;RELN;THBS1;COMP;THBS2;THBS3;THBS4;FN1;SPP1;VTN;TNC;TNN;TNR;TNXB;VWF;IBSP;ITGA1;ITGA2;ITGA2B;ITGA3;ITGA4;ITGA5;ITGA6;ITGA7;ITGA8;ITGA9;ITGA10;ITGA11;ITGAV;ITGB1;ITGB3;ITGB4;ITGB5;ITGB6;ITGB7;ITGB8;PDGFA;P…	ENSG00000108821.13;ENSG00000164692.17;ENSG00000139219.17;ENSG00000134871.17;ENSG00000081052.11;ENSG00000197565.15;ENSG00000187498.14;ENSG00000188153.12;ENSG00000169031.18;ENSG00000142156.14;ENSG00000142173.14;ENSG00000163359.15;ENSG00000206384.10;ENSG00000172752.14;ENSG00000112280.15;ENSG00000049089.13;ENSG00000092758.15;ENSG00000101680.14;ENSG00000196569.11;ENSG00000053747.15;ENSG00000130702.15;…	200
hsa04512	Environmental Information Processing; Signaling molecules and interaction	ECM-receptor interaction - Homo sapiens (human)	COL1A1;COL1A2;COL2A1;COL4A2;COL4A4;COL4A6;COL4A1;COL4A5;COL4A3;COL6A1;COL6A2;COL6A3;COL6A6;COL6A5;COL9A1;COL9A2;COL9A3;LAMA1;LAMA2;LAMA3;LAMA5;LAMA4;LAMB1;LAMB2;LAMB3;LAMB4;LAMC1;LAMC2;LAMC3;CHAD;RELN;THBS1;COMP;THBS2;THBS3;THBS4;FN1;SPP1;VTN;TNC;TNN;TNR;TNXB;NPNT;FRAS1;FREM2;FREM1;DSPP;VWF;IBSP;DMP1;AGRN;HSPG2;ITGA1;ITGA2;ITGA2B;ITGA3;ITGA4;ITGA5;ITGA6;ITGA7;ITGA8;ITGA9;ITGA10;ITGA11;ITGAV;ITGB1…	ENSG00000108821.13;ENSG00000164692.17;ENSG00000139219.17;ENSG00000134871.17;ENSG00000081052.11;ENSG00000197565.15;ENSG00000187498.14;ENSG00000188153.12;ENSG00000169031.18;ENSG00000142156.14;ENSG00000142173.14;ENSG00000163359.15;ENSG00000206384.10;ENSG00000172752.14;ENSG00000112280.15;ENSG00000049089.13;ENSG00000092758.15;ENSG00000101680.14;ENSG00000196569.11;ENSG00000053747.15;ENSG00000130702.15;…	87
hsa04514	Environmental Information Processing; Signaling molecules and interaction	Cell adhesion molecules - Homo sapiens (human)	CD58;CD2;VSIR;IGSF11;CD80;CD274;CD28;CD86;CTLA4;ICOSLG;ICOS ligand [KO:K06710];ICOS;HLA-DMA;HLA-DMB;HLA-DOA;HLA-DOB;HLA-DPA1;HLA-DPB1;HLA-DQA1;HLA-DQA2;HLA-DQB1;HLA-DRA;HLA-DRB1;HLA-DRB3;HLA-DRB4;HLA-DRB5;CD4;HLA-A;HLA-B;HLA-C;HLA-F;HLA-G;HLA-E;CD8A;CD8B;CD8B2;PDCD1LG2;CD276;VTCN1;PDCD1;CD40;CD40LG;ALCAM;CD6;PVR;CD226;NECTIN2;TIGIT;ITGAL;ITGB2;ICAM1;ICAM2;ICAM3;CD22;PTPRC;SIGLEC1;SPN;NECTIN3;CLDN…	ENSG00000116815.15;ENSG00000116824.4;ENSG00000107738.19;ENSG00000144847.12;ENSG00000121594.11;ENSG00000120217.13;ENSG00000178562.17;ENSG00000114013.15;ENSG00000163599.14;ENSG00000160223.16;ENSG00000163600.12;ENSG00000204257.14;ENSG00000242574.8;ENSG00000204252.13;ENSG00000241106.6;ENSG00000231389.7;ENSG00000223865.10;ENSG00000196735.11;ENSG00000237541.3;ENSG00000179344.16;ENSG00000204287.13;ENSG0…	144
hsa04520	Cellular Processes; Cellular community - eukaryotes	Adherens junction - Homo sapiens (human)	NECTIN1;NECTIN2;NECTIN3;NECTIN4;PARD3;SRC;FARP2;CDC42;RAC1;RAC2;RAC3;WASL;WAS;IQGAP1;BAIAP2;WASF1;WASF2;WASF3;AFDN;LMO7;SSX2IP;SORBS1;ACTN1;ACTN4;VCL;TJP1;CDH1;CTNND1;CTNNB1;CTNNA3;CTNNA1;CTNNA2;ACTG1;ACTB;RHOA;ACP1;PTPRM;PTPRB;PTPRF;PTPN1;PTPN6;PTPRJ;CSNK2A1;CSNK2A2;CSNK2A3;CSNK2B;TCF7;TCF7L1;TCF7L2;LEF1;IGF1R;INSR;MET;EGFR;ERBB2;FGFR1;FER;FYN;YES1;MAPK1;MAPK3;SNAI2;SNAI1;TGFBR1;TGFBR2;SMAD3;SMA…	ENSG00000110400.10;ENSG00000130202.9;ENSG00000177707.10;ENSG00000143217.8;ENSG00000148498.15;ENSG00000197122.11;ENSG00000006607.13;ENSG00000070831.15;ENSG00000136238.17;ENSG00000128340.14;ENSG00000169750.8;ENSG00000106299.7;ENSG00000015285.10;ENSG00000140575.12;ENSG00000175866.15;ENSG00000112290.12;ENSG00000158195.10;ENSG00000132970.12;ENSG00000130396.20;ENSG00000136153.19;ENSG00000117155.16;ENSG…	70
hsa04530	Cellular Processes; Cellular community - eukaryotes	Tight junction - Homo sapiens (human)	CRB3;CLDN4;CLDN3;CLDN7;CLDN19;CLDN16;CLDN14;CLDN15;CLDN17;CLDN20;CLDN11;CLDN18;CLDN22;CLDN5;CLDN10;CLDN8;CLDN6;CLDN2;CLDN1;CLDN9;CLDN23;CLDN34;CLDN25;CLDN24;OCLN;F11R;JAM2;JAM3;BVES;CDC42;PARD6A;PARD6G;PARD6B;PALS1;MPP4;TJP3;PATJ;MPDZ;PRKCZ;PRKCI;AMOT;AMOTL1;AMOTL2;ARHGAP17;RAC1;NF2;LLGL2;LLGL1;DLG1;SCRIB;PPP2CA;PPP2CB;PPP2R1B;PPP2R1A;PPP2R2A;PPP2R2B;PPP2R2C;PPP2R2D;PARD3;TIAM1;TJP1;TJAP1;DLG2;DL…	ENSG00000130545.15;ENSG00000189143.9;ENSG00000165215.6;ENSG00000181885.18;ENSG00000164007.10;ENSG00000113946.3;ENSG00000159261.10;ENSG00000106404.13;ENSG00000156282.4;ENSG00000171217.5;ENSG00000013297.10;ENSG00000066405.12;ENSG00000177300.6;ENSG00000184113.9;ENSG00000134873.9;ENSG00000156284.5;ENSG00000184697.6;ENSG00000165376.10;ENSG00000163347.5;ENSG00000213937.3;ENSG00000253958.1;ENSG000002344…	167
hsa04540	Cellular Processes; Cellular community - eukaryotes	Gap junction - Homo sapiens (human)	GJA1;GJD2;LPAR1;GNAI1;GNAI3;GNAI2;PDGFA;PDGFB;PDGFC;PDGFD;EGF;PDGFRA;PDGFRB;EGFR;GRB2;SOS1;SOS2;HRAS;KRAS;NRAS;RAF1;MAP2K1;MAP2K2;MAPK1;MAPK3;SRC;MAP3K2;MAP2K5;MAPK7;TUBA1B;TUBA4A;TUBA3C;TUBA1A;TUBA1C;TUBA8;TUBA3E;TUBA3D;TUBAL3;TUBB6;TUBB;TUBB1;TUBB2A;TUBB3;TUBB4A;TUBB8;TUBB2B;TUBB4B;CSNK1D;CDK1;TJP1;ADRB1;DRD1;GNAS;DRD2;ADCY1;ADCY2;ADCY3;ADCY4;ADCY5;ADCY6;ADCY7;ADCY8;ADCY9;PRKACA;PRKACB;PRKACG;H…	ENSG00000152661.7;ENSG00000159248.4;ENSG00000198121.13;ENSG00000127955.15;ENSG00000065135.10;ENSG00000114353.16;ENSG00000197461.13;ENSG00000100311.16;ENSG00000145431.10;ENSG00000170962.12;ENSG00000138798.11;ENSG00000134853.11;ENSG00000113721.13;ENSG00000146648.17;ENSG00000177885.13;ENSG00000115904.12;ENSG00000100485.11;ENSG00000174775.16;ENSG00000133703.11;ENSG00000213281.4;ENSG00000132155.11;ENS…	85
hsa04550	Cellular Processes; Cellular community - eukaryotes	Signaling pathways regulating pluripotency of stem cells - Homo sapiens (human)	LIF;LIFR;IL6ST;JAK1;JAK2;JAK3;STAT3;KLF4;SOX2;MYC;GRB2;MAP2K1;MAP2K2;MAPK1;MAPK3;PIK3CA;PIK3CD;PIK3CB;PIK3R1;PIK3R2;PIK3R3;AKT1;AKT2;AKT3;TBX3;NANOG;NANOGP8;INHBA;INHBB;INHBC;INHBE;NODAL;ACVR1B;ACVR1C;ACVR2A;ACVR2B;SMAD2;SMAD3;BMP4;BMPR1A;BMPR1B;ACVR1;BMPR2;SMAD1;SMAD5;SMAD9;SMAD4;ID1;ID2;ID3;ID4;DUSP9;MAPK11;MAPK12;MAPK13;MAPK14;WNT1;WNT2;WNT2B;WNT3;WNT3A;WNT4;WNT5A;WNT5B;WNT6;WNT7A;WNT7B;WNT8A;…	ENSG00000128342.4;ENSG00000113594.9;ENSG00000134352.19;ENSG00000162434.11;ENSG00000096968.13;ENSG00000105639.18;ENSG00000168610.14;ENSG00000136826.14;ENSG00000181449.3;ENSG00000136997.16;ENSG00000177885.13;ENSG00000169032.9;ENSG00000126934.13;ENSG00000100030.14;ENSG00000102882.11;ENSG00000121879.3;ENSG00000171608.15;ENSG00000051382.8;ENSG00000145675.14;ENSG00000105647.16;ENSG00000117461.14;ENSG00…	142
hsa04610	Organismal Systems; Immune system	Complement and coagulation cascades - Homo sapiens (human)	F3;F7;F10;F5;F2;F12;F11;F9;VWF;F8;THBD;PROCR;PROC;F2R;F2RL2;F2RL3;F13A1;F13B;CPB2;FGA;FGB;FGG;KLKB1;KNG1;BDKRB1;BDKRB2;PLG;TFPI;SERPINC1;SERPIND1;SERPINA5;PROS1;SERPINE1;SERPINB2;PLAT;PLAU;PLAUR;SERPINA1;SERPINF2;A2M;CFB;CFD;C3;C5;C6;C7;C8A;C8B;C8G;C9;C1QA;C1QB;C1QC;C1R;C1S;MBL2;MASP1;MASP2;C2;C4A;C4B;C3AR1;VSIG4;CR1;CR1L;CR2;ITGAM;ITGB2;ITGAX;C5AR1;CFH;CFI;SERPING1;CD55;CD46;C4BPA;C4BPB;CFHR3;CF…	ENSG00000117525.13;ENSG00000057593.13;ENSG00000126218.11;ENSG00000198734.10;ENSG00000180210.14;ENSG00000131187.9;ENSG00000088926.13;ENSG00000101981.10;ENSG00000110799.13;ENSG00000185010.13;ENSG00000178726.6;ENSG00000101000.5;ENSG00000115718.17;ENSG00000181104.6;ENSG00000164220.6;ENSG00000127533.3;ENSG00000124491.15;ENSG00000143278.3;ENSG00000080618.13;ENSG00000171560.14;ENSG00000171564.11;ENSG000…	84
hsa04611	Organismal Systems; Immune system	Platelet activation - Homo sapiens (human)	TBXA2R;F2;F2R;F2RL3;GNA13;ARHGEF1;ARHGEF12;RHOA;ROCK1;ROCK2;PPP1CA;PPP1CB;PPP1CC;PPP1R12A;MYL12B;MYL12A;P2RX1;ORAI1;ITPR1;ITPR2;ITPR3;STIM1;MYLK;MYLK2;MYLK3;MYLK4;P2RY1;GNAQ;PLCB1;PLCB2;PLCB3;PLCB4;PRKCZ;PRKCI;RASGRP1;RASGRP2;RAP1A;RAP1B;APBB1IP;TLN1;TLN2;ITGA2B;ITGB3;FERMT3;FGA;FGB;FGG;P2RY12;GNAI1;GNAI3;GNAI2;ADCY1;ADCY2;ADCY3;ADCY4;ADCY5;ADCY6;ADCY7;ADCY8;ADCY9;PTGIR;GNAS;PIK3CG;PIK3R5;PIK3R6;…	ENSG00000006638.11;ENSG00000180210.14;ENSG00000181104.6;ENSG00000127533.3;ENSG00000120063.9;ENSG00000076928.17;ENSG00000196914.8;ENSG00000067560.10;ENSG00000067900.7;ENSG00000134318.13;ENSG00000172531.14;ENSG00000213639.9;ENSG00000186298.11;ENSG00000058272.16;ENSG00000118680.12;ENSG00000101608.12;ENSG00000108405.3;ENSG00000276045.2;ENSG00000150995.18;ENSG00000123104.11;ENSG00000096433.10;ENSG0000…	121
hsa04612	Organismal Systems; Immune system	Antigen processing and presentation - Homo sapiens (human)	IFNG;TNF;PSME1;PSME2;PSME3;HSPA8;HSPA1A;HSPA2;HSPA1L;HSPA1B;HSPA6;HSPA4;HSP90AA1;HSP90AB1;HLA-A;HLA-B;HLA-C;HLA-F;HLA-G;HLA-E;HSPA5;CANX;B2M;PDIA3;CALR;TAPBP;TAP1;TAP2;CD8A;CD8B;CD8B2;KIR3DL2;KIR3DL1;KIR3DL3;KIR2DL2;KIR2DL1;KIR2DL3;KIR2DL4;KIR2DL5A;KLRC1;KLRC2;KLRC3;KLRC4;KLRD1;KIR2DS1;KIR2DS3;KIR2DS4;KIR2DS5;KIR2DS2;IFI30;LGMN;CTSB;HLA-DMA;HLA-DMB;HLA-DOA;HLA-DOB;HLA-DPA1;HLA-DPB1;HLA-DQA1;HLA-D…	ENSG00000111537.4;ENSG00000232810.3;ENSG00000092010.14;ENSG00000100911.15;ENSG00000131467.10;ENSG00000109971.13;ENSG00000204389.9;ENSG00000126803.9;ENSG00000204390.9;ENSG00000204388.6;ENSG00000173110.7;ENSG00000170606.14;ENSG00000080824.18;ENSG00000096384.19;ENSG00000206503.12;ENSG00000234745.10;ENSG00000204525.16;ENSG00000204642.13;ENSG00000204632.11;ENSG00000204592.8;ENSG00000044574.7;ENSG00000…	68
hsa04613	Organismal Systems; Immune system	Neutrophil extracellular trap formation - Homo sapiens (human)	FCGR3A;FCGR3B;SYK;MAP3K7;RAF1;MAP2K1;MAP2K2;MAPK1;MAPK3;SIGLEC9;CYBB;NCF1;CYBA;NCF2;NCF4;RAC1;RAC2;TLR7;TLR8;ELANE;MPO;ACTG1;ACTB;VDAC1;VDAC2;VDAC3;SLC25A4;SLC25A5;SLC25A6;SLC25A31;PPIF;PADI4;IGH;FCGR1A;FCGR2A;ITGAM;ITGB2;ITGAL;CLEC7A;SRC;PLCB1;PLCB2;PLCB3;PLCB4;PLCG1;PLCG2;PRKCA;PRKCB;PRKCG;ATG7;FPR1;FPR3;FPR2;PIK3CA;PIK3CD;PIK3CB;PIK3R1;PIK3R2;PIK3R3;AKT1;AKT2;AKT3;MTOR;NFKB1;RELA;C3;CR1;CR1L;C…	ENSG00000203747.10;ENSG00000162747.9;ENSG00000165025.14;ENSG00000135341.17;ENSG00000132155.11;ENSG00000169032.9;ENSG00000126934.13;ENSG00000100030.14;ENSG00000102882.11;ENSG00000129450.8;ENSG00000165168.7;ENSG00000158517.13;ENSG00000051523.10;ENSG00000116701.14;ENSG00000100365.14;ENSG00000136238.17;ENSG00000128340.14;ENSG00000196664.4;ENSG00000101916.11;ENSG00000197561.6;ENSG00000005381.7;ENSG000…	107
hsa04614	Organismal Systems; Endocrine system	Renin-angiotensin system - Homo sapiens (human)	AGT;REN;ACE;CMA1;CTSG;KLK2;KLK1;ENPEP;ANPEP;PREP;ACE2;CTSA;CPA3;MME;THOP1;NLN;PRCP;MAS1;MRGPRD;AGTR1;AGTR2;LNPEP;ATP6AP2	ENSG00000135744.7;ENSG00000143839.14;ENSG00000159640.15;ENSG00000092009.10;ENSG00000100448.3;ENSG00000167751.12;ENSG00000167748.10;ENSG00000138792.9;ENSG00000166825.13;ENSG00000085377.13;ENSG00000130234.10;ENSG00000064601.16;ENSG00000163751.3;ENSG00000196549.10;ENSG00000172009.14;ENSG00000123213.22;ENSG00000137509.10;ENSG00000130368.5;ENSG00000172938.3;ENSG00000144891.17;ENSG00000180772.6;ENSG000…	22
hsa04620	Organismal Systems; Immune system	Toll-like receptor signaling pathway - Homo sapiens (human)	TLR1;TLR2;TLR6;LBP;CD14;LY96;TLR3;TLR4;TLR5;TLR7;TLR8;CTSK;TLR9;RAC1;PIK3CA;PIK3CD;PIK3CB;PIK3R1;PIK3R2;PIK3R3;AKT1;AKT2;AKT3;TOLLIP;MYD88;TIRAP;FADD;CASP8;IRAK4;IRAK1;TRAF6;TAB1;TAB2;MAP3K7;IKBKG;CHUK;IKBKB;NFKBIA;NFKB1;RELA;MAP3K8;MAP2K1;MAP2K2;MAPK1;MAPK3;MAP2K3;MAP2K6;MAP2K4;MAP2K7;MAPK11;MAPK12;MAPK13;MAPK14;MAPK8;MAPK10;MAPK9;JUN;FOS;TNF;IL1B;IL6;IL12A;IL12B;CXCL8;CCL5;CCL3;CCL3L1;CCL3L3;CC…	ENSG00000174125.7;ENSG00000137462.6;ENSG00000174130.12;ENSG00000129988.5;ENSG00000170458.13;ENSG00000154589.6;ENSG00000164342.12;ENSG00000136869.13;ENSG00000187554.11;ENSG00000196664.4;ENSG00000101916.11;ENSG00000143387.12;ENSG00000239732.3;ENSG00000136238.17;ENSG00000121879.3;ENSG00000171608.15;ENSG00000051382.8;ENSG00000145675.14;ENSG00000105647.16;ENSG00000117461.14;ENSG00000142208.15;ENSG0000…	101
hsa04621	Organismal Systems; Immune system	NOD-like receptor signaling pathway - Homo sapiens (human)	NOD1;RIPK2;IKBKG;CHUK;IKBKB;NFKBIB;NFKBIA;NFKB1;RELA;IL1B;IL18;IL6;TNF;CXCL8;CXCL1;CXCL2;CXCL3;CCL2;CCL5;CAMP;DEFA1;DEFA3;DEFA4;DEFA5;DEFA6;DEFA1B;DEFB4A;DEFB4B;DEFB103A;DEFB103B;NOD2;MAP3K7;TAB1;TAB2;TAB3;MAPK1;MAPK3;MAPK8;MAPK10;MAPK9;MAPK11;MAPK12;MAPK13;MAPK14;JUN;ATG16L1;ATG5;ATG12;GABARAP;GABARAPL1;GABARAPL2;MAP1LC3C;MAP1LC3B;MAP1LC3A;MAP1LC3B2;SUGT1;SHARPIN;RBCK1;RNF31;XIAP;CARD6;TRIP6;ERB…	ENSG00000106100.10;ENSG00000104312.7;ENSG00000269335.5;ENSG00000213341.10;ENSG00000104365.13;ENSG00000104825.16;ENSG00000100906.10;ENSG00000109320.11;ENSG00000173039.18;ENSG00000125538.11;ENSG00000150782.11;ENSG00000136244.11;ENSG00000232810.3;ENSG00000169429.10;ENSG00000163739.4;ENSG00000081041.8;ENSG00000163734.4;ENSG00000108691.9;ENSG00000271503.5;ENSG00000164047.4;ENSG00000206047.2;ENSG000002…	181
hsa04622	Organismal Systems; Immune system	RIG-I-like receptor signaling pathway - Homo sapiens (human)	DDX58;IFIH1;MAVS;DHX58;TRAF3;TANK;AZI2;TBKBP1;IKBKG;TBK1;IKBKE;IRF3;IRF7;IFNA1;IFNA2;IFNA4;IFNA5;IFNA6;IFNA7;IFNA8;IFNA10;IFNA13;IFNA14;IFNA16;IFNA17;IFNA21;IFNB1;IFNW1;IFNE;IFNK;TRADD;FADD;RIPK1;CASP8;CASP10;CHUK;IKBKB;NFKBIB;NFKBIA;NFKB1;RELA;TRAF2;MAP3K7;TRAF6;MAP3K1;MAPK8;MAPK10;MAPK9;MAPK11;MAPK12;MAPK13;MAPK14;CXCL8;TNF;IL12A;IL12B;CXCL10;TRIM25;CYLD;RNF125;ISG15;ATG5;ATG12;NLRX1;STING1;OTU…	ENSG00000107201.9;ENSG00000115267.5;ENSG00000088888.17;ENSG00000108771.12;ENSG00000131323.14;ENSG00000136560.13;ENSG00000163512.13;ENSG00000198933.9;ENSG00000269335.5;ENSG00000183735.9;ENSG00000263528.7;ENSG00000126456.15;ENSG00000185507.19;ENSG00000197919.5;ENSG00000188379.6;ENSG00000236637.4;ENSG00000147873.5;ENSG00000120235.4;ENSG00000214042.1;ENSG00000120242.3;ENSG00000186803.3;ENSG0000023381…	68
hsa04623	Organismal Systems; Immune system	Cytosolic DNA-sensing pathway - Homo sapiens (human)	POLR3A;POLR3B;POLR3C;POLR3D;POLR3E;POLR1C;POLR3K;POLR1D;POLR3H;POLR3GL;POLR3G;POLR3F;POLR2E;POLR2F;POLR2H;POLR2K;POLR2L;DDX58;MAVS;NFKB1;RELA;IL6;CGAS;STING1;TBK1;IKBKE;IRF3;IRF7;IFNA1;IFNA2;IFNA4;IFNA5;IFNA6;IFNA7;IFNA8;IFNA10;IFNA13;IFNA14;IFNA16;IFNA17;IFNA21;IFNB1;ZBP1;RIPK1;RIPK3;IKBKG;CHUK;IKBKB;NFKBIB;NFKBIA;CCL4;CCL4L2;CCL4L1;CCL5;CXCL10;AIM2;PYCARD;CASP1;IL1B;IL18;IL33;TREX1;ADAR	ENSG00000148606.12;ENSG00000013503.9;ENSG00000186141.8;ENSG00000168495.12;ENSG00000058600.15;ENSG00000171453.17;ENSG00000161980.5;ENSG00000186184.16;ENSG00000100413.16;ENSG00000121851.12;ENSG00000113356.11;ENSG00000132664.11;ENSG00000099817.11;ENSG00000100142.14;ENSG00000163882.9;ENSG00000147669.10;ENSG00000177700.5;ENSG00000107201.9;ENSG00000088888.17;ENSG00000109320.11;ENSG00000173039.18;ENSG00…	59
hsa04625	Organismal Systems; Immune system	C-type lectin receptor signaling pathway - Homo sapiens (human)	CLEC7A;LSP1;HRAS;KRAS;NRAS;MRAS;RRAS;RRAS2;RAF1;RELA;RELB;IL12A;IL12B;IL1B;SYK;PTPN11;MAP3K14;CHUK;NFKB2;PLCG2;ITPR1;ITPR2;ITPR3;CALML3;CALM2;CALM3;CALM1;CALML6;CALML5;CALML4;PPP3CA;PPP3CB;PPP3CC;PPP3R1;PPP3R2;NFATC1;NFATC2;NFATC3;NFATC4;IL2;IL10;EGR2;EGR3;PTGS2;PRKCD;MAPK1;MAPK3;NLRP3;PYCARD;CASP1;CARD9;BCL10;MALT1;CASP8;IKBKG;IKBKB;NFKBIA;NFKB1;TNF;IL6;IL23A;MAPK11;MAPK12;MAPK13;MAPK14;MAPK8;MA…	ENSG00000172243.17;ENSG00000130592.15;ENSG00000174775.16;ENSG00000133703.11;ENSG00000213281.4;ENSG00000158186.12;ENSG00000126458.3;ENSG00000133818.13;ENSG00000132155.11;ENSG00000173039.18;ENSG00000104856.13;ENSG00000168811.6;ENSG00000113302.4;ENSG00000125538.11;ENSG00000165025.14;ENSG00000179295.17;ENSG00000006062.14;ENSG00000213341.10;ENSG00000077150.18;ENSG00000197943.9;ENSG00000150995.18;ENSG0…	103
hsa04630	Environmental Information Processing; Signal transduction	JAK-STAT signaling pathway - Homo sapiens (human)	IL2;IL3;IL4;IL5;IL6;IL7;IL9;IL10;IL11;IL12A;IL12B;IL13;IL15;IL17D;IL19;IL20;IL21;IL22;IL23A;IL24;IFNA1;IFNA2;IFNA4;IFNA5;IFNA6;IFNA7;IFNA8;IFNA10;IFNA13;IFNA14;IFNA16;IFNA17;IFNA21;IFNB1;IFNG;IFNE;IFNK;IFNL1;IFNL2;IFNL3;IFNW1;OSM;LIF;TSLP;CTF1;CSF2;CNTF;CSF3;EPO;GH1;GH2;CSH1;CSH2;LEP;THPO;PRL;EGF;PDGFA;PDGFB;IL2RA;IL2RB;IL2RG;IL3RA;IL4R;IL5RA;IL6R;IL7R;IL9R;IL10RA;IL10RB;IL11RA;IL12RB1;IL12RB2;IL…	ENSG00000109471.4;ENSG00000164399.4;ENSG00000113520.10;ENSG00000113525.9;ENSG00000136244.11;ENSG00000104432.13;ENSG00000145839.1;ENSG00000136634.5;ENSG00000095752.6;ENSG00000168811.6;ENSG00000113302.4;ENSG00000169194.9;ENSG00000164136.16;ENSG00000172458.4;ENSG00000142224.15;ENSG00000162891.10;ENSG00000138684.7;ENSG00000127318.10;ENSG00000110944.8;ENSG00000162892.15;ENSG00000197919.5;ENSG000001883…	161
hsa04640	Organismal Systems; Immune system	Hematopoietic cell lineage - Homo sapiens (human)	KITLG;IL7;IL4;CSF2;FLT3LG;IL5;CSF3;IL3;IL6;IL11;IL1A;IL1B;TNF;CSF1;EPO;THPO;CD34;FLT3;DNTT;HLA-DMA;HLA-DMB;HLA-DOA;HLA-DOB;HLA-DPA1;HLA-DPB1;HLA-DQA1;HLA-DQA2;HLA-DQB1;HLA-DRA;HLA-DRB1;HLA-DRB3;HLA-DRB4;HLA-DRB5;CD44;KIT;IL2RA;IL7R;TFRC;CD38;CD7;CD2;CD5;CD1A;CD1B;CD1C;CD1D;CD1E;CD4;CD8A;CD8B;CD8B2;CD3D;CD3E;CD3G;MME;CD9;CD19;CD22;CD24;MS4A1;CR2;CD37;IGH;FCER2;CR1;CR1L;CSF2RA;IL3RA;CD33;IL4R;IL6R;…	ENSG00000049130.14;ENSG00000104432.13;ENSG00000113520.10;ENSG00000164400.5;ENSG00000090554.12;ENSG00000113525.9;ENSG00000108342.12;ENSG00000164399.4;ENSG00000136244.11;ENSG00000095752.6;ENSG00000115008.5;ENSG00000125538.11;ENSG00000232810.3;ENSG00000184371.13;ENSG00000130427.2;ENSG00000090534.17;ENSG00000174059.16;ENSG00000122025.14;ENSG00000107447.7;ENSG00000204257.14;ENSG00000242574.8;ENSG00000…	94
hsa04650	Organismal Systems; Immune system	Natural killer cell mediated cytotoxicity - Homo sapiens (human)	HLA-A;HLA-B;HLA-C;HLA-G;HLA-E;KIR3DL2;KIR3DL1;KIR3DL3;KIR2DL2;KIR2DL1;KIR2DL3;KIR2DL5A;KLRC1;KLRD1;PTPN6;PTPN11;ICAM1;ICAM2;ITGAL;ITGB2;PTK2B;VAV3;VAV1;VAV2;RAC1;RAC2;RAC3;PAK1;MAP2K1;MAP2K2;MAPK1;MAPK3;TNF;CSF2;IFNG;KIR2DS1;KIR2DS3;KIR2DS4;KIR2DS5;KIR2DS2;KLRC2;KLRC3;NCR2;TYROBP;LCK;IGH;FCGR3A;FCGR3B;NCR1;NCR3;FCER1G;CD247;ZAP70;SYK;LCP2;LAT;PLCG1;PLCG2;SH3BP2;PIK3CA;PIK3CD;PIK3CB;PIK3R1;PIK3R2;…	ENSG00000206503.12;ENSG00000234745.10;ENSG00000204525.16;ENSG00000204632.11;ENSG00000204592.8;ENSG00000240403.5;ENSG00000167633.18;ENSG00000242019.1;ENSG00000125498.19;ENSG00000243772.7;ENSG00000134545.13;ENSG00000134539.16;ENSG00000111679.16;ENSG00000179295.17;ENSG00000090339.8;ENSG00000108622.10;ENSG00000005844.17;ENSG00000160255.17;ENSG00000120899.17;ENSG00000134215.15;ENSG00000141968.7;ENSG00…	123
hsa04657	Organismal Systems; Immune system	IL-17 signaling pathway - Homo sapiens (human)	IL25;IL17RA;IL17RB;TRADD;FADD;CASP3;CASP8;TRAF3IP2;TRAF6;NFKB1;RELA;FOS;FOSB;JUN;JUND;FOSL1;IL4;IL5;IL13;CCL17;CCL11;IL17A;IL17F;IL17RC;TRAF3;ANAPC5;TNFAIP3;HSP90AA1;HSP90AB1;HSP90B1;TBK1;TAB2;TAB3;MAP3K7;IKBKG;CHUK;IKBKB;NFKBIA;MAPK11;MAPK12;MAPK13;MAPK14;MAPK8;MAPK10;MAPK9;MAPK1;MAPK3;MAPK4;MAPK6;MAPK7;MAPK15;CEBPB;TRAF4;IKBKE;USP25;TRAF5;TRAF2;SRSF1;ELAVL1;GSK3B;CXCL1;CXCL2;CXCL3;CXCL5;CXCL6;C…	ENSG00000166090.8;ENSG00000177663.13;ENSG00000056736.9;ENSG00000102871.15;ENSG00000168040.4;ENSG00000164305.18;ENSG00000064012.21;ENSG00000056972.18;ENSG00000175104.14;ENSG00000109320.11;ENSG00000173039.18;ENSG00000170345.9;ENSG00000125740.13;ENSG00000177606.6;ENSG00000130522.5;ENSG00000175592.8;ENSG00000113520.10;ENSG00000113525.9;ENSG00000169194.9;ENSG00000102970.10;ENSG00000172156.3;ENSG000001…	93
hsa04658	Organismal Systems; Immune system	Th1 and Th2 cell differentiation - Homo sapiens (human)	DLL3;DLL1;DLL4;NOTCH3;MAML3;MAML2;MAML1;RBPJL;RBPJ;NFKB1;RELA;IFNG;IFNGR1;IFNGR2;JAK1;JAK2;STAT1;IL12A;IL12B;IL12RB1;IL12RB2;TYK2;STAT4;TBX21;RUNX3;HLA-DMA;HLA-DMB;HLA-DOA;HLA-DOB;HLA-DPA1;HLA-DPB1;HLA-DQA1;HLA-DQA2;HLA-DQB1;HLA-DRA;HLA-DRB1;HLA-DRB3;HLA-DRB4;HLA-DRB5;CD4;LCK;CD3E;CD3G;CD247;CD3D;ZAP70;LAT;PLCG1;PPP3CA;PPP3CB;PPP3CC;PPP3R1;PPP3R2;NFATC1;NFATC2;NFATC3;PRKCQ;CHUK;IKBKB;IKBKG;NFKBIA…	ENSG00000090932.10;ENSG00000198719.8;ENSG00000128917.6;ENSG00000074181.8;ENSG00000196782.12;ENSG00000184384.13;ENSG00000161021.11;ENSG00000124232.10;ENSG00000168214.20;ENSG00000109320.11;ENSG00000173039.18;ENSG00000111537.4;ENSG00000027697.13;ENSG00000159128.14;ENSG00000162434.11;ENSG00000096968.13;ENSG00000115415.18;ENSG00000168811.6;ENSG00000113302.4;ENSG00000096996.15;ENSG00000081985.10;ENSG00…	89
hsa04659	Organismal Systems; Immune system	Th17 cell differentiation - Homo sapiens (human)	IL1B;IL1R1;IL1RAP;MAPK11;MAPK12;MAPK13;MAPK14;MTOR;IRF4;TGFB1;TGFBR1;TGFBR2;SMAD2;SMAD3;SMAD4;IL21;IL21R;IL2RG;JAK1;JAK3;IL6;IL6R;IL6ST;JAK2;IL23A;IL23R;IL12RB1;TYK2;STAT3;RORC;RORA;HIF1A;HSP90AA1;HSP90AB1;AHR;IL17A;IL17F;IL22;HLA-DMA;HLA-DMB;HLA-DOA;HLA-DOB;HLA-DPA1;HLA-DPB1;HLA-DQA1;HLA-DQA2;HLA-DQB1;HLA-DRA;HLA-DRB1;HLA-DRB3;HLA-DRB4;HLA-DRB5;CD4;LCK;CD3E;CD3G;CD247;CD3D;ZAP70;LAT;PLCG1;PPP3CA…	ENSG00000125538.11;ENSG00000115594.11;ENSG00000196083.9;ENSG00000185386.14;ENSG00000188130.13;ENSG00000156711.16;ENSG00000112062.10;ENSG00000198793.12;ENSG00000137265.14;ENSG00000105329.9;ENSG00000106799.12;ENSG00000163513.17;ENSG00000175387.15;ENSG00000166949.15;ENSG00000141646.13;ENSG00000138684.7;ENSG00000103522.15;ENSG00000147168.12;ENSG00000162434.11;ENSG00000105639.18;ENSG00000136244.11;ENS…	105
hsa04660	Organismal Systems; Immune system	T cell receptor signaling pathway - Homo sapiens (human)	CD3D;CD3E;CD3G;CD247;CD4;CD8A;CD8B;CD8B2;PTPRC;LCK;FYN;ZAP70;LCP2;LAT;ITK;TEC;NCK1;NCK2;VAV3;VAV1;VAV2;GRAP2;GRB2;PAK1;PAK2;PAK3;PAK4;PAK5;PAK6;BUB1B-PAK6;RHOA;CDC42;DLG1;MAPK11;MAPK12;MAPK13;MAPK14;PLCG1;PPP3CA;PPP3CB;PPP3CC;PPP3R1;PPP3R2;NFATC1;NFATC2;NFATC3;SOS1;SOS2;RASGRP1;HRAS;KRAS;NRAS;RAF1;MAP2K1;MAP2K2;MAPK1;MAPK3;FOS;JUN;PRKCQ;CARD11;BCL10;MALT1;MAP3K7;MAP2K7;MAPK8;MAPK10;MAPK9;CHUK;IKB…	ENSG00000167286.9;ENSG00000198851.9;ENSG00000160654.9;ENSG00000198821.10;ENSG00000010610.9;ENSG00000153563.15;ENSG00000172116.21;ENSG00000081237.18;ENSG00000182866.16;ENSG00000010810.17;ENSG00000115085.13;ENSG00000043462.11;ENSG00000213658.11;ENSG00000113263.12;ENSG00000135605.12;ENSG00000158092.6;ENSG00000071051.13;ENSG00000134215.15;ENSG00000141968.7;ENSG00000160293.16;ENSG00000100351.16;ENSG00…	102
hsa04662	Organismal Systems; Immune system	B cell receptor signaling pathway - Homo sapiens (human)	IGH;CD79A;CD79B;LYN;SYK;BTK;DAPP1;BLNK;VAV3;VAV1;VAV2;RAC1;RAC2;RAC3;PLCG2;PPP3CA;PPP3CB;PPP3CC;PPP3R1;PPP3R2;NFATC1;NFATC2;NFATC3;GRB2;SOS1;SOS2;RASGRP3;HRAS;KRAS;NRAS;RAF1;MAP2K1;MAP2K2;MAPK1;MAPK3;FOS;JUN;PRKCB;CARD11;BCL10;MALT1;CHUK;IKBKB;IKBKG;NFKB1;RELA;NFKBIA;NFKBIB;NFKBIE;IFITM1;CD81;CD19;CR2;PIK3R1;PIK3R2;PIK3R3;PIK3CA;PIK3CD;PIK3CB;AKT1;AKT2;AKT3;GSK3B;FCGR2B;INPP5D;INPPL1;LILRB2;LILRB…	ENSG00000105369.9;ENSG00000007312.12;ENSG00000254087.7;ENSG00000165025.14;ENSG00000010671.15;ENSG00000070190.12;ENSG00000095585.16;ENSG00000134215.15;ENSG00000141968.7;ENSG00000160293.16;ENSG00000136238.17;ENSG00000128340.14;ENSG00000169750.8;ENSG00000197943.9;ENSG00000138814.16;ENSG00000107758.15;ENSG00000120910.14;ENSG00000221823.10;ENSG00000188386.6;ENSG00000131196.17;ENSG00000101096.19;ENSG00…	78
hsa04664	Organismal Systems; Immune system	Fc epsilon RI signaling pathway - Homo sapiens (human)	IGH;FCER1A;MS4A2;FCER1G;SYK;LYN;BTK;INPP5D;PLCG1;PLCG2;PRKCA;PIK3CA;PIK3CD;PIK3CB;PIK3R1;PIK3R2;PIK3R3;PDPK1;AKT1;AKT2;AKT3;RAC1;RAC2;RAC3;MAP2K4;MAP2K7;MAP2K3;MAP2K6;MAPK8;MAPK10;MAPK9;MAPK11;MAPK12;MAPK13;MAPK14;IL4;IL13;IL3;IL5;CSF2;TNF;LCP2;VAV3;VAV1;VAV2;FYN;GAB2;LAT;GRB2;SOS1;SOS2;HRAS;KRAS;NRAS;RAF1;MAP2K1;MAP2K2;MAPK1;MAPK3;PLA2G4E;PLA2G4A;JMJD7-PLA2G4B;PLA2G4B;PLA2G4C;PLA2G4D;PLA2G4F;ALO…	ENSG00000179639.10;ENSG00000149534.8;ENSG00000158869.10;ENSG00000165025.14;ENSG00000254087.7;ENSG00000010671.15;ENSG00000168918.13;ENSG00000124181.14;ENSG00000197943.9;ENSG00000154229.11;ENSG00000121879.3;ENSG00000171608.15;ENSG00000051382.8;ENSG00000145675.14;ENSG00000105647.16;ENSG00000117461.14;ENSG00000140992.18;ENSG00000142208.15;ENSG00000105221.16;ENSG00000117020.16;ENSG00000136238.17;ENSG0…	66
hsa04666	Organismal Systems; Immune system	Fc gamma R-mediated phagocytosis - Homo sapiens (human)	IGH;FCGR1A;FCGR2A;FCGR3A;FCGR3B;PTPRC;HCK;LYN;SYK;PIK3CA;PIK3CD;PIK3CB;PIK3R1;PIK3R2;PIK3R3;AKT1;AKT2;AKT3;RPS6KB1;RPS6KB2;PLCG1;PLCG2;PRKCD;PRKCE;RAF1;MAP2K1;MAPK1;MAPK3;PLA2G4E;PLA2G4A;JMJD7-PLA2G4B;PLA2G4B;PLA2G4C;PLA2G4D;PLA2G4F;PLA2G6;MARCKS;MARCKSL1;PLD1;PLD2;PLPP1;PLPP3;PLPP2;SPHK1;SPHK2;PRKCA;PRKCB;PRKCG;NCF1;GSN;SCIN;VAV3;VAV1;VAV2;CDC42;WAS;VASP;ACTR2;ACTR3B;ACTR3C;ACTR3;ARPC1B;ARPC1A;A…	ENSG00000150337.13;ENSG00000143226.13;ENSG00000203747.10;ENSG00000162747.9;ENSG00000081237.18;ENSG00000101336.13;ENSG00000254087.7;ENSG00000165025.14;ENSG00000121879.3;ENSG00000171608.15;ENSG00000051382.8;ENSG00000145675.14;ENSG00000105647.16;ENSG00000117461.14;ENSG00000142208.15;ENSG00000105221.16;ENSG00000117020.16;ENSG00000108443.13;ENSG00000175634.14;ENSG00000124181.14;ENSG00000197943.9;ENSG0…	95
hsa04668	Environmental Information Processing; Signal transduction	TNF signaling pathway - Homo sapiens (human)	TNF;TNFRSF1A;BAG4;TRADD;TRAF2;TRAF5;RIPK1;BIRC2;BIRC3;MAP3K7;TAB1;TAB2;TAB3;MAP2K4;MAP2K7;MAPK8;MAPK10;MAPK9;JUN;FOS;ITCH;CFLAR;MAP2K3;MAP2K6;MAPK11;MAPK12;MAPK13;MAPK14;CEBPB;MAP3K5;MAP3K14;IKBKG;IKBKB;CHUK;NFKBIA;RELA;NFKB1;MAP3K8;MAP2K1;MAPK1;MAPK3;RPS6KA5;RPS6KA4;CREB1;CREB3;CREB3L1;CREB3L2;CREB3L3;CREB3L4;ATF2;ATF4;CREB5;ATF6B;RIPK3;MLKL;PGAM5;DNM1L;FADD;CASP8;CASP10;CASP7;CASP3;CCL2;CCL5;CC…	ENSG00000232810.3;ENSG00000067182.7;ENSG00000156735.10;ENSG00000102871.15;ENSG00000127191.17;ENSG00000082512.14;ENSG00000137275.13;ENSG00000110330.8;ENSG00000023445.13;ENSG00000135341.17;ENSG00000100324.13;ENSG00000055208.18;ENSG00000157625.15;ENSG00000065559.14;ENSG00000076984.17;ENSG00000107643.15;ENSG00000109339.19;ENSG00000050748.17;ENSG00000177606.6;ENSG00000170345.9;ENSG00000078747.14;ENSG0…	111
hsa04670	Organismal Systems; Immune system	Leukocyte transendothelial migration - Homo sapiens (human)	JAM3;ITGAM;ITGB2;JAM2;ITGA4;ITGB1;PECAM1;CD99;CD99L2;ITGAL;F11R;CDH5;CLDN4;CLDN3;CLDN7;CLDN19;CLDN16;CLDN14;CLDN15;CLDN17;CLDN20;CLDN11;CLDN18;CLDN22;CLDN5;CLDN10;CLDN8;CLDN6;CLDN2;CLDN1;CLDN9;CLDN23;CLDN34;CLDN25;CLDN24;OCLN;ESAM;VCAM1;EZR;MSN;ACTG1;ACTB;PIK3CA;PIK3CD;PIK3CB;PIK3R1;PIK3R2;PIK3R3;RAC1;CYBB;CYBA;NCF2;NCF1;NCF4;CTNNB1;CTNND1;CTNNA3;CTNNA1;CTNNA2;PTPN11;MMP2;MMP9;MAPK11;MAPK12;MAPK1…	ENSG00000166086.12;ENSG00000169896.16;ENSG00000160255.17;ENSG00000154721.14;ENSG00000115232.13;ENSG00000150093.18;ENSG00000261371.5;ENSG00000002586.18;ENSG00000102181.20;ENSG00000005844.17;ENSG00000158769.17;ENSG00000179776.17;ENSG00000189143.9;ENSG00000165215.6;ENSG00000181885.18;ENSG00000164007.10;ENSG00000113946.3;ENSG00000159261.10;ENSG00000106404.13;ENSG00000156282.4;ENSG00000171217.5;ENSG00…	113
hsa04672	Organismal Systems; Immune system	Intestinal immune network for IgA production - Homo sapiens (human)	CD80;CD86;HLA-DMA;HLA-DMB;HLA-DOA;HLA-DOB;HLA-DPA1;HLA-DPB1;HLA-DQA1;HLA-DQA2;HLA-DQB1;HLA-DRA;HLA-DRB1;HLA-DRB3;HLA-DRB4;HLA-DRB5;CD28;IL2;IL4;IL5;IL6;IL10;TGFB1;TNFSF13;TNFSF13B;TNFRSF13B;TNFRSF17;TNFRSF13C;IGH;AICDA;CD40;CD40LG;ICOS;ICOSLG;ICOS ligand [KO:K06710];CCR9;ITGA4;ITGB7;CXCL12;CXCR4;CCL28;CCR10;CCL25;MADCAM1;LTBR;MAP3K14;IL15;IL15RA;PIGR	ENSG00000121594.11;ENSG00000114013.15;ENSG00000204257.14;ENSG00000242574.8;ENSG00000204252.13;ENSG00000241106.6;ENSG00000231389.7;ENSG00000223865.10;ENSG00000196735.11;ENSG00000237541.3;ENSG00000179344.16;ENSG00000204287.13;ENSG00000196126.11;ENSG00000198502.5;ENSG00000178562.17;ENSG00000109471.4;ENSG00000113520.10;ENSG00000113525.9;ENSG00000136244.11;ENSG00000136634.5;ENSG00000105329.9;ENSG00000…	44
hsa04710	Organismal Systems; Environmental adaptation	Circadian rhythm - Homo sapiens (human)	CSNK1D;CSNK1E;TPTEP2-CSNK1E;PER1;PER2;PER3;CRY1;CRY2;ARNTL;CLOCK;NPAS2;NR1D1;RORA;RORB;RORC;BHLHE40;BHLHE41;RBX1;CUL1;SKP1;BTRC;FBXW11;FBXL3;PRKAA1;PRKAA2;PRKAB1;PRKAB2;PRKAG1;PRKAG3;PRKAG2;CREB1	ENSG00000141551.14;ENSG00000213923.11;ENSG00000179094.15;ENSG00000132326.11;ENSG00000049246.14;ENSG00000008405.11;ENSG00000121671.11;ENSG00000133794.17;ENSG00000134852.14;ENSG00000170485.16;ENSG00000126368.5;ENSG00000069667.15;ENSG00000198963.10;ENSG00000143365.17;ENSG00000134107.4;ENSG00000123095.5;ENSG00000100387.8;ENSG00000055130.15;ENSG00000113558.18;ENSG00000166167.17;ENSG00000072803.17;ENSG…	29
hsa04713	Organismal Systems; Environmental adaptation	Circadian entrainment - Homo sapiens (human)	GRIN1;GRIN2A;GRIN2B;GRIN2C;GRIN2D;CALML3;CALM2;CALM3;CALM1;CALML6;CALML5;CALML4;CAMK2A;CAMK2D;CAMK2B;CAMK2G;NOS1;MAPK1;MAPK3;RPS6KA5;CREB1;ITPR1;ITPR3;RYR1;RYR2;RYR3;NOS1AP;RASD1;GNAI1;GNAI3;GNAI2;GNAO1;GNB1;GNB2;GNB3;GNB4;GNB5;GNG2;GNG3;GNG4;GNG5;GNG7;GNG8;GNG10;GNG11;GNG12;GNG13;GNGT1;GNGT2;GRIA1;GRIA2;GRIA3;GRIA4;CACNA1G;CACNA1H;CACNA1I;ADCYAP1;ADCYAP1R1;GNAS;ADCY1;ADCY2;ADCY3;ADCY4;ADCY5;ADCY…	ENSG00000176884.14;ENSG00000183454.16;ENSG00000273079.5;ENSG00000161509.13;ENSG00000105464.3;ENSG00000178363.4;ENSG00000143933.16;ENSG00000160014.16;ENSG00000198668.10;ENSG00000169885.9;ENSG00000178372.7;ENSG00000129007.14;ENSG00000070808.15;ENSG00000145349.16;ENSG00000058404.19;ENSG00000148660.20;ENSG00000089250.18;ENSG00000100030.14;ENSG00000102882.11;ENSG00000100784.10;ENSG00000118260.14;ENSG0…	94
hsa04714	Organismal Systems; Environmental adaptation	Thermogenesis - Homo sapiens (human)	ADRB3;GNAS;ADCY1;ADCY2;ADCY3;ADCY4;ADCY5;ADCY6;ADCY7;ADCY8;ADCY9;ADCY10;PRKACA;PRKACB;PRKACG;CREB1;CREB3;CREB3L1;CREB3L2;CREB3L3;CREB3L4;CREB5;PRDM16;ZNF516;KDM1A;UCP1;KDM3A;KDM3B;SMARCA2;SMARCA4;SMARCB1;SMARCC1;SMARCC2;SMARCD1;SMARCD2;SMARCD3;SMARCE1;ACTG1;ACTB;ACTL6A;ACTL6B;ARID1B;ARID1A;DPF1;DPF3;PPARG;MAP3K5;MAP2K3;MAPK11;MAPK12;MAPK13;MAPK14;PPARGC1A;ATF2;SIRT6;FGF21;PLIN1;LIPE;PNPLA2;MGLL;P…	ENSG00000188778.5;ENSG00000087460.24;ENSG00000164742.14;ENSG00000078295.16;ENSG00000138031.14;ENSG00000129467.13;ENSG00000173175.14;ENSG00000174233.11;ENSG00000121281.12;ENSG00000155897.9;ENSG00000162104.9;ENSG00000143199.17;ENSG00000072062.13;ENSG00000142875.19;ENSG00000165059.7;ENSG00000118260.14;ENSG00000107175.11;ENSG00000157613.10;ENSG00000182158.14;ENSG00000060566.13;ENSG00000143578.15;ENSG…	203
hsa04720	Organismal Systems; Nervous system	Long-term potentiation - Homo sapiens (human)	GRIA1;GRIA2;ADCY1;ADCY8;PRKACA;PRKACB;PRKACG;PPP1R1A;PPP1CA;PPP1CB;PPP1CC;CAMK2A;CAMK2D;CAMK2B;CAMK2G;RAPGEF3;RAP1A;RAP1B;PPP3CA;PPP3CB;PPP3CC;PPP3R1;PPP3R2;GRIN1;GRIN2A;GRIN2B;GRIN2C;GRIN2D;CACNA1C;CALML3;CALM2;CALM3;CALM1;CALML6;CALML5;CALML4;CREBBP;EP300;ATF4;CAMK4;HRAS;KRAS;NRAS;ARAF;BRAF;RAF1;MAP2K1;MAP2K2;MAPK1;MAPK3;RPS6KA3;RPS6KA1;RPS6KA2;RPS6KA6;ITPR1;ITPR2;ITPR3;PRKCA;PRKCB;PRKCG;GRM1;G…	ENSG00000155511.17;ENSG00000120251.18;ENSG00000164742.14;ENSG00000155897.9;ENSG00000072062.13;ENSG00000142875.19;ENSG00000165059.7;ENSG00000135447.16;ENSG00000172531.14;ENSG00000213639.9;ENSG00000186298.11;ENSG00000070808.15;ENSG00000145349.16;ENSG00000058404.19;ENSG00000148660.20;ENSG00000079337.15;ENSG00000116473.14;ENSG00000127314.17;ENSG00000138814.16;ENSG00000107758.15;ENSG00000120910.14;ENS…	66
hsa04721	Organismal Systems; Nervous system	Synaptic vesicle cycle - Homo sapiens (human)	SLC32A1;SLC18A1;SLC18A2;SLC18A3;SLC17A6;SLC17A8;SLC17A7;SYT1;VAMP2;RAB3A;RIMS1;STX1A;STX2;STX3;STX1B;STXBP1;UNC13A;UNC13B;UNC13C;SNAP25;CPLX1;CPLX2;CPLX3;CPLX4;CACNA1A;CACNA1B;NSF;NAPA;DNM1;DNM3;DNM2;CLTA;CLTB;CLTC;CLTCL1;AP2A2;AP2A1;AP2B1;AP2M1;AP2S1;ATP6V1A;ATP6V1B1;ATP6V1B2;ATP6V1C2;ATP6V1C1;ATP6V1D;ATP6V1E2;ATP6V1E1;ATP6V1F;ATP6V1G1;ATP6V1G3;ATP6V1G2;ATP6V0E1;ATP6V0E2;TCIRG1;ATP6V0A2;ATP6V0A4…	ENSG00000101438.3;ENSG00000036565.14;ENSG00000165646.11;ENSG00000187714.6;ENSG00000091664.7;ENSG00000179520.10;ENSG00000104888.9;ENSG00000067715.13;ENSG00000220205.8;ENSG00000105649.9;ENSG00000079841.18;ENSG00000106089.11;ENSG00000111450.13;ENSG00000166900.15;ENSG00000099365.10;ENSG00000136854.19;ENSG00000130477.15;ENSG00000198722.14;ENSG00000137766.16;ENSG00000132639.12;ENSG00000168993.14;ENSG00…	77
hsa04722	Organismal Systems; Nervous system	Neurotrophin signaling pathway - Homo sapiens (human)	NGF;BDNF;NTF4;NTF3;NTRK1;NTRK2;NTRK3;SH2B2;SH2B1;SH2B3;GRB2;SOS1;SOS2;HRAS;KRAS;NRAS;RAF1;BRAF;MAP2K1;MAP2K2;MAPK1;MAPK3;RPS6KA3;RPS6KA1;RPS6KA2;RPS6KA6;RPS6KA5;ATF4;BCL2;KIDINS220;FRS2;CRK;CRKL;RAPGEF1;RAP1A;RAP1B;MAP3K3;MAP2K5;MAPK7;MAPK11;MAPK12;MAPK13;MAPK14;MAPKAPK2;SHC1;SHC2;SHC3;SHC4;GAB1;PIK3R1;PIK3R2;PIK3R3;PIK3CA;PIK3CD;PIK3CB;AKT1;AKT2;AKT3;NFKBIB;NFKBIA;NFKBIE;NFKB1;RELA;FOXO3;FASLG;B…	ENSG00000134259.3;ENSG00000176697.18;ENSG00000225950.8;ENSG00000185652.11;ENSG00000198400.11;ENSG00000148053.15;ENSG00000140538.16;ENSG00000160999.10;ENSG00000178188.14;ENSG00000111252.10;ENSG00000177885.13;ENSG00000115904.12;ENSG00000100485.11;ENSG00000174775.16;ENSG00000133703.11;ENSG00000213281.4;ENSG00000132155.11;ENSG00000157764.12;ENSG00000169032.9;ENSG00000126934.13;ENSG00000100030.14;ENSG…	118
hsa04723	Organismal Systems; Nervous system	Retrograde endocannabinoid signaling - Homo sapiens (human)	SLC17A6;SLC17A8;SLC17A7;GRIA1;GRIA2;GRIA3;GRIA4;CACNA1C;CACNA1D;CACNA1F;CACNA1S;GRM1;GRM5;GNAQ;PLCB1;PLCB2;PLCB3;PLCB4;ITPR1;ITPR2;ITPR3;NAPEPLD;PRKCA;PRKCB;PRKCG;DAGLA;DAGLB;PTGS2;ABHD6;FAAH;CNR1;GNAI1;GNAI3;GNAI2;GNAO1;GNB1;GNB2;GNB3;GNB4;GNB5;GNG2;GNG3;GNG4;GNG5;GNG7;GNG8;GNG10;GNG11;GNG12;GNG13;GNGT1;GNGT2;KCNJ3;KCNJ6;KCNJ9;KCNJ5;CACNA1A;CACNA1B;MAPK1;MAPK3;MAPK8;MAPK10;MAPK9;MAPK11;MAPK12;MA…	ENSG00000091664.7;ENSG00000179520.10;ENSG00000104888.9;ENSG00000155511.17;ENSG00000120251.18;ENSG00000125675.17;ENSG00000152578.12;ENSG00000151067.21;ENSG00000157388.15;ENSG00000102001.12;ENSG00000081248.10;ENSG00000152822.13;ENSG00000168959.14;ENSG00000156052.10;ENSG00000182621.17;ENSG00000137841.11;ENSG00000149782.11;ENSG00000101333.16;ENSG00000150995.18;ENSG00000123104.11;ENSG00000096433.10;EN…	140
hsa04724	Organismal Systems; Nervous system	Glutamatergic synapse - Homo sapiens (human)	SLC38A1;SLC38A2;GLS2;GLS;SLC17A6;SLC17A8;SLC17A7;GRIK1;GRIK2;GRIK3;GRIK4;GRIK5;GRIA1;GRIA2;GRIA3;GRIA4;GRIN1;GRIN2A;GRIN2B;GRIN2C;GRIN2D;GRIN3A;GRIN3B;PPP3CA;PPP3CB;PPP3CC;PPP3R1;PPP3R2;DLG4;DLGAP1;SHANK3;SHANK1;SHANK2;TRPC1;GRM1;GRM5;HOMER1;HOMER2;HOMER3;GNAQ;PLCB1;PLCB2;PLCB3;PLCB4;PRKCA;PRKCB;PRKCG;ITPR1;ITPR2;ITPR3;PLA2G4E;PLA2G4A;JMJD7-PLA2G4B;PLA2G4B;PLA2G4C;PLA2G4D;PLA2G4F;PLD1;PLD2;MAPK1;…	ENSG00000111371.15;ENSG00000134294.13;ENSG00000135423.12;ENSG00000115419.12;ENSG00000091664.7;ENSG00000179520.10;ENSG00000104888.9;ENSG00000171189.17;ENSG00000164418.19;ENSG00000163873.9;ENSG00000149403.12;ENSG00000105737.9;ENSG00000155511.17;ENSG00000120251.18;ENSG00000125675.17;ENSG00000152578.12;ENSG00000176884.14;ENSG00000183454.16;ENSG00000273079.5;ENSG00000161509.13;ENSG00000105464.3;ENSG00…	113
hsa04725	Organismal Systems; Nervous system	Cholinergic synapse - Homo sapiens (human)	CHAT;ACHE;SLC18A3;CHRM1;CHRM3;CHRM5;GNAQ;GNA11;PLCB1;PLCB2;PLCB3;PLCB4;ITPR1;ITPR2;ITPR3;PRKCA;PRKCB;PRKCG;KCNQ1;KCNQ2;KCNQ3;KCNQ4;KCNQ5;KCNJ2;KCNJ12;KCNJ18;KCNJ4;KCNJ14;CHRM2;CHRM4;GNAI1;GNAI3;GNAI2;GNAO1;GNB1;GNB2;GNB3;GNB4;GNB5;GNG2;GNG3;GNG4;GNG5;GNG7;GNG8;GNG10;GNG11;GNG12;GNG13;GNGT1;GNGT2;KCNJ3;KCNJ6;PIK3CG;PIK3R5;PIK3R6;HRAS;KRAS;NRAS;MAP2K1;MAPK1;MAPK3;FOS;CHRNA7;CHRNA4;CHRNB2;CHRNA3;CHR…	ENSG00000070748.18;ENSG00000087085.13;ENSG00000187714.6;ENSG00000168539.3;ENSG00000133019.11;ENSG00000184984.9;ENSG00000156052.10;ENSG00000088256.8;ENSG00000182621.17;ENSG00000137841.11;ENSG00000149782.11;ENSG00000101333.16;ENSG00000150995.18;ENSG00000123104.11;ENSG00000096433.10;ENSG00000154229.11;ENSG00000166501.12;ENSG00000126583.10;ENSG00000053918.15;ENSG00000075043.18;ENSG00000184156.16;ENSG…	112
hsa04726	Organismal Systems; Nervous system	Serotonergic synapse - Homo sapiens (human)	TPH2;TPH1;DDC;SLC18A1;SLC18A2;CACNA1C;CACNA1D;CACNA1F;CACNA1S;HTR2A;HTR2B;HTR2C;GNAQ;PLCB1;PLCB2;PLCB3;PLCB4;ITPR1;ITPR2;ITPR3;PRKCA;PRKCB;PRKCG;MAPK1;MAPK3;PLA2G4E;PLA2G4A;JMJD7-PLA2G4B;PLA2G4B;PLA2G4C;PLA2G4D;PLA2G4F;CYP2C8;CYP2C9;CYP2C18;CYP2C19;CYP2D6;cytochrome P450 2D6-like [KO:K17712] [EC:1.14.14.1];CYP2D7;CYP2D6;CYP2J2;CYP4X1;ALOX5;ALOX12;ALOX12B;ALOX15;ALOX15B;PTGS1;PTGS2;HTR3A;HTR3E;HTR…	ENSG00000139287.12;ENSG00000129167.9;ENSG00000132437.17;ENSG00000036565.14;ENSG00000165646.11;ENSG00000151067.21;ENSG00000157388.15;ENSG00000102001.12;ENSG00000081248.10;ENSG00000102468.10;ENSG00000135914.5;ENSG00000147246.9;ENSG00000156052.10;ENSG00000182621.17;ENSG00000137841.11;ENSG00000149782.11;ENSG00000101333.16;ENSG00000150995.18;ENSG00000123104.11;ENSG00000096433.10;ENSG00000154229.11;ENS…	113
hsa04727	Organismal Systems; Nervous system	GABAergic synapse - Homo sapiens (human)	SLC38A1;SLC38A2;GLS2;GLS;GAD1;GAD2;SLC32A1;ABAT;GABRA1;GABRA2;GABRA3;GABRA4;GABRA5;GABRA6;GABRB1;GABRB3;GABRB2;GABRG1;GABRG2;GABRG3;GABRD;GABRE;GABRQ;GABRP;PRKACA;PRKACB;PRKACG;SRC;PRKCA;PRKCB;PRKCG;HAP1;GABARAP;GABARAPL1;GABARAPL2;NSF;TRAK2;PLCL1;GPHN;SLC12A5;GABRR1;GABRR2;GABRR3;CACNA1A;CACNA1B;CACNA1C;CACNA1D;CACNA1F;CACNA1S;GABBR1;GABBR2;GNAI1;GNAI3;GNAI2;GNAO1;GNB1;GNB2;GNB3;GNB4;GNB5;GNG2;G…	ENSG00000111371.15;ENSG00000134294.13;ENSG00000135423.12;ENSG00000115419.12;ENSG00000128683.13;ENSG00000136750.11;ENSG00000101438.3;ENSG00000183044.11;ENSG00000022355.16;ENSG00000151834.15;ENSG00000011677.12;ENSG00000109158.10;ENSG00000186297.11;ENSG00000145863.10;ENSG00000163288.13;ENSG00000166206.14;ENSG00000145864.12;ENSG00000163285.7;ENSG00000113327.15;ENSG00000182256.12;ENSG00000187730.8;ENS…	88
hsa04728	Organismal Systems; Nervous system	Dopaminergic synapse - Homo sapiens (human)	TH;DDC;SLC18A1;SLC18A2;DRD1;DRD5;CALY;GNAQ;PLCB1;PLCB2;PLCB3;PLCB4;ITPR1;ITPR2;ITPR3;CALML3;CALM2;CALM3;CALM1;CALML6;CALML5;CALML4;CAMK2A;CAMK2D;CAMK2B;CAMK2G;PPP3CA;PPP3CB;PPP3CC;PRKCA;PRKCB;PRKCG;FOS;GNAS;GNAL;ADCY5;PRKACA;PRKACB;PRKACG;CREB1;ATF2;ATF4;CREB3;CREB3L1;CREB3L2;CREB3L3;CREB3L4;CREB5;ATF6B;MAPK11;MAPK12;MAPK13;MAPK14;MAPK8;MAPK10;MAPK9;PPP1R1B;PPP1CA;PPP1CB;PPP1CC;SCN1A;CACNA1C;CACN…	ENSG00000180176.14;ENSG00000132437.17;ENSG00000036565.14;ENSG00000165646.11;ENSG00000184845.3;ENSG00000169676.5;ENSG00000130643.8;ENSG00000156052.10;ENSG00000182621.17;ENSG00000137841.11;ENSG00000149782.11;ENSG00000101333.16;ENSG00000150995.18;ENSG00000123104.11;ENSG00000096433.10;ENSG00000178363.4;ENSG00000143933.16;ENSG00000160014.16;ENSG00000198668.10;ENSG00000169885.9;ENSG00000178372.7;ENSG00…	131
hsa04730	Organismal Systems; Nervous system	Long-term depression - Homo sapiens (human)	NOS1;GUCY1A2;GUCY1A1;GUCY1B1;PRKG1;PRKG2;PPP1R17;PPP2R1B;PPP2R1A;PPP2CA;PPP2CB;HRAS;KRAS;NRAS;ARAF;BRAF;RAF1;MAP2K1;MAP2K2;MAPK1;MAPK3;GRID2;GRM1;GNAI1;GNAI3;GNAI2;GNAO1;GNAZ;GNAS;GNA12;GNA13;PLA2G4E;PLA2G4A;JMJD7-PLA2G4B;PLA2G4B;PLA2G4C;PLA2G4D;PLA2G4F;PRKCA;PRKCB;PRKCG;GNAQ;GNA11;PLCB1;PLCB2;PLCB3;PLCB4;GRIA1;GRIA2;GRIA3;LYN;CACNA1A;ITPR1;ITPR2;ITPR3;RYR1;CRH;CRHR1;IGF1;IGF1R	ENSG00000089250.18;ENSG00000152402.10;ENSG00000185532.15;ENSG00000138669.9;ENSG00000106341.10;ENSG00000137713.15;ENSG00000105568.17;ENSG00000113575.9;ENSG00000104695.12;ENSG00000174775.16;ENSG00000133703.11;ENSG00000213281.4;ENSG00000078061.12;ENSG00000157764.12;ENSG00000132155.11;ENSG00000169032.9;ENSG00000126934.13;ENSG00000100030.14;ENSG00000102882.11;ENSG00000152208.12;ENSG00000152822.13;ENSG…	57
hsa04740	Organismal Systems; Sensory system	Olfactory transduction - Homo sapiens (human)	OR2J3;OR14J1;OR10C1;OR2A2;OR52K2;OR5P2;OR5P3;OR8I2;OR2D3;OR52E2;OR52J3;OR51L1;OR51A7;OR51S1;OR51F2;OR52R1;OR4C46;OR4X2;OR52M1;OR1E1;OR1E2;OR1D2;OR1D5;OR1G1;OR1A1;OR1A2;OR2J2;OR2A4;OR2C1;OR2F1;OR2W1;OR3A1;OR3A2;OR3A3;OR5I1;OR5V1;OR6A2;OR7A17;OR7A5;OR10H1;OR10H2;OR10H3;OR10J1;OR11A1;OR12D2;OR12D3;OR51E2;OR52A1;OR51B4;OR51B2;OR4N4;OR5B3;OR9K2;OR4Q3;OR4M1;OR13G1;OR2L13;OR52E6;OR52E8;OR52E4;OR56A3;OR5…	ENSG00000204701.1;ENSG00000204695.3;ENSG00000206474.8;ENSG00000221989.2;ENSG00000181963.5;ENSG00000183303.2;ENSG00000182334.1;ENSG00000172154.9;ENSG00000178358.4;ENSG00000176787.2;ENSG00000205495.1;ENSG00000176798.1;ENSG00000176895.8;ENSG00000176922.3;ENSG00000176925.6;ENSG00000279270.2;ENSG00000185926.1;ENSG00000172208.6;ENSG00000197790.1;ENSG00000180016.2;ENSG00000127780.3;ENSG00000184166.1;ENS…	430
hsa04742	Organismal Systems; Sensory system	Taste transduction - Homo sapiens (human)	SCNN1A;SCNN1B;SCNN1G;ENTPD2;TAS1R2;TAS1R3;GNAT3;GNB3;GNG13;ADCY4;ADCY6;ADCY8;PRKACA;PRKACB;PRKACG;PLCB1;PLCB2;PLCB3;PLCB4;ITPR3;TRPM5;SCN2A;SCN3A;SCN9A;CALHM1;P2RX2;P2RX3;P2RY1;P2RY4;CHRM3;TAS1R1;GRM1;GRM4;TAS2R39;TAS2R40;TAS2R41;TAS2R43;TAS2R31;TAS2R45;TAS2R46;TAS2R19;TAS2R20;TAS2R50;TAS2R60;TAS2R42;TAS2R3;TAS2R4;TAS2R16;TAS2R1;TAS2R9;TAS2R8;TAS2R7;TAS2R13;TAS2R10;TAS2R14;TAS2R5;TAS2R38;TAS2R30;…	ENSG00000111319.12;ENSG00000168447.10;ENSG00000166828.2;ENSG00000054179.11;ENSG00000179002.5;ENSG00000169962.4;ENSG00000214415.3;ENSG00000111664.10;ENSG00000127588.4;ENSG00000129467.13;ENSG00000174233.11;ENSG00000155897.9;ENSG00000072062.13;ENSG00000142875.19;ENSG00000165059.7;ENSG00000182621.17;ENSG00000137841.11;ENSG00000149782.11;ENSG00000101333.16;ENSG00000096433.10;ENSG00000070985.13;ENSG000…	84
hsa04744	Organismal Systems; Sensory system	Phototransduction - Homo sapiens (human)	RHO;GRK7;GRK1;RCVRN;SAG;GNAT2;GNAT1;GNB1;GNGT1;RGS9;PDE6A;PDE6B;PDE6G;GUCY2D;GUCY2F;GUCA1A;GUCA1B;GUCA1C;GUCA1A;SLC24A1;CALML3;CALM2;CALM3;CALM1;CALML6;CALML5;CALML4;CNGA1;CNGB1	ENSG00000163914.4;ENSG00000114124.2;ENSG00000185974.6;ENSG00000109047.7;ENSG00000130561.16;ENSG00000134183.11;ENSG00000114349.9;ENSG00000078369.17;ENSG00000127928.12;ENSG00000108370.16;ENSG00000132915.10;ENSG00000133256.12;ENSG00000185527.11;ENSG00000132518.6;ENSG00000101890.4;ENSG00000048545.13;ENSG00000112599.8;ENSG00000138472.10;ENSG00000048545.13;ENSG00000074621.13;ENSG00000178363.4;ENSG00000…	28
hsa04750	Organismal Systems; Sensory system	Inflammatory mediator regulation of TRP channels - Homo sapiens (human)	KNG1;BDKRB1;BDKRB2;HTR2A;HTR2B;HTR2C;HRH1;P2RY2;GNAQ;PLA2G4E;PLA2G4A;JMJD7-PLA2G4B;PLA2G4B;PLA2G4C;PLA2G4D;PLA2G4F;PLA2G6;ALOX12;PLCB1;PLCB2;PLCB3;PLCB4;ITPR1;ITPR2;ITPR3;PRKCE;PPP1CA;PPP1CB;PPP1CC;TRPA1;TRPV1;ASIC1;ASIC2;ASIC3;ASIC4;ASIC5;CALML3;CALM2;CALM3;CALM1;CALML6;CALML5;CALML4;CAMK2A;CAMK2D;CAMK2B;CAMK2G;IL1B;IL1R1;IL1RAP;MAP2K3;MAP2K6;MAPK11;MAPK12;MAPK13;MAPK14;MAPK8;MAPK10;MAPK9;NGF;NT…	ENSG00000113889.11;ENSG00000100739.10;ENSG00000168398.6;ENSG00000102468.10;ENSG00000135914.5;ENSG00000147246.9;ENSG00000196639.6;ENSG00000175591.11;ENSG00000156052.10;ENSG00000188089.13;ENSG00000116711.9;ENSG00000168970.22;ENSG00000243708.10;ENSG00000105499.13;ENSG00000159337.6;ENSG00000168907.13;ENSG00000184381.18;ENSG00000108839.11;ENSG00000182621.17;ENSG00000137841.11;ENSG00000149782.11;ENSG00…	97
hsa04810	Cellular Processes; Cell motility	Regulation of actin cytoskeleton - Homo sapiens (human)	LPAR1;LPAR2;LPAR4;LPAR5;CXCL12;CXCR4;F2;F2R;INS;EGF;FGF1;FGF2;FGF3;FGF4;FGF17;FGF6;FGF7;FGF8;FGF9;FGF10;FGF16;FGF5;FGF18;FGF20;FGF22;FGF19;FGF21;FGF23;PDGFA;PDGFB;PDGFC;PDGFD;INSRR;EGFR;FGFR1;FGFR2;FGFR3;FGFR4;PDGFRA;PDGFRB;FN1;ITGA1;ITGA2;ITGA2B;ITGA3;ITGA4;ITGA5;ITGA6;ITGA7;ITGA8;ITGA9;ITGA10;ITGA11;ITGAV;ITGAL;ITGAM;ITGAX;ITGAD;ITGAE;ITGB1;ITGB2;ITGB3;ITGB4;ITGB5;ITGB6;ITGB7;ITGB8;KNG1;BDKRB1;…	ENSG00000198121.13;ENSG00000064547.13;ENSG00000147145.12;ENSG00000184574.9;ENSG00000107562.16;ENSG00000121966.6;ENSG00000180210.14;ENSG00000181104.6;ENSG00000254647.6;ENSG00000138798.11;ENSG00000113578.17;ENSG00000138685.13;ENSG00000186895.2;ENSG00000075388.3;ENSG00000158815.10;ENSG00000111241.2;ENSG00000140285.9;ENSG00000107831.12;ENSG00000102678.6;ENSG00000070193.4;ENSG00000196468.7;ENSG0000013…	217
hsa04910	Organismal Systems; Endocrine system	Insulin signaling pathway - Homo sapiens (human)	INS;INSR;IRS1;IRS2;IRS4;PIK3R1;PIK3R2;PIK3R3;PIK3CA;PIK3CD;PIK3CB;PDPK1;AKT1;AKT2;AKT3;GSK3B;GYS2;GYS1;PPP1CA;PPP1CB;PPP1CC;PPP1R3A;PPP1R3C;PPP1R3D;PPP1R3B;PPP1R3E;PPP1R3F;PHKG1;PHKG2;PHKB;PHKA2;PHKA1;CALML3;CALM2;CALM3;CALM1;CALML6;CALML5;CALML4;PYGL;PYGM;PYGB;PDE3B;PRKACA;PRKACB;PRKACG;PRKAR1A;PRKAR2A;PRKAR2B;PRKAR1B;LIPE;PRKCZ;PRKCI;SLC2A4;FLOT2;FLOT1;SH2B2;SORBS1;CBL;CBLB;CRK;CRKL;RAPGEF1;RHO…	ENSG00000254647.6;ENSG00000171105.13;ENSG00000169047.5;ENSG00000185950.8;ENSG00000133124.11;ENSG00000145675.14;ENSG00000105647.16;ENSG00000117461.14;ENSG00000121879.3;ENSG00000171608.15;ENSG00000051382.8;ENSG00000140992.18;ENSG00000142208.15;ENSG00000105221.16;ENSG00000117020.16;ENSG00000082701.14;ENSG00000111713.2;ENSG00000104812.14;ENSG00000172531.14;ENSG00000213639.9;ENSG00000186298.11;ENSG000…	135
hsa04911	Organismal Systems; Endocrine system	Insulin secretion - Homo sapiens (human)	SLC2A1;SLC2A2;GCK;TRPM4;ATP1A1;ATP1A2;ATP1A3;ATP1A4;ATP1B4;ATP1B1;ATP1B2;ATP1B3;FXYD2;ABCC8;KCNJ11;CACNA1C;CACNA1D;CACNA1F;CACNA1S;CAMK2A;CAMK2D;CAMK2B;CAMK2G;KCNMA1;KCNU1;KCNMB1;KCNMB2;KCNMB3;KCNMB4;KCNN1;KCNN2;KCNN3;KCNN4;GCG;GLP1R;GIP;GPR119;ADCYAP1;ADCYAP1R1;GNAS;ADCY1;ADCY2;ADCY3;ADCY4;ADCY5;ADCY6;ADCY7;ADCY8;ADCY9;PRKACA;PRKACB;PRKACG;CREB1;ATF2;ATF4;CREB3;CREB3L1;CREB3L2;CREB3L3;CREB3L4;CR…	ENSG00000117394.20;ENSG00000163581.13;ENSG00000106633.15;ENSG00000130529.15;ENSG00000163399.15;ENSG00000018625.14;ENSG00000105409.16;ENSG00000132681.16;ENSG00000101892.11;ENSG00000143153.12;ENSG00000129244.8;ENSG00000069849.10;ENSG00000137731.13;ENSG00000006071.12;ENSG00000187486.5;ENSG00000151067.21;ENSG00000157388.15;ENSG00000102001.12;ENSG00000081248.10;ENSG00000070808.15;ENSG00000145349.16;EN…	85
hsa04912	Organismal Systems; Endocrine system	GnRH signaling pathway - Homo sapiens (human)	GNRH1;GNRH2;GNRHR;GNAS;ADCY1;ADCY2;ADCY3;ADCY4;ADCY5;ADCY6;ADCY7;ADCY8;ADCY9;PRKACA;PRKACB;PRKACG;ATF4;GNAQ;GNA11;PLCB1;PLCB2;PLCB3;PLCB4;ITPR1;ITPR2;ITPR3;CALML3;CALM2;CALM3;CALM1;CALML6;CALML5;CALML4;CAMK2A;CAMK2D;CAMK2B;CAMK2G;PRKCA;PRKCB;PRKCD;CACNA1C;CACNA1D;CACNA1F;CACNA1S;MAP3K1;MAP3K2;MAP3K3;MAP3K4;MAP2K3;MAP2K6;MAPK11;MAPK12;MAPK13;MAPK14;MAPK7;PLA2G4E;PLA2G4A;JMJD7-PLA2G4B;PLA2G4B;PLA2G…	ENSG00000147437.9;ENSG00000125787.11;ENSG00000109163.6;ENSG00000087460.24;ENSG00000164742.14;ENSG00000078295.16;ENSG00000138031.14;ENSG00000129467.13;ENSG00000173175.14;ENSG00000174233.11;ENSG00000121281.12;ENSG00000155897.9;ENSG00000162104.9;ENSG00000072062.13;ENSG00000142875.19;ENSG00000165059.7;ENSG00000128272.14;ENSG00000156052.10;ENSG00000088256.8;ENSG00000182621.17;ENSG00000137841.11;ENSG00…	92
hsa04913	Organismal Systems; Endocrine system	Ovarian steroidogenesis - Homo sapiens (human)	CGA;LHB;LHCGR;GNAS;ADCY1;ADCY2;ADCY3;ADCY4;ADCY5;ADCY6;ADCY7;ADCY8;ADCY9;PRKACA;PRKACB;PRKACG;PLA2G4E;PLA2G4A;JMJD7-PLA2G4B;PLA2G4B;PLA2G4C;PLA2G4D;PLA2G4F;ACOT4;ACOT2;ACOT1;ALOX5;CYP2J2;PTGS2;INS;INSR;IGF1;IGF1R;LDLR;SCARB1;STAR;CYP11A1;CYP17A1;HSD17B1;HSD17B2;AKR1C3;HSD17B7;HSD3B1;HSD3B2;FSHB;FSHR;CYP19A1;CYP1B1;CYP1A1;BMP15;BMP6	ENSG00000135346.8;ENSG00000104826.12;ENSG00000138039.14;ENSG00000087460.24;ENSG00000164742.14;ENSG00000078295.16;ENSG00000138031.14;ENSG00000129467.13;ENSG00000173175.14;ENSG00000174233.11;ENSG00000121281.12;ENSG00000155897.9;ENSG00000162104.9;ENSG00000072062.13;ENSG00000142875.19;ENSG00000165059.7;ENSG00000188089.13;ENSG00000116711.9;ENSG00000168970.22;ENSG00000243708.10;ENSG00000105499.13;ENSG0…	50
hsa04914	Organismal Systems; Endocrine system	Progesterone-mediated oocyte maturation - Homo sapiens (human)	PGR;PIK3R1;PIK3R2;PIK3R3;PIK3CA;PIK3CD;PIK3CB;MAPK8;MAPK10;MAPK9;MAPK11;MAPK12;MAPK13;MAPK14;GNAI1;GNAI3;GNAI2;ADCY1;ADCY2;ADCY3;ADCY4;ADCY5;ADCY6;ADCY7;ADCY8;ADCY9;PRKACA;PRKACB;PRKACG;AURKA;CPEB1;CPEB2;CPEB3;CPEB4;SPDYA;SPDYC;SPDYE2B;SPDYE18;SPDYE11;SPDYE16;SPDYE17;SPDYE1;SPDYE4;SPDYE3;SPDYE2;SPDYE5;SPDYE6;SPDYE15;CDK2;CDK1;CCNA2;CCNA1;MOS;HSP90AA1;HSP90AB1;MAP2K1;MAPK1;MAPK3;RPS6KA3;RPS6KA1;RP…	ENSG00000082175.14;ENSG00000145675.14;ENSG00000105647.16;ENSG00000117461.14;ENSG00000121879.3;ENSG00000171608.15;ENSG00000051382.8;ENSG00000107643.15;ENSG00000109339.19;ENSG00000050748.17;ENSG00000185386.14;ENSG00000188130.13;ENSG00000156711.16;ENSG00000112062.10;ENSG00000127955.15;ENSG00000065135.10;ENSG00000114353.16;ENSG00000164742.14;ENSG00000078295.16;ENSG00000138031.14;ENSG00000129467.13;EN…	100
hsa04915	Organismal Systems; Endocrine system	Estrogen signaling pathway - Homo sapiens (human)	ESR1;ESR2;HSP90AA1;HSP90AB1;HSP90B1;FKBP4;FKBP5;HSPA8;HSPA1A;HSPA2;HSPA1L;HSPA1B;HSPA6;NCOA1;NCOA2;NCOA3;BCL2;EBAG9;KRT9;KRT10;KRT12;KRT13;KRT14;KRT15;KRT16;KRT17;KRT18;KRT19;KRT31;KRT32;KRT33A;KRT33B;KRT34;KRT35;KRT40;KRT39;KRT23;KRT25;KRT28;KRT24;KRT27;KRT20;KRT38;KRT37;KRT36;keratin, type I cuticular Ha4 [KO:K07604];KRT26;CTSD;TFF1;PGR;TGFA;RARA;FOS;JUN;SP1;GPER1;GNAS;SRC;MMP2;MMP9;HBEGF;ADCY1…	ENSG00000091831.22;ENSG00000140009.18;ENSG00000080824.18;ENSG00000096384.19;ENSG00000166598.14;ENSG00000004478.7;ENSG00000096060.14;ENSG00000109971.13;ENSG00000204389.9;ENSG00000126803.9;ENSG00000204390.9;ENSG00000204388.6;ENSG00000173110.7;ENSG00000084676.15;ENSG00000140396.12;ENSG00000124151.18;ENSG00000171791.12;ENSG00000147654.14;ENSG00000171403.9;ENSG00000186395.7;ENSG00000187242.4;ENSG00000…	136
hsa04916	Organismal Systems; Endocrine system	Melanogenesis - Homo sapiens (human)	POMC;ASIP;MC1R;GNAS;ADCY1;ADCY2;ADCY3;ADCY4;ADCY5;ADCY6;ADCY7;ADCY8;ADCY9;PRKACA;PRKACB;PRKACG;CREB1;CREB3;CREB3L1;CREB3L2;CREB3L3;CREB3L4;CREBBP;EP300;MITF;WNT1;WNT2;WNT2B;WNT3;WNT3A;WNT4;WNT5A;WNT5B;WNT6;WNT7A;WNT7B;WNT8A;WNT8B;WNT9A;WNT9B;WNT10B;WNT10A;WNT11;WNT16;FZD1;FZD7;FZD2;FZD3;FZD4;FZD5;FZD8;FZD6;FZD10;FZD9;GNAO1;GNAQ;DVL3;DVL2;DVL1;GSK3B;CTNNB1;TCF7;TCF7L1;TCF7L2;LEF1;KITLG;KIT;HRAS;KR…	ENSG00000115138.10;ENSG00000101440.9;ENSG00000258839.3;ENSG00000087460.24;ENSG00000164742.14;ENSG00000078295.16;ENSG00000138031.14;ENSG00000129467.13;ENSG00000173175.14;ENSG00000174233.11;ENSG00000121281.12;ENSG00000155897.9;ENSG00000162104.9;ENSG00000072062.13;ENSG00000142875.19;ENSG00000165059.7;ENSG00000118260.14;ENSG00000107175.11;ENSG00000157613.10;ENSG00000182158.14;ENSG00000060566.13;ENSG0…	100
hsa04917	Organismal Systems; Endocrine system	Prolactin signaling pathway - Homo sapiens (human)	PRL;PRLR;JAK2;SHC1;SHC2;SHC3;SHC4;SRC;PIK3CA;PIK3CD;PIK3CB;PIK3R1;PIK3R2;PIK3R3;AKT1;AKT2;AKT3;FOXO3;GALT;GRB2;SOS1;SOS2;HRAS;KRAS;NRAS;RAF1;MAP2K1;MAP2K2;MAPK1;MAPK3;FOS;MAPK8;MAPK10;MAPK9;MAPK11;MAPK12;MAPK13;MAPK14;CCND1;GSK3B;CISH;SOCS1;SOCS2;SOCS3;SOCS4;SOCS5;SOCS7;SOCS6;STAT1;STAT3;STAT5A;STAT5B;TNFSF11;TNFRSF11A;NFKB1;RELA;ELF5;CSN2;CGA;LHB;LHCGR;CYP17A1;ESR1;ESR2;IRF1;TH;SLC2A2;GCK;CCND2;…	ENSG00000172179.11;ENSG00000113494.16;ENSG00000096968.13;ENSG00000160691.18;ENSG00000129946.10;ENSG00000148082.9;ENSG00000185634.11;ENSG00000197122.11;ENSG00000121879.3;ENSG00000171608.15;ENSG00000051382.8;ENSG00000145675.14;ENSG00000105647.16;ENSG00000117461.14;ENSG00000142208.15;ENSG00000105221.16;ENSG00000117020.16;ENSG00000118689.14;ENSG00000213930.11;ENSG00000177885.13;ENSG00000115904.12;ENS…	69
hsa04918	Organismal Systems; Endocrine system	Thyroid hormone synthesis - Homo sapiens (human)	TSHB;CGA;TSHR;GNAS;ADCY1;ADCY2;ADCY3;ADCY4;ADCY5;ADCY6;ADCY7;ADCY8;ADCY9;PRKACA;PRKACB;PRKACG;GNAQ;PLCB1;PLCB2;PLCB3;PLCB4;PRKCA;PRKCB;PRKCG;TTF1;TTF2;PAX8;CREB1;ATF2;ATF4;CREB3;CREB3L1;CREB3L2;CREB3L3;CREB3L4;CREB5;ATF6B;TG;HSPA5;HSP90B1;CANX;PDIA4;ASGR1;ASGR2;ITPR1;ITPR2;ITPR3;SLC5A5;SLC26A4;TPO;ATP1A1;ATP1A2;ATP1A3;ATP1A4;ATP1B4;ATP1B1;ATP1B2;ATP1B3;FXYD2;IYD;DUOXA2;DUOX1;DUOX2;GPX6;GPX7;GPX2;…	ENSG00000134200.3;ENSG00000135346.8;ENSG00000165409.16;ENSG00000087460.24;ENSG00000164742.14;ENSG00000078295.16;ENSG00000138031.14;ENSG00000129467.13;ENSG00000173175.14;ENSG00000174233.11;ENSG00000121281.12;ENSG00000155897.9;ENSG00000162104.9;ENSG00000072062.13;ENSG00000142875.19;ENSG00000165059.7;ENSG00000156052.10;ENSG00000182621.17;ENSG00000137841.11;ENSG00000149782.11;ENSG00000101333.16;ENSG0…	74
hsa04919	Organismal Systems; Endocrine system	Thyroid hormone signaling pathway - Homo sapiens (human)	PRKACA;PRKACB;PRKACG;ITGAV;ITGB3;HRAS;KRAS;NRAS;RAF1;MAP2K1;MAP2K2;MAPK1;MAPK3;STAT1;TP53;ESR1;THRB;NCOR1;SIN3A;HDAC1;HDAC2;HDAC3;THRA;RXRA;RXRB;RXRG;KAT2B;KAT2A;NCOA1;NCOA2;NCOA3;CREBBP;EP300;MED4;MED12L;MED12;MED13L;MED13;MED14;MED16;MED17;MED24;MED27;MED30;MED1;CCND1;GATA4;RCAN1;HIF1A;MYC;MYH7;MYH6;ATP2A1;ATP2A3;ATP2A2;PLN;WNT4;CTNNB1;NOTCH1;NOTCH2;NOTCH3;NOTCH4;BMP4;PLCB1;PLCB2;PLCB3;PLCB4;PL…	ENSG00000072062.13;ENSG00000142875.19;ENSG00000165059.7;ENSG00000138448.11;ENSG00000259207.7;ENSG00000174775.16;ENSG00000133703.11;ENSG00000213281.4;ENSG00000132155.11;ENSG00000169032.9;ENSG00000126934.13;ENSG00000100030.14;ENSG00000102882.11;ENSG00000115415.18;ENSG00000141510.16;ENSG00000091831.22;ENSG00000151090.17;ENSG00000141027.20;ENSG00000169375.15;ENSG00000116478.11;ENSG00000196591.11;ENSG…	120
hsa04920	Organismal Systems; Endocrine system	Adipocytokine signaling pathway - Homo sapiens (human)	TNF;TNFRSF1A;TRADD;TNFRSF1B;TRAF2;MTOR;MAPK8;MAPK10;MAPK9;CHUK;IKBKB;IKBKG;NFKBIA;NFKBIB;NFKBIE;NFKB1;RELA;SOCS3;IRS1;IRS2;IRS4;AKT1;AKT2;AKT3;CD36;ACSL6;ACSL4;ACSL1;ACSL5;ACSL3;ACSBG1;ACSBG2;PRKCQ;LEP;LEPR;JAK2;STAT3;POMC;AGRP;NPY;PPARGC1A;PCK1;PCK2;G6PC1;G6PC2;G6PC3;PTPN11;PPARA;RXRA;RXRB;RXRG;ADIPOQ;ADIPOR1;ADIPOR2;STK11;CAMKK2;PRKAA1;PRKAA2;PRKAB1;PRKAB2;PRKAG1;PRKAG3;PRKAG2;ACACB;CPT1A;CPT1B…	ENSG00000232810.3;ENSG00000067182.7;ENSG00000102871.15;ENSG00000028137.18;ENSG00000127191.17;ENSG00000198793.12;ENSG00000107643.15;ENSG00000109339.19;ENSG00000050748.17;ENSG00000213341.10;ENSG00000104365.13;ENSG00000269335.5;ENSG00000100906.10;ENSG00000104825.16;ENSG00000146232.15;ENSG00000109320.11;ENSG00000173039.18;ENSG00000184557.4;ENSG00000169047.5;ENSG00000185950.8;ENSG00000133124.11;ENSG00…	67
hsa04921	Organismal Systems; Endocrine system	Oxytocin signaling pathway - Homo sapiens (human)	OXT;OXTR;GNAQ;HRAS;KRAS;NRAS;RAF1;MAP2K1;MAP2K2;MAPK1;MAPK3;PLA2G4E;PLA2G4A;JMJD7-PLA2G4B;PLA2G4B;PLA2G4C;PLA2G4D;PLA2G4F;PTGS2;MAP2K5;MAPK7;JUN;FOS;MEF2C;CCND1;ELK1;RYR1;RYR2;RYR3;CD38;TRPM2;KCNJ2;KCNJ12;KCNJ18;KCNJ4;KCNJ14;PLCB1;PLCB2;PLCB3;PLCB4;PRKCA;PRKCB;PRKCG;EEF2K;EEF2;CACNA1C;CACNA1D;CACNA1F;CACNA1S;CACNB1;CACNB2;CACNB3;CACNB4;CACNA2D1;CACNA2D2;CACNA2D3;CACNA2D4;CACNG1;CACNG2;CACNG3;CACN…	ENSG00000101405.3;ENSG00000180914.10;ENSG00000156052.10;ENSG00000174775.16;ENSG00000133703.11;ENSG00000213281.4;ENSG00000132155.11;ENSG00000169032.9;ENSG00000126934.13;ENSG00000100030.14;ENSG00000102882.11;ENSG00000188089.13;ENSG00000116711.9;ENSG00000168970.22;ENSG00000243708.10;ENSG00000105499.13;ENSG00000159337.6;ENSG00000168907.13;ENSG00000073756.11;ENSG00000137764.19;ENSG00000166484.19;ENSG0…	151
hsa04922	Organismal Systems; Endocrine system	Glucagon signaling pathway - Homo sapiens (human)	AKT1;AKT2;AKT3;PDE3B;GCG;GCGR;GNAS;ADCY2;PRKACA;PRKACB;PRKACG;CREB1;ATF2;ATF4;CREB3;CREB3L1;CREB3L2;CREB3L3;CREB3L4;CREB5;PPP4R3A;PPP4R3B;PPP4R3C;PPP4C;CRTC2;SIK2;CREBBP;EP300;PPARGC1A;SIK;SIK1;GNAQ;PLCB1;PLCB2;PLCB3;PLCB4;ITPR1;ITPR2;ITPR3;PPP3CA;PPP3CB;PPP3CC;PPP3R1;PPP3R2;CAMK2A;CAMK2D;CAMK2B;CAMK2G;FOXO1;SIRT1;PPARA;PRMT1;G6PC1;G6PC2;G6PC3;PCK1;PCK2;CPT1A;CPT1B;CPT1C;GYS2;GYS1;PHKB;PHKA2;PHKA…	ENSG00000142208.15;ENSG00000105221.16;ENSG00000117020.16;ENSG00000152270.8;ENSG00000115263.14;ENSG00000215644.9;ENSG00000087460.24;ENSG00000078295.16;ENSG00000072062.13;ENSG00000142875.19;ENSG00000165059.7;ENSG00000118260.14;ENSG00000115966.16;ENSG00000128272.14;ENSG00000107175.11;ENSG00000157613.10;ENSG00000182158.14;ENSG00000060566.13;ENSG00000143578.15;ENSG00000146592.16;ENSG00000100796.17;ENS…	103
hsa04923	Organismal Systems; Endocrine system	Regulation of lipolysis in adipocytes - Homo sapiens (human)	TSHB;CGA;TSHR;ADRB1;ADRB2;ADRB3;GNAS;ADCY1;ADCY2;ADCY3;ADCY4;ADCY5;ADCY6;ADCY7;ADCY8;ADCY9;PRKACA;PRKACB;PRKACG;NPPA;NPR1;PRKG1;PRKG2;PLIN1;LIPE;PNPLA2;ABHD5;MGLL;FABP4;AQP7;AQP7B;INS;INSR;IRS1;IRS2;IRS4;PIK3CA;PIK3CD;PIK3CB;PIK3R1;PIK3R2;PIK3R3;AKT1;AKT2;AKT3;PDE3B;PLAAT3;PTGS1;PTGS2;ADORA1;PTGER3;NPY;NPY1R;GNAI1;GNAI3;GNAI2	ENSG00000134200.3;ENSG00000135346.8;ENSG00000165409.16;ENSG00000043591.5;ENSG00000169252.5;ENSG00000188778.5;ENSG00000087460.24;ENSG00000164742.14;ENSG00000078295.16;ENSG00000138031.14;ENSG00000129467.13;ENSG00000173175.14;ENSG00000174233.11;ENSG00000121281.12;ENSG00000155897.9;ENSG00000162104.9;ENSG00000072062.13;ENSG00000142875.19;ENSG00000165059.7;ENSG00000175206.10;ENSG00000169418.9;ENSG00000…	53
hsa04924	Organismal Systems; Endocrine system	Renin secretion - Homo sapiens (human)	ADRB1;ADRB2;ADRB3;ADCYAP1;ADCYAP1R1;AQP1;PTGER2;PTGER4;GNAS;ADCY5;ADCY6;PRKACA;PRKACB;PRKACG;CREB1;KCNMA1;PDE1A;PDE1B;PDE1C;PDE3A;PDE3B;REN;ADORA1;GNAI1;GNAI3;GNAI2;ORAI1;CLCA1;CLCA2;CLCA4;CACNA1C;CACNA1D;CACNA1F;CACNA1S;KCNJ2;EDN1;EDN2;EDN3;EDNRA;AGTR1;GNAQ;PLCB1;PLCB2;PLCB3;PLCB4;ITPR1;ITPR2;ITPR3;CALML3;CALM2;CALM3;CALM1;CALML6;CALML5;CALML4;PPP3CA;PPP3CB;PPP3CC;PPP3R1;PPP3R2;GUCY1A2;GUCY1A1;G…	ENSG00000043591.5;ENSG00000169252.5;ENSG00000188778.5;ENSG00000141433.12;ENSG00000078549.14;ENSG00000240583.11;ENSG00000125384.6;ENSG00000171522.5;ENSG00000087460.24;ENSG00000173175.14;ENSG00000174233.11;ENSG00000072062.13;ENSG00000142875.19;ENSG00000165059.7;ENSG00000118260.14;ENSG00000156113.22;ENSG00000115252.18;ENSG00000123360.11;ENSG00000154678.16;ENSG00000172572.6;ENSG00000152270.8;ENSG0000…	66
hsa04925	Organismal Systems; Endocrine system	Aldosterone synthesis and secretion - Homo sapiens (human)	AGT;AGTR1;GNAQ;GNA11;PLCB1;PLCB2;PLCB3;PLCB4;ITPR1;ITPR2;ITPR3;PRKCA;PRKCB;PRKCG;PRKCE;PRKD1;PRKD3;PRKD2;CREB1;ATF2;ATF4;CREB3;CREB3L1;CREB3L2;CREB3L3;CREB3L4;CREB5;ATF6B;ATF1;DAGLA;DAGLB;KCNK3;KCNK9;KCNJ5;ATP1A1;ATP1A2;ATP1A3;ATP1A4;ATP1B4;ATP1B1;ATP1B2;ATP1B3;CACNA1G;CACNA1H;CACNA1I;CACNA1C;CACNA1D;CACNA1F;CACNA1S;ORAI1;CALML3;CALM2;CALM3;CALM1;CALML6;CALML5;CALML4;CAMK1D;CAMK1G;CAMK1;CAMK2A;CA…	ENSG00000135744.7;ENSG00000144891.17;ENSG00000156052.10;ENSG00000088256.8;ENSG00000182621.17;ENSG00000137841.11;ENSG00000149782.11;ENSG00000101333.16;ENSG00000150995.18;ENSG00000123104.11;ENSG00000096433.10;ENSG00000154229.11;ENSG00000166501.12;ENSG00000126583.10;ENSG00000171132.13;ENSG00000184304.14;ENSG00000115825.9;ENSG00000105287.12;ENSG00000118260.14;ENSG00000115966.16;ENSG00000128272.14;ENS…	97
hsa04926	Organismal Systems; Endocrine system	Relaxin signaling pathway - Homo sapiens (human)	RLN1;RLN2;RXFP1;GNAO1;GNAI1;GNAI3;GNAI2;GNAS;GNB1;GNB2;GNB3;GNB4;GNB5;GNG2;GNG3;GNG4;GNG5;GNG7;GNG8;GNG10;GNG11;GNG12;GNG13;GNGT1;GNGT2;ADCY5;PRKACA;PRKACB;PRKACG;CREB1;ATF2;ATF4;CREB3;CREB3L1;CREB3L2;CREB3L3;CREB3L4;CREB5;ATF6B;VEGFA;VEGFB;VEGFC;VEGFD;NFKBIA;NFKB1;RELA;NOS2;PIK3CA;PIK3CD;PIK3CB;PIK3R1;PIK3R2;PIK3R3;PRKCZ;RAF1;MAP2K1;MAP2K2;MAPK1;MAPK3;MMP2;MMP9;AKT1;AKT2;AKT3;NOS3;NOS1;EDN1;EDNR…	ENSG00000107018.7;ENSG00000107014.8;ENSG00000171509.15;ENSG00000087258.14;ENSG00000127955.15;ENSG00000065135.10;ENSG00000114353.16;ENSG00000087460.24;ENSG00000078369.17;ENSG00000172354.9;ENSG00000111664.10;ENSG00000114450.9;ENSG00000069966.18;ENSG00000186469.8;ENSG00000162188.5;ENSG00000168243.10;ENSG00000174021.10;ENSG00000176533.12;ENSG00000167414.4;ENSG00000242616.3;ENSG00000127920.5;ENSG00000…	128
hsa04927	Organismal Systems; Endocrine system	Cortisol synthesis and secretion - Homo sapiens (human)	POMC;MC2R;MRAP;GNAS;ADCY1;ADCY2;ADCY3;ADCY4;ADCY5;ADCY6;ADCY7;ADCY8;ADCY9;PDE8B;PDE8A;PRKACA;PRKACB;PRKACG;NR0B1;NR5A1;NR4A1;SP1;PBX1;CREB1;ATF2;ATF4;CREB3;CREB3L1;CREB3L2;CREB3L3;CREB3L4;CREB5;ATF6B;CYP11B1;CYP17A1;STAR;NCEH1;AGT;AGTR1;GNAQ;GNA11;PLCB1;PLCB2;PLCB3;PLCB4;ITPR1;ITPR2;ITPR3;KCNK2;CACNA1G;CACNA1H;CACNA1I;CACNA1C;CACNA1D;CACNA1F;CACNA1S;ORAI1;KCNA4;KCNK3;LDLR;SCARB1;CYP11A1;HSD3B1;HS…	ENSG00000115138.10;ENSG00000185231.4;ENSG00000170262.12;ENSG00000087460.24;ENSG00000164742.14;ENSG00000078295.16;ENSG00000138031.14;ENSG00000129467.13;ENSG00000173175.14;ENSG00000174233.11;ENSG00000121281.12;ENSG00000155897.9;ENSG00000162104.9;ENSG00000113231.13;ENSG00000073417.14;ENSG00000072062.13;ENSG00000142875.19;ENSG00000165059.7;ENSG00000169297.7;ENSG00000136931.9;ENSG00000123358.19;ENSG00…	64
hsa04928	Organismal Systems; Endocrine system	Parathyroid hormone synthesis, secretion and action - Homo sapiens (human)	CASR;GNAI1;GNAI3;GNAI2;ADCY1;ADCY2;ADCY3;ADCY4;ADCY5;ADCY6;ADCY7;ADCY8;ADCY9;GNAQ;GNA11;PLCB1;PLCB2;PLCB3;PLCB4;ITPR1;ITPR2;ITPR3;GCM1;GCM2;MAFB;GATA3;SP1;VDR;RXRA;RXRB;RXRG;FGF23;FGFR1;KL;MAPK1;MAPK3;EGR1;PTH;PTHLH;PTH1R;ARRB1;ARRB2;ARAF;BRAF;RAF1;MAP2K1;PRKCA;PRKCB;PRKCG;TRPV5;SLC34A1;SLC34A2;SLC34A3;SLC9A3R1;GNAS;PDE4A;PDE4B;PDE4C;PDE4D;PRKACA;PRKACB;PRKACG;CYP27B1;CYP24A1;MEF2A;MEF2C;MEF2D;SO…	ENSG00000036828.15;ENSG00000127955.15;ENSG00000065135.10;ENSG00000114353.16;ENSG00000164742.14;ENSG00000078295.16;ENSG00000138031.14;ENSG00000129467.13;ENSG00000173175.14;ENSG00000174233.11;ENSG00000121281.12;ENSG00000155897.9;ENSG00000162104.9;ENSG00000156052.10;ENSG00000088256.8;ENSG00000182621.17;ENSG00000137841.11;ENSG00000149782.11;ENSG00000101333.16;ENSG00000150995.18;ENSG00000123104.11;ENS…	105
hsa04929	Organismal Systems; Endocrine system	GnRH secretion - Homo sapiens (human)	KISS1;KISS1R;GNAQ;GNA11;PLCB1;PLCB2;PLCB3;PLCB4;PRKCA;PRKCB;PRKCG;ITPR1;ITPR2;ITPR3;HCN1;HCN2;HCN3;CACNA1G;CACNA1H;CACNA1I;TRPC1;TRPC4;TRPC5;KCNJ11;KCNJ3;KCNJ6;KCNJ9;KCNJ5;GABBR1;GABBR2;KCNN1;KCNN2;KCNN3;KCNN4;CACNA1S;CACNA1C;CACNA1D;CACNA1F;ARRB1;ARRB2;HRAS;KRAS;NRAS;RAF1;MAP2K1;MAP2K2;MAPK1;MAPK3;PIK3R1;PIK3R2;PIK3R3;PIK3CA;PIK3CD;PIK3CB;AKT1;AKT2;AKT3;GNRH1;GNRH2;ESR2;GPER1;LHB;SPP1;CGA	ENSG00000170498.8;ENSG00000116014.9;ENSG00000156052.10;ENSG00000088256.8;ENSG00000182621.17;ENSG00000137841.11;ENSG00000149782.11;ENSG00000101333.16;ENSG00000154229.11;ENSG00000166501.12;ENSG00000126583.10;ENSG00000150995.18;ENSG00000123104.11;ENSG00000096433.10;ENSG00000164588.6;ENSG00000099822.2;ENSG00000143630.9;ENSG00000006283.17;ENSG00000196557.12;ENSG00000100346.17;ENSG00000144935.14;ENSG00…	63
hsa04930	Human Diseases; Endocrine and metabolic disease	Type II diabetes mellitus - Homo sapiens (human)	INS;INSR;IRS1;IRS2;IRS4;PIK3R1;PIK3R2;PIK3R3;PIK3CA;PIK3CD;PIK3CB;SLC2A4;ADIPOQ;MAPK1;MAPK3;MTOR;PRKCZ;SOCS1;SOCS2;SOCS3;SOCS4;IKBKB;MAPK8;MAPK10;MAPK9;TNF;PRKCD;PRKCE;PDX1;MAFA;SLC2A2;HK3;HK1;HK2;HKDC1;GCK;PKM;PKLR;KCNJ11;ABCC8;CACNA1C;CACNA1D;CACNA1A;CACNA1B;CACNA1E;CACNA1G	ENSG00000254647.6;ENSG00000171105.13;ENSG00000169047.5;ENSG00000185950.8;ENSG00000133124.11;ENSG00000145675.14;ENSG00000105647.16;ENSG00000117461.14;ENSG00000121879.3;ENSG00000171608.15;ENSG00000051382.8;ENSG00000181856.14;ENSG00000181092.9;ENSG00000100030.14;ENSG00000102882.11;ENSG00000198793.12;ENSG00000067606.16;ENSG00000185338.4;ENSG00000120833.13;ENSG00000184557.4;ENSG00000180008.8;ENSG00000…	45
hsa04931	Human Diseases; Endocrine and metabolic disease	Insulin resistance - Homo sapiens (human)	INS;RPS6KA3;RPS6KA1;RPS6KA2;RPS6KA6;PPP1CA;PPP1CB;PPP1CC;PPP1R3A;PPP1R3C;PPP1R3D;PPP1R3B;PPP1R3E;INSR;IRS1;PTPN1;PTPN11;PTPRF;PIK3CA;PIK3CD;PIK3CB;PIK3R1;PIK3R2;PIK3R3;AKT1;AKT2;AKT3;MTOR;RPS6KB1;RPS6KB2;PRKCB;IL6;STAT3;SOCS3;GSK3B;GYS2;GYS1;TNF;TNFRSF1A;MAPK8;MAPK10;MAPK9;IKBKB;NFKBIA;NFKB1;RELA;NOS3;PRKCZ;TBC1D4;SLC2A4;PRKAA1;PRKAA2;PRKAB1;PRKAB2;PRKAG1;PRKAG3;PRKAG2;ACACB;CPT1B;AGT;SLC27A1;SLC…	ENSG00000254647.6;ENSG00000177189.12;ENSG00000117676.13;ENSG00000071242.11;ENSG00000072133.10;ENSG00000172531.14;ENSG00000213639.9;ENSG00000186298.11;ENSG00000154415.7;ENSG00000119938.8;ENSG00000132825.6;ENSG00000173281.4;ENSG00000235194.8;ENSG00000171105.13;ENSG00000169047.5;ENSG00000196396.9;ENSG00000179295.17;ENSG00000142949.16;ENSG00000121879.3;ENSG00000171608.15;ENSG00000051382.8;ENSG0000014…	105
hsa04932	Human Diseases; Endocrine and metabolic disease	Non-alcoholic fatty liver disease - Homo sapiens (human)	IL6;IL6R;SOCS3;TNF;TNFRSF1A;NFKB1;RELA;INS;INSR;IRS1;IRS2;PIK3CA;PIK3CD;PIK3CB;PIK3R1;PIK3R2;PIK3R3;AKT1;AKT2;AKT3;GSK3A;GSK3B;NR1H3;RXRA;SREBF1;MLX;MLXIP;MLXIPL;PKLR;LEP;LEPR;ADIPOQ;ADIPOR1;ADIPOR2;PRKAA1;PRKAA2;PRKAB1;PRKAB2;PRKAG1;PRKAG3;PRKAG2;MAPK11;MAPK12;MAPK13;MAPK14;PPARA;PPARG;CDC42;RAC1;MAP3K11;MAPK8;MAPK10;MAPK9;ITCH;ERN1;TRAF2;MAP3K5;FOS;JUN;IL1A;IL1B;IKBKB;XBP1;CEBPA;CYP2E1;FASLG;CX…	ENSG00000136244.11;ENSG00000160712.12;ENSG00000184557.4;ENSG00000232810.3;ENSG00000067182.7;ENSG00000109320.11;ENSG00000173039.18;ENSG00000254647.6;ENSG00000171105.13;ENSG00000169047.5;ENSG00000185950.8;ENSG00000121879.3;ENSG00000171608.15;ENSG00000051382.8;ENSG00000145675.14;ENSG00000105647.16;ENSG00000117461.14;ENSG00000142208.15;ENSG00000105221.16;ENSG00000117020.16;ENSG00000105723.11;ENSG0000…	150
hsa04933	Human Diseases; Endocrine and metabolic disease	AGE-RAGE signaling pathway in diabetic complications - Homo sapiens (human)	TGFB2;TGFB3;TGFB1;TGFBR1;TGFBR2;SMAD2;SMAD3;SMAD4;CDKN1B;FN1;COL1A1;COL1A2;COL3A1;COL4A2;COL4A4;COL4A6;COL4A1;COL4A5;COL4A3;AGT;AGTR1;AGER;NOX1;CYBB;NOX4;PLCD1;PLCD3;PLCD4;PLCB1;PLCB2;PLCB3;PLCB4;PLCG1;PLCG2;PLCE1;PRKCA;PRKCB;PRKCD;PRKCE;PRKCZ;MAPK1;MAPK3;JUN;VEGFA;VEGFB;VEGFC;VEGFD;CCL2;SERPINE1;SELE;VCAM1;ICAM1;MMP2;IL1A;IL1B;IL6;CXCL8;TNF;F3;EDN1;THBD;MAPK11;MAPK12;MAPK13;MAPK14;RELA;NFKB1;MAP…	ENSG00000092969.11;ENSG00000119699.7;ENSG00000105329.9;ENSG00000106799.12;ENSG00000163513.17;ENSG00000175387.15;ENSG00000166949.15;ENSG00000141646.13;ENSG00000111276.10;ENSG00000115414.18;ENSG00000108821.13;ENSG00000164692.17;ENSG00000168542.14;ENSG00000134871.17;ENSG00000081052.11;ENSG00000197565.15;ENSG00000187498.14;ENSG00000188153.12;ENSG00000169031.18;ENSG00000135744.7;ENSG00000144891.17;ENS…	99
hsa04934	Human Diseases; Endocrine and metabolic disease	Cushing syndrome - Homo sapiens (human)	CRH;CRHR1;CRHR2;GNAS;ADCY1;ADCY2;ADCY3;ADCY4;ADCY5;ADCY6;ADCY7;ADCY8;ADCY9;PRKACA;PRKACB;PRKACG;CREB1;ATF2;ATF4;CREB3;CREB3L1;CREB3L2;CREB3L3;CREB3L4;CREB5;ATF6B;MEN1;ASH2L;RBBP5;WDR5;WDR5B;KMT2A;KMT2D;CDKN2C;CDKN2B;CDKN2A;CDK4;CDK6;CCND1;RB1;E2F1;E2F2;E2F3;RASD1;GNAI1;GNAI3;GNAI2;AHR;AIPL1;AIP;ARNT;CDKN1B;CDK2;CCNE1;CCNE2;CDKN1A;CACNA1C;CACNA1D;CACNA1F;CACNA1S;CAMK2A;CAMK2D;CAMK2B;CAMK2G;RAP1A;R…	ENSG00000147571.4;ENSG00000120088.14;ENSG00000106113.18;ENSG00000087460.24;ENSG00000164742.14;ENSG00000078295.16;ENSG00000138031.14;ENSG00000129467.13;ENSG00000173175.14;ENSG00000174233.11;ENSG00000121281.12;ENSG00000155897.9;ENSG00000162104.9;ENSG00000072062.13;ENSG00000142875.19;ENSG00000165059.7;ENSG00000118260.14;ENSG00000115966.16;ENSG00000128272.14;ENSG00000107175.11;ENSG00000157613.10;ENSG…	154
hsa04935	Organismal Systems; Endocrine system	Growth hormone synthesis, secretion and action - Homo sapiens (human)	GHRH;GHRHR;GNAS;ADCY1;ADCY2;ADCY3;ADCY4;ADCY5;ADCY6;ADCY7;ADCY8;ADCY9;ADCY10;SST;SSTR1;SSTR2;SSTR3;SSTR5;GNAI1;GNAI3;GNAI2;PRKACA;PRKACB;PRKACG;CREB1;ATF2;ATF4;CREB3;CREB3L1;CREB3L2;CREB3L3;CREB3L4;CREB5;ATF6B;CREBBP;EP300;POU1F1;FOS;GH1;GH2;CSH1;CSH2;GHRL;GHSR;GNAQ;GNA11;PLCB1;PLCB2;PLCB3;PLCB4;PRKCA;PRKCB;PRKCG;ITPR1;ITPR2;ITPR3;CACNA1S;CACNA1C;CACNA1D;CACNA1F;GHR;JAK2;PLCG1;PLCG2;SHC1;SHC2;SHC…	ENSG00000118702.9;ENSG00000106128.18;ENSG00000087460.24;ENSG00000164742.14;ENSG00000078295.16;ENSG00000138031.14;ENSG00000129467.13;ENSG00000173175.14;ENSG00000174233.11;ENSG00000121281.12;ENSG00000155897.9;ENSG00000162104.9;ENSG00000143199.17;ENSG00000157005.3;ENSG00000139874.5;ENSG00000180616.8;ENSG00000278195.1;ENSG00000162009.8;ENSG00000127955.15;ENSG00000065135.10;ENSG00000114353.16;ENSG0000…	118
hsa04936	Human Diseases; Endocrine and metabolic disease	Alcoholic liver disease - Homo sapiens (human)	C1QA;C1QB;C1QC;C2;C4A;C4B;C3;C3AR1;C5;C5AR1;LBP;CD14;LY96;TLR4;TIRAP;MYD88;IRAK4;IRAK1;TRAF6;TAB1;TAB2;MAP3K7;CHUK;IKBKB;IKBKG;NFKBIA;RELA;NFKB1;TNF;IL1B;IL6;IL12A;IL12B;CXCL8;TICAM1;TRAF3;IKBKE;TBK1;IRF3;IFNA1;IFNA2;IFNA4;IFNA5;IFNA6;IFNA7;IFNA8;IFNA10;IFNA13;IFNA14;IFNA16;IFNA17;IFNA21;IFNB1;IL17A;IL17RA;IL17RC;CXCL1;CXCL2;CXCL3;FASLG;FAS;FADD;TNFRSF1A;TRADD;CASP8;CASP3;RIPK1;TAB3;SREBF1;FASN;A…	ENSG00000173372.16;ENSG00000173369.15;ENSG00000159189.11;ENSG00000166278.14;ENSG00000244731.7;ENSG00000224389.8;ENSG00000125730.16;ENSG00000171860.4;ENSG00000106804.7;ENSG00000197405.7;ENSG00000129988.5;ENSG00000170458.13;ENSG00000154589.6;ENSG00000136869.13;ENSG00000150455.13;ENSG00000172936.12;ENSG00000198001.13;ENSG00000184216.13;ENSG00000175104.14;ENSG00000100324.13;ENSG00000055208.18;ENSG000…	141
hsa04940	Human Diseases; Endocrine and metabolic disease	Type I diabetes mellitus - Homo sapiens (human)	INS;GAD1;GAD2;PTPRN;PTPRN2;CPE;HSPD1;ICA1;HLA-DMA;HLA-DMB;HLA-DOA;HLA-DOB;HLA-DPA1;HLA-DPB1;HLA-DQA1;HLA-DQA2;HLA-DQB1;HLA-DRA;HLA-DRB1;HLA-DRB3;HLA-DRB4;HLA-DRB5;CD80;CD86;CD28;IL12A;IL12B;IL2;IFNG;HLA-A;HLA-B;HLA-C;HLA-F;HLA-G;HLA-E;FASLG;FAS;PRF1;GZMB;LTA;TNF;IL1A;IL1B	ENSG00000254647.6;ENSG00000128683.13;ENSG00000136750.11;ENSG00000054356.13;ENSG00000155093.17;ENSG00000109472.13;ENSG00000144381.16;ENSG00000003147.17;ENSG00000204257.14;ENSG00000242574.8;ENSG00000204252.13;ENSG00000241106.6;ENSG00000231389.7;ENSG00000223865.10;ENSG00000196735.11;ENSG00000237541.3;ENSG00000179344.16;ENSG00000204287.13;ENSG00000196126.11;ENSG00000198502.5;ENSG00000121594.11;ENSG00…	40
hsa04950	Human Diseases; Endocrine and metabolic disease	Maturity onset diabetes of the young - Homo sapiens (human)	HHEX;MNX1;ONECUT1;PDX1;NR5A2;NEUROG3;NKX2-2;NKX6-1;PAX6;PAX4;NEUROD1;RFX6;HES1;HNF1B;FOXA2;MAFA;HNF4A;HNF1A;HNF4G;FOXA3;PKLR;SLC2A2;INS;IAPP;GCK;BHLHA15	ENSG00000152804.10;ENSG00000130675.14;ENSG00000169856.8;ENSG00000139515.5;ENSG00000116833.13;ENSG00000122859.4;ENSG00000125820.5;ENSG00000163623.9;ENSG00000007372.21;ENSG00000106331.15;ENSG00000162992.3;ENSG00000185002.9;ENSG00000114315.3;ENSG00000275410.4;ENSG00000125798.14;ENSG00000182759.3;ENSG00000101076.16;ENSG00000135100.17;ENSG00000164749.11;ENSG00000170608.2;ENSG00000143627.17;ENSG0000016…	25
hsa04960	Organismal Systems; Excretory system	Aldosterone-regulated sodium reabsorption - Homo sapiens (human)	HSD11B2;NR3C2;SCNN1A;SCNN1B;SCNN1G;SGK1;KCNJ1;SLC9A3R2;NEDD4L;SFN;KRAS;ATP1A1;ATP1A2;ATP1A3;ATP1A4;ATP1B4;ATP1B1;ATP1B2;ATP1B3;FXYD2;FXYD4;INS;IGF1;INSR;IRS1;PIK3R1;PIK3R2;PIK3R3;PIK3CA;PIK3CD;PIK3CB;PDPK1;PRKCA;PRKCB;PRKCG;MAPK1;MAPK3	ENSG00000176387.6;ENSG00000151623.14;ENSG00000111319.12;ENSG00000168447.10;ENSG00000166828.2;ENSG00000118515.11;ENSG00000151704.15;ENSG00000065054.13;ENSG00000049759.17;ENSG00000175793.11;ENSG00000133703.11;ENSG00000163399.15;ENSG00000018625.14;ENSG00000105409.16;ENSG00000132681.16;ENSG00000101892.11;ENSG00000143153.12;ENSG00000129244.8;ENSG00000069849.10;ENSG00000137731.13;ENSG00000150201.14;ENS…	36
hsa04961	Organismal Systems; Excretory system	Endocrine and other factor-regulated calcium reabsorption - Homo sapiens (human)	PTH;PTH1R;GNAS;ADCY6;ADCY9;PRKACA;PRKACB;PRKACG;VDR;ESR1;TRPV5;KL;DNM1;DNM3;DNM2;AP2A2;AP2A1;AP2B1;AP2M1;AP2S1;CLTA;CLTB;CLTC;CLTCL1;RAB11A;CALB1;ATP1A1;ATP1A2;ATP1A3;ATP1A4;ATP1B4;ATP1B1;ATP1B2;ATP1B3;FXYD2;SLC8A1;SLC8A2;SLC8A3;ATP2B1;ATP2B3;ATP2B4;ATP2B2;KLK2;KLK1;BDKRB2;GNAQ;PLCB1;PLCB2;PLCB3;PLCB4;PRKCA;PRKCB;PRKCG	ENSG00000152266.6;ENSG00000160801.13;ENSG00000087460.24;ENSG00000174233.11;ENSG00000162104.9;ENSG00000072062.13;ENSG00000142875.19;ENSG00000165059.7;ENSG00000111424.10;ENSG00000091831.22;ENSG00000127412.6;ENSG00000133116.7;ENSG00000106976.20;ENSG00000197959.13;ENSG00000079805.16;ENSG00000183020.13;ENSG00000196961.12;ENSG00000006125.17;ENSG00000161203.13;ENSG00000042753.11;ENSG00000122705.16;ENSG0…	52
hsa04962	Organismal Systems; Excretory system	Vasopressin-regulated water reabsorption - Homo sapiens (human)	AVP;AVPR2;GNAS;ADCY6;ADCY3;ADCY9;PRKACA;PRKACB;PRKACG;ARHGDIB;ARHGDIA;ARHGDIG;CREB1;CREB3;CREB3L1;CREB3L2;CREB3L3;CREB3L4;CREB5;AQP2;RAB11A;RAB11B;DYNC1H1;DYNC2H1;DYNC1I1;DYNC1I2;DYNC1LI2;DYNC1LI1;DYNC2LI1;DYNLL1;DYNLL2;DCTN1;DCTN2;DCTN4;DCTN5;DCTN6;VAMP2;NSF;STX4;RAB5A;RAB5B;RAB5C;AQP4;AQP3	ENSG00000101200.5;ENSG00000126895.13;ENSG00000087460.24;ENSG00000174233.11;ENSG00000138031.14;ENSG00000162104.9;ENSG00000072062.13;ENSG00000142875.19;ENSG00000165059.7;ENSG00000111348.8;ENSG00000141522.11;ENSG00000242173.8;ENSG00000118260.14;ENSG00000107175.11;ENSG00000157613.10;ENSG00000182158.14;ENSG00000060566.13;ENSG00000143578.15;ENSG00000146592.16;ENSG00000167580.7;ENSG00000103769.9;ENSG000…	43
hsa04964	Organismal Systems; Excretory system	Proximal tubule bicarbonate reclamation - Homo sapiens (human)	SLC9A3;CA4;AQP1;CA2;SLC4A4;ATP1A1;ATP1A2;ATP1A3;ATP1A4;ATP1B4;ATP1B1;ATP1B2;ATP1B3;FXYD2;SLC38A3;GLS2;GLS;GLUD2;GLUD1;SLC25A10;MDH1;PCK1;PCK2	ENSG00000066230.10;ENSG00000167434.9;ENSG00000240583.11;ENSG00000104267.9;ENSG00000080493.15;ENSG00000163399.15;ENSG00000018625.14;ENSG00000105409.16;ENSG00000132681.16;ENSG00000101892.11;ENSG00000143153.12;ENSG00000129244.8;ENSG00000069849.10;ENSG00000137731.13;ENSG00000188338.14;ENSG00000135423.12;ENSG00000115419.12;ENSG00000182890.4;ENSG00000148672.8;ENSG00000183048.11;ENSG00000014641.17;ENSG0…	22
hsa04966	Organismal Systems; Excretory system	Collecting duct acid secretion - Homo sapiens (human)	CA2;ATP6V1A;ATP6V1B1;ATP6V1B2;ATP6V1G1;ATP6V1G3;ATP6V1G2;ATP6V1C2;ATP6V1C1;ATP6V1D;ATP6V1E2;ATP6V1E1;ATP6V1F;ATP6V0E1;ATP6V0E2;TCIRG1;ATP6V0A2;ATP6V0A4;ATP6V0A1;ATP6V0C;ATP6V0D1;ATP6V0D2;ATP4A;ATP4B;SLC4A1;SLC12A7;CLCNKB	ENSG00000104267.9;ENSG00000114573.9;ENSG00000116039.11;ENSG00000147416.10;ENSG00000136888.6;ENSG00000151418.11;ENSG00000213760.10;ENSG00000143882.10;ENSG00000155097.11;ENSG00000100554.11;ENSG00000250565.6;ENSG00000131100.12;ENSG00000128524.4;ENSG00000113732.8;ENSG00000171130.17;ENSG00000110719.9;ENSG00000185344.13;ENSG00000105929.15;ENSG00000033627.16;ENSG00000185883.11;ENSG00000159720.11;ENSG000…	26
hsa04970	Organismal Systems; Digestive system	Salivary secretion - Homo sapiens (human)	ADRB1;ADRB2;ADRB3;GNAS;ADCY1;ADCY2;ADCY3;ADCY4;ADCY5;ADCY6;ADCY7;ADCY8;ADCY9;PRKACA;PRKACB;PRKACG;VAMP2;ADRA1A;ADRA1B;ADRA1D;CHRM3;GNAQ;PLCB1;PLCB2;PLCB3;PLCB4;PRKCA;PRKCB;PRKCG;ITPR1;ITPR2;ITPR3;RYR3;CALML3;CALM2;CALM3;CALM1;CALML6;CALML5;CALML4;NOS1;GUCY1A2;GUCY1A1;GUCY1B1;PRKG1;PRKG2;CD38;BST1;BEST2;AQP5;ATP1A1;ATP1A2;ATP1A3;ATP1A4;ATP1B4;ATP1B1;ATP1B2;ATP1B3;FXYD2;ATP2B1;ATP2B3;ATP2B4;ATP2B2;…	ENSG00000043591.5;ENSG00000169252.5;ENSG00000188778.5;ENSG00000087460.24;ENSG00000164742.14;ENSG00000078295.16;ENSG00000138031.14;ENSG00000129467.13;ENSG00000173175.14;ENSG00000174233.11;ENSG00000121281.12;ENSG00000155897.9;ENSG00000162104.9;ENSG00000072062.13;ENSG00000142875.19;ENSG00000165059.7;ENSG00000220205.8;ENSG00000120907.17;ENSG00000170214.3;ENSG00000171873.7;ENSG00000133019.11;ENSG00000…	89
hsa04971	Organismal Systems; Digestive system	Gastric acid secretion - Homo sapiens (human)	CHRM3;GAST;CCKBR;GNAQ;PLCB1;PLCB2;PLCB3;PLCB4;PRKCA;PRKCB;PRKCG;EZR;ACTG1;ACTB;ITPR1;ITPR2;ITPR3;CALML3;CALM2;CALM3;CALM1;CALML6;CALML5;CALML4;CAMK2A;CAMK2D;CAMK2B;CAMK2G;MYLK;MYLK2;MYLK3;MYLK4;HRH2;GNAS;ADCY1;ADCY2;ADCY3;ADCY4;ADCY5;ADCY6;ADCY7;ADCY8;ADCY9;SST;SSTR2;GNAI1;GNAI3;GNAI2;PRKACA;PRKACB;PRKACG;ATP4A;ATP4B;KCNE2;KCNQ1;KCNJ1;KCNJ2;KCNJ10;KCNJ15;KCNJ16;CFTR;KCNK2;KCNK10;ATP1A1;ATP1A2;ATP…	ENSG00000133019.11;ENSG00000184502.3;ENSG00000110148.9;ENSG00000156052.10;ENSG00000182621.17;ENSG00000137841.11;ENSG00000149782.11;ENSG00000101333.16;ENSG00000154229.11;ENSG00000166501.12;ENSG00000126583.10;ENSG00000092820.17;ENSG00000184009.9;ENSG00000075624.13;ENSG00000150995.18;ENSG00000123104.11;ENSG00000096433.10;ENSG00000178363.4;ENSG00000143933.16;ENSG00000160014.16;ENSG00000198668.10;ENSG…	75
hsa04972	Organismal Systems; Digestive system	Pancreatic secretion - Homo sapiens (human)	CHRM3;CCK;CCKAR;GNAQ;PLCB1;PLCB2;PLCB3;PLCB4;PRKCA;PRKCB;PRKCG;RAB3D;RAB8A;RAB11A;RAB27B;RAP1A;RAP1B;RHOA;RAC1;AMY1C;AMY2A;AMY1A;AMY2B;AMY1B;PRSS3;PRSS2;PRSS1;CTRB2;CTRB1;CTRL;CELA2A;CELA2B;CELA3A;CELA3B;CPA1;CPA2;CPA3;CPB1;CPB2;PNLIP;PNLIPRP1;PNLIPRP2;CEL;PLA2G10;PLA2G2D;PLA2G2E;PLA2G3;PLA2G2F;PLA2G12A;PLA2G12B;PLA2G1B;PLA2G5;PLA2G2A;PLA2G2C;ITPR1;ITPR2;ITPR3;RYR2;CD38;BST1;TPCN2;ATP2A1;ATP2A3;A…	ENSG00000133019.11;ENSG00000187094.11;ENSG00000163394.5;ENSG00000156052.10;ENSG00000182621.17;ENSG00000137841.11;ENSG00000149782.11;ENSG00000101333.16;ENSG00000154229.11;ENSG00000166501.12;ENSG00000126583.10;ENSG00000105514.7;ENSG00000167461.11;ENSG00000103769.9;ENSG00000041353.9;ENSG00000116473.14;ENSG00000127314.17;ENSG00000067560.10;ENSG00000136238.17;ENSG00000187733.6;ENSG00000243480.7;ENSG00…	101
hsa04973	Organismal Systems; Digestive system	Carbohydrate digestion and absorption - Homo sapiens (human)	AMY1C;AMY2A;AMY1A;AMY2B;AMY1B;LCT;MGAM;MGAM2;SI;SLC5A1;ATP1A1;ATP1A2;ATP1A3;ATP1A4;ATP1B4;ATP1B1;ATP1B2;ATP1B3;FXYD2;SLC2A2;HK3;HK1;HK2;HKDC1;SLC37A4;G6PC1;G6PC2;G6PC3;SLC2A5;PIK3R1;PIK3R2;PIK3R3;PIK3CA;PIK3CD;PIK3CB;AKT1;AKT2;AKT3;CACNA1D;PRKCB;TAS1R2;TAS1R3;GNAT3;PLCB1;PLCB2;PLCB3;PLCB4	ENSG00000187733.6;ENSG00000243480.7;ENSG00000237763.9;ENSG00000240038.6;ENSG00000174876.16;ENSG00000115850.9;ENSG00000257335.8;ENSG00000257743.8;ENSG00000090402.7;ENSG00000100170.9;ENSG00000163399.15;ENSG00000018625.14;ENSG00000105409.16;ENSG00000132681.16;ENSG00000101892.11;ENSG00000143153.12;ENSG00000129244.8;ENSG00000069849.10;ENSG00000137731.13;ENSG00000163581.13;ENSG00000160883.10;ENSG000001…	45
hsa04974	Organismal Systems; Digestive system	Protein digestion and absorption - Homo sapiens (human)	PGA5;PGA4;PGA3;PRSS3;PRSS2;PRSS1;CTRB2;CTRB1;CTRL;CELA2A;CELA2B;CELA3A;CELA3B;CPA1;CPA2;CPA3;CPB1;CPB2;SLC9A3;SLC15A1;ATP1A1;ATP1A2;ATP1A3;ATP1A4;ATP1B4;ATP1B1;ATP1B2;ATP1B3;FXYD2;KCNN4;KCNK5;KCNE3;KCNQ1;KCNJ13;SLC38A2;MME;MEP1A;MEP1B;ACE2;PRCP;DPP4;XPNPEP2;SLC1A1;SLC1A5;SLC8A1;SLC8A2;SLC8A3;SLC6A19;SLC3A2;SLC7A8;SLC36A1;SLC36A2;SLC36A4;SLC36A3;SLC16A10;SLC3A1;SLC7A9;SLC7A7;ELN;COL1A1;COL1A2;COL2…	ENSG00000256713.7;ENSG00000229183.8;ENSG00000229859.9;ENSG00000010438.16;ENSG00000275896.5;ENSG00000204983.13;ENSG00000168928.12;ENSG00000168925.10;ENSG00000141086.17;ENSG00000142615.7;ENSG00000215704.9;ENSG00000142789.19;ENSG00000219073.7;ENSG00000091704.9;ENSG00000158516.11;ENSG00000163751.3;ENSG00000153002.11;ENSG00000080618.13;ENSG00000066230.10;ENSG00000088386.16;ENSG00000163399.15;ENSG00000…	102
hsa04975	Organismal Systems; Digestive system	Fat digestion and absorption - Homo sapiens (human)	LIPF;PNLIP;PNLIPRP1;PNLIPRP2;CEL;PLA2G10;PLA2G2D;PLA2G2E;PLA2G3;PLA2G2F;PLA2G12A;PLA2G12B;PLA2G1B;PLA2G5;PLA2G2A;PLA2G2C;CLPS;CD36;GOT2;FABP2;FABP1;SLC27A1;SLC27A4;AGPAT1;AGPAT2;PLPP1;PLPP3;PLPP2;MOGAT2;MOGAT3;DGAT1;DGAT2;SCARB1;NPC1L1;ACAT2;ACAT1;ABCG5;ABCG8;APOA4;APOB;MTTP;APOA1;ABCA1	ENSG00000182333.14;ENSG00000175535.6;ENSG00000187021.14;ENSG00000266200.6;ENSG00000170835.14;ENSG00000069764.9;ENSG00000117215.14;ENSG00000188784.4;ENSG00000100078.3;ENSG00000158786.4;ENSG00000123739.10;ENSG00000138308.5;ENSG00000170890.13;ENSG00000127472.10;ENSG00000188257.10;ENSG00000187980.6;ENSG00000137392.9;ENSG00000135218.17;ENSG00000125166.12;ENSG00000145384.3;ENSG00000163586.9;ENSG0000013…	42
hsa04976	Organismal Systems; Digestive system	Bile secretion - Homo sapiens (human)	EPHX1;SLCO1A2;SLCO1B3;SLCO1B1;SLC10A1;SLC22A7;SLC22A8;SLC22A1;HMGCR;SCARB1;LDLR;NCEH1;CYP7A1;NR1H4;RXRA;NR0B2;UGT2A1;UGT2A3;UGT2B17;UGT2B11;UGT2B28;UGT1A6;UGT1A4;UGT1A1;UGT1A3;UGT2B10;UGT1A9;UGT2B7;UGT1A10;UGT1A8;UGT1A5;UGT2B15;UGT1A7;UGT2B4;UGT2A2;SULT2A1;SLC27A5;BAAT;CYP3A4;AQP9;AQP8;ABCG5;ABCG8;ABCB11;ABCC2;ABCG2;CA2;SLC4A2;ABCB1;ABCB4;SLC9A1;SLC4A5;ABCC3;ABCC4;SLC51A;SLC51B;KCNN2;ATP1A1;ATP1A…	ENSG00000143819.12;ENSG00000084453.16;ENSG00000111700.12;ENSG00000134538.2;ENSG00000100652.4;ENSG00000137204.14;ENSG00000149452.15;ENSG00000175003.12;ENSG00000113161.15;ENSG00000073060.15;ENSG00000130164.13;ENSG00000144959.9;ENSG00000167910.3;ENSG00000012504.13;ENSG00000186350.9;ENSG00000131910.4;ENSG00000173610.12;ENSG00000135220.10;ENSG00000197888.2;ENSG00000213759.9;ENSG00000135226.17;ENSG0000…	88
hsa04977	Organismal Systems; Digestive system	Vitamin digestion and absorption - Homo sapiens (human)	FOLH1;BTD;CBLIF;CUBN;LMBRD1;MMACHC;ABCC1;TCN2;SLC19A3;SLC19A2;SLC52A3;SLC5A6;SLC23A1;SLC46A1;SLC19A1;SCARB1;PNLIP;PLB1;RBP2;AWAT2;LRAT;APOA4;APOB;APOA1	ENSG00000086205.16;ENSG00000169814.12;ENSG00000107611.14;ENSG00000168216.10;ENSG00000132763.14;ENSG00000103222.18;ENSG00000185339.8;ENSG00000135917.13;ENSG00000117479.12;ENSG00000101276.14;ENSG00000138074.14;ENSG00000170482.16;ENSG00000076351.12;ENSG00000173638.18;ENSG00000073060.15;ENSG00000175535.6;ENSG00000163803.12;ENSG00000114113.6;ENSG00000147160.9;ENSG00000121207.11;ENSG00000110244.6;ENSG0…	22
hsa04978	Organismal Systems; Digestive system	Mineral absorption - Homo sapiens (human)	SLC34A1;SLC34A2;SLC34A3;VDR;TRPM6;TRPM7;TRPV6;SLC8A1;SLC8A2;SLC8A3;ATP2B1;ATP2B3;ATP2B4;ATP2B2;S100G;SLC26A3;SLC26A6;SLC26A9;CLCN2;SLC9A3;SLC5A1;SLC6A19;ATP1A1;ATP1A2;ATP1A3;ATP1A4;ATP1B4;ATP1B1;ATP1B2;ATP1B3;FXYD2;SLC46A1;HMOX1;HMOX2;CYBRD1;SLC11A2;FTH1;FTL;SLC40A1;HEPH;HEPHL1;TF;SLC39A4;SLC30A1;SLC31A1;STEAP1;STEAP2;MT1B;MT1E;MT1F;MT1G;MT1H;MT1M;MT1X;MT2A;MT1A;MT1HL1;ATOX1;ATP7B;ATP7A	ENSG00000131183.10;ENSG00000157765.11;ENSG00000198569.9;ENSG00000111424.10;ENSG00000119121.21;ENSG00000092439.13;ENSG00000165125.19;ENSG00000183023.18;ENSG00000118160.13;ENSG00000100678.18;ENSG00000070961.15;ENSG00000067842.17;ENSG00000058668.14;ENSG00000157087.17;ENSG00000169906.5;ENSG00000091138.12;ENSG00000225697.12;ENSG00000174502.18;ENSG00000114859.15;ENSG00000066230.10;ENSG00000100170.9;ENS…	59
hsa04979	Organismal Systems; Digestive system	Cholesterol metabolism - Homo sapiens (human)	ABCA1;APOA1;LPL;LCAT;LIPG;PLTP;CETP;LIPC;LPA;CD36;LDLR;NCEH1;SOAT2;SOAT1;APOC1;APOC2;APOH;ANGPTL3;ANGPTL4;ANGPTL8;SCARB1;SORT1;APOB;PCSK9;LDLRAP1;MYLIP;APOE;LRP1;LRP2;LRPAP1;LIPA;STARD3;VDAC1;VDAC2;VDAC3;TSPO;CYP27A1;VAPA;VAPB;NPC1;OSBPL5;NPC2;STAR;CYP7A1;ABCB11;ABCG5;ABCG8;APOA2;APOC3;APOA4	ENSG00000165029.15;ENSG00000118137.9;ENSG00000175445.14;ENSG00000213398.7;ENSG00000101670.11;ENSG00000100979.14;ENSG00000087237.10;ENSG00000166035.10;ENSG00000198670.11;ENSG00000135218.17;ENSG00000130164.13;ENSG00000144959.9;ENSG00000167780.11;ENSG00000057252.12;ENSG00000130208.9;ENSG00000234906.9;ENSG00000091583.10;ENSG00000132855.4;ENSG00000167772.11;ENSG00000130173.13;ENSG00000073060.15;ENSG00…	49
hsa05010	Human Diseases; Neurodegenerative disease	Alzheimer disease - Homo sapiens (human)	ADAM10;ADAM17;APP;NAE1;APBB1;GAPDH;BACE1;BACE2;RTN3;RTN4;PSENEN;PSEN1;PSEN2;NCSTN;APH1A;APH1B;IDE;MME;MAPT;ND1;ND2;ND3;ND4;ND4L;ND5;ND6;NDUFV1;NDUFV2;NDUFV3;NDUFA1;NDUFA2;NDUFA3;NDUFA4;NDUFA4L2;NDUFA5;NDUFA6;NDUFA7;NDUFA8;NDUFA9;NDUFA10;NDUFAB1;NDUFA11;NDUFA12;NDUFA13;NDUFB1;NDUFB2;NDUFB3;NDUFB4;NDUFB5;NDUFB6;NDUFB7;NDUFB8;NDUFB9;NDUFB10;NDUFB11;NDUFS1;NDUFS2;NDUFS3;NDUFS4;NDUFS5;NDUFS6;NDUFS7;ND…	ENSG00000137845.14;ENSG00000151694.12;ENSG00000142192.20;ENSG00000159593.14;ENSG00000166313.18;ENSG00000111640.14;ENSG00000186318.16;ENSG00000182240.15;ENSG00000133318.13;ENSG00000115310.17;ENSG00000205155.7;ENSG00000080815.18;ENSG00000143801.16;ENSG00000162736.15;ENSG00000117362.12;ENSG00000138613.13;ENSG00000119912.15;ENSG00000196549.10;ENSG00000186868.15;ENSG00000167792.11;ENSG00000178127.12;E…	357
hsa05012	Human Diseases; Neurodegenerative disease	Parkinson disease - Homo sapiens (human)	ADORA2A;GNAL;GNAS;DRD2;GNAI1;GNAI3;GNAI2;ADCY5;PRKACA;PRKACB;PRKACG;DRD1;UBA1;UBA7;UBA52;RPS27A;UBB;UBC;UBE2L3;UBE2L6;UBE2J2;UBE2J1;UBE2G2;UBE2G1;PRKN;SNCA;GPR37;SEPTIN5;SNCAIP;PSMA6;PSMA2;PSMA4;PSMA7;PSMA8;PSMA5;PSMA1;PSMA3;PSMB6;PSMB7;PSMB3;PSMB2;PSMB5;PSMB1;PSMB4;PSMC2;PSMC1;PSMC4;PSMC6;PSMC3;PSMC5;PSMD2;PSMD1;PSMD3;PSMD9;PSMD12;PSMD11;PSMD6;PSMD7;PSMD13;PSMD4;PSMD14;PSMD8;ADRM1;SEM1;UCHL1;CAL…	ENSG00000128271.21;ENSG00000141404.15;ENSG00000087460.24;ENSG00000149295.13;ENSG00000127955.15;ENSG00000065135.10;ENSG00000114353.16;ENSG00000173175.14;ENSG00000072062.13;ENSG00000142875.19;ENSG00000165059.7;ENSG00000184845.3;ENSG00000130985.16;ENSG00000182179.12;ENSG00000221983.7;ENSG00000143947.13;ENSG00000170315.13;ENSG00000150991.14;ENSG00000185651.14;ENSG00000156587.15;ENSG00000160087.20;ENS…	238
hsa05014	Human Diseases; Neurodegenerative disease	Amyotrophic lateral sclerosis - Homo sapiens (human)	TP53;CASP1;BID;BCL2;BCL2L1;BAX;BAD;APAF1;CYCS;CASP9;CASP3;SOD1;ND1;ND2;ND3;ND4;ND4L;ND5;ND6;NDUFV1;NDUFV2;NDUFV3;NDUFA1;NDUFA2;NDUFA3;NDUFA4;NDUFA4L2;NDUFA5;NDUFA6;NDUFA7;NDUFA8;NDUFA9;NDUFA10;NDUFAB1;NDUFA11;NDUFA12;NDUFA13;NDUFB1;NDUFB2;NDUFB3;NDUFB4;NDUFB5;NDUFB6;NDUFB7;NDUFB8;NDUFB9;NDUFB10;NDUFB11;NDUFS1;NDUFS2;NDUFS3;NDUFS4;NDUFS5;NDUFS6;NDUFS7;NDUFS8;NDUFC1;NDUFC2;NDUFC2-KCTD14;SDHA;SDHB;S…	ENSG00000141510.16;ENSG00000137752.23;ENSG00000015475.18;ENSG00000171791.12;ENSG00000171552.12;ENSG00000087088.19;ENSG00000002330.13;ENSG00000120868.13;ENSG00000172115.8;ENSG00000132906.17;ENSG00000164305.18;ENSG00000142168.14;ENSG00000167792.11;ENSG00000178127.12;ENSG00000160194.17;ENSG00000125356.6;ENSG00000131495.8;ENSG00000170906.15;ENSG00000189043.9;ENSG00000185633.10;ENSG00000128609.14;ENSG…	337
hsa05016	Human Diseases; Neurodegenerative disease	Huntington disease - Homo sapiens (human)	CLTA;CLTB;CLTC;CLTCL1;HIP1;AP2A2;AP2A1;AP2B1;AP2M1;AP2S1;HTT;DCTN1;DCTN2;DCTN3;DCTN4;DCTN5;DCTN6;ACTR1A;ACTR1B;ACTR10;HAP1;DNAH1;DNAH3;DNAH2;DNAH7;DNAH5;DNAH6;DNAH9;DNAH11;DNAH12;DNAH14;DNAH8;DNAH10;DNAH17;DNALI1;DNAI1;DNAI2;DNAL1;DNAL4;TUBA1B;TUBA4A;TUBA3C;TUBA1A;TUBA1C;TUBA8;TUBA3E;TUBA3D;TUBAL3;TUBB6;TUBB;TUBB1;TUBB2A;TUBB3;TUBB4A;TUBB8;TUBB2B;TUBB4B;MAPK8;MAPK10;MAPK9;KIF5A;KIF5B;KIF5C;KLC3;K…	ENSG00000122705.16;ENSG00000175416.12;ENSG00000141367.11;ENSG00000070371.15;ENSG00000127946.16;ENSG00000183020.13;ENSG00000196961.12;ENSG00000006125.17;ENSG00000161203.13;ENSG00000042753.11;ENSG00000197386.10;ENSG00000204843.12;ENSG00000175203.15;ENSG00000137100.15;ENSG00000132912.12;ENSG00000166847.9;ENSG00000104671.7;ENSG00000138107.12;ENSG00000115073.7;ENSG00000131966.13;ENSG00000173805.15;ENS…	280
hsa05017	Human Diseases; Neurodegenerative disease	Spinocerebellar ataxia - Homo sapiens (human)	TRPC3;GRM1;GNAQ;PLCB1;PLCB2;PLCB3;PLCB4;PRKCA;PRKCB;PRKCG;GRIA1;GRIA2;GRIA3;CACNA1A;ITPR1;ITPR2;ITPR3;ATXN2L;ATXN2;ATXN3;ATXN3L;RYR1;PDYN;GRIN1;GRIN2A;GRIN2B;GRIN2C;GRIN2D;GRIN3A;GRIN3B;MCU;VDAC1;VDAC2;VDAC3;SLC25A4;SLC25A5;SLC25A6;SLC25A31;PPIF;CYCS;AFG3L2;OMA1;OPA1;FGF14;SPTBN2;PSMA6;PSMA2;PSMA4;PSMA7;PSMA8;PSMA5;PSMA1;PSMA3;PSMB6;PSMB7;PSMB3;PSMB2;PSMB5;PSMB1;PSMB4;PSMC2;PSMC1;PSMC4;PSMC6;PSMC…	ENSG00000138741.10;ENSG00000152822.13;ENSG00000156052.10;ENSG00000182621.17;ENSG00000137841.11;ENSG00000149782.11;ENSG00000101333.16;ENSG00000154229.11;ENSG00000166501.12;ENSG00000126583.10;ENSG00000155511.17;ENSG00000120251.18;ENSG00000125675.17;ENSG00000141837.19;ENSG00000150995.18;ENSG00000123104.11;ENSG00000096433.10;ENSG00000168488.18;ENSG00000204842.14;ENSG00000066427.21;ENSG00000123594.5;E…	142
hsa05020	Human Diseases; Neurodegenerative disease	Prion disease - Homo sapiens (human)	PRNP;NCAM1;NCAM2;LAMC1;SOD1;STIP1;PRKACA;PRKACB;PRKACG;BAX;FYN;GRIN1;GRIN2A;GRIN2B;GRIN2C;GRIN2D;GRIN3A;GRIN3B;CACNA1B;CACNA1C;CACNA1D;CACNA1F;CACNA1S;HSPA5;EIF2AK3;EIF2S1;ATF4;DDIT3;RYR1;RYR2;RYR3;ITPR1;ITPR2;ITPR3;CASP12;PPP3CA;PPP3CB;PPP3CC;PPP3R1;PPP3R2;BAD;VDAC1;VDAC2;VDAC3;SLC25A4;SLC25A5;SLC25A6;SLC25A31;PPIF;APAF1;CYCS;CASP9;CASP3;MCU;ND1;ND2;ND3;ND4;ND4L;ND5;ND6;NDUFV1;NDUFV2;NDUFV3;NDUF…	ENSG00000171867.16;ENSG00000149294.16;ENSG00000154654.14;ENSG00000135862.5;ENSG00000142168.14;ENSG00000168439.16;ENSG00000072062.13;ENSG00000142875.19;ENSG00000165059.7;ENSG00000087088.19;ENSG00000010810.17;ENSG00000176884.14;ENSG00000183454.16;ENSG00000273079.5;ENSG00000161509.13;ENSG00000105464.3;ENSG00000198785.4;ENSG00000116032.5;ENSG00000148408.12;ENSG00000151067.21;ENSG00000157388.15;ENSG00…	247
hsa05022	Human Diseases; Neurodegenerative disease	Pathways of neurodegeneration - multiple diseases - Homo sapiens (human)	APP;MAPT;SNCA;TARDBP;FUS;SOD1;ATXN2L;ATXN2;HTT;ATXN1L;ATXN1;ATXN3;ATXN3L;PRNP;CHRM1;CHRM3;CHRM5;SPTBN2;GRM1;GRM5;GNAQ;PRKN;PLCB1;PLCB2;PLCB3;PLCB4;PLCG1;PRKCA;PRKCB;PRKCG;TRPC3;SIGMAR1;ITPR1;ITPR2;ITPR3;RYR1;RYR2;RYR3;PDYN;DLG4;GRIN1;GRIN2A;GRIN2B;GRIN2C;GRIN2D;GRIA1;GRIA2;GRIA3;GRIA4;CACNA1B;CACNA1C;CACNA1D;CACNA1F;CACNA1S;STX1A;CHRNA7;ATP2A1;ATP2A3;ATP2A2;PSEN1;PSEN2;DERL1;VCP;UBA52;RPS27A;UBB;…	ENSG00000142192.20;ENSG00000186868.15;ENSG00000145335.15;ENSG00000120948.16;ENSG00000089280.18;ENSG00000142168.14;ENSG00000168488.18;ENSG00000204842.14;ENSG00000197386.10;ENSG00000224470.7;ENSG00000124788.17;ENSG00000066427.21;ENSG00000123594.5;ENSG00000171867.16;ENSG00000168539.3;ENSG00000133019.11;ENSG00000184984.9;ENSG00000173898.11;ENSG00000152822.13;ENSG00000168959.14;ENSG00000156052.10;ENSG…	447
hsa05030	Human Diseases; Substance dependence	Cocaine addiction - Homo sapiens (human)	TH;DDC;SLC18A1;SLC18A2;MAOB;MAOA;SLC6A3;DRD1;GNAS;GRM2;GRM3;GNAI1;GNAI3;GNAI2;DRD2;ADCY5;PRKACA;PRKACB;PRKACG;GPSM1;RGS9;CREB1;ATF2;ATF4;CREB3;CREB3L1;CREB3L2;CREB3L3;CREB3L4;CREB5;ATF6B;PDYN;BDNF;JUN;FOSB;NFKB1;RELA;CDK5;CDK5R1;GRIN1;GRIN2A;GRIN2B;GRIN2C;GRIN2D;GRIN3A;GRIN3B;DLG4;PPP1R1B;GRIA2	ENSG00000180176.14;ENSG00000132437.17;ENSG00000036565.14;ENSG00000165646.11;ENSG00000069535.13;ENSG00000189221.9;ENSG00000142319.17;ENSG00000184845.3;ENSG00000087460.24;ENSG00000164082.14;ENSG00000198822.10;ENSG00000127955.15;ENSG00000065135.10;ENSG00000114353.16;ENSG00000149295.13;ENSG00000173175.14;ENSG00000072062.13;ENSG00000142875.19;ENSG00000165059.7;ENSG00000160360.12;ENSG00000108370.16;ENS…	48
hsa05031	Human Diseases; Substance dependence	Amphetamine addiction - Homo sapiens (human)	TH;DDC;SLC18A1;SLC18A2;MAOB;MAOA;SLC6A3;CACNA1C;CACNA1D;GRIN1;GRIN2A;GRIN2B;GRIN2C;GRIN2D;GRIN3A;GRIN3B;GRIA1;GRIA2;GRIA3;GRIA4;DRD1;PRKCA;PRKCB;PRKCG;STX1A;CAMK2A;CAMK2D;CAMK2B;CAMK2G;CALML3;CALM2;CALM3;CALM1;CALML6;CALML5;CALML4;CAMK4;GNAS;ADCY5;PRKACA;PRKACB;PRKACG;PPP1R1B;PPP1CA;PPP1CB;PPP1CC;CREB1;ATF2;ATF4;CREB3;CREB3L1;CREB3L2;CREB3L3;CREB3L4;CREB5;ATF6B;PDYN;ARC;FOS;PPP3CA;PPP3CB;PPP3CC;P…	ENSG00000180176.14;ENSG00000132437.17;ENSG00000036565.14;ENSG00000165646.11;ENSG00000069535.13;ENSG00000189221.9;ENSG00000142319.17;ENSG00000151067.21;ENSG00000157388.15;ENSG00000176884.14;ENSG00000183454.16;ENSG00000273079.5;ENSG00000161509.13;ENSG00000105464.3;ENSG00000198785.4;ENSG00000116032.5;ENSG00000155511.17;ENSG00000120251.18;ENSG00000125675.17;ENSG00000152578.12;ENSG00000184845.3;ENSG00…	68
hsa05032	Human Diseases; Substance dependence	Morphine addiction - Homo sapiens (human)	OPRM1;DRD1;ADCY1;ADCY2;ADCY3;ADCY4;ADCY5;ADCY6;ADCY7;ADCY8;ADCY9;SLC32A1;KCNJ3;KCNJ6;KCNJ9;KCNJ5;CACNA1A;CACNA1B;GABRA1;GABRA2;GABRA3;GABRA4;GABRA5;GABRA6;GABRB1;GABRB3;GABRB2;GABRG1;GABRG2;GABRG3;GABRD;GABRE;GABRQ;GABRP;GABRR1;GABRR2;GABRR3;GABBR1;GABBR2;GNAI1;GNAI3;GNAI2;GNAO1;GNB1;GNB2;GNB3;GNB4;GNB5;GNG2;GNG3;GNG4;GNG5;GNG7;GNG8;GNG10;GNG11;GNG12;GNG13;GNGT1;GNGT2;GNAS;GRK2;GRK3;GRK4;GRK5;GRK…	ENSG00000112038.17;ENSG00000184845.3;ENSG00000164742.14;ENSG00000078295.16;ENSG00000138031.14;ENSG00000129467.13;ENSG00000173175.14;ENSG00000174233.11;ENSG00000121281.12;ENSG00000155897.9;ENSG00000162104.9;ENSG00000101438.3;ENSG00000162989.4;ENSG00000157542.9;ENSG00000162728.4;ENSG00000120457.11;ENSG00000141837.19;ENSG00000148408.12;ENSG00000022355.16;ENSG00000151834.15;ENSG00000011677.12;ENSG000…	90
hsa05033	Human Diseases; Substance dependence	Nicotine addiction - Homo sapiens (human)	SLC32A1;CHRNA6;CACNA1A;CACNA1B;CHRNA4;CHRNB2;GABRA1;GABRA2;GABRA3;GABRA4;GABRA5;GABRA6;GABRB1;GABRB3;GABRB2;GABRG1;GABRG2;GABRG3;GABRD;GABRE;GABRQ;GABRP;GABRR1;GABRR2;GABRR3;SLC17A6;SLC17A8;SLC17A7;CHRNA7;GRIN1;GRIN2A;GRIN2B;GRIN2C;GRIN2D;GRIN3A;GRIN3B;GRIA1;GRIA2;GRIA3;GRIA4	ENSG00000101438.3;ENSG00000147434.8;ENSG00000141837.19;ENSG00000148408.12;ENSG00000101204.16;ENSG00000160716.5;ENSG00000022355.16;ENSG00000151834.15;ENSG00000011677.12;ENSG00000109158.10;ENSG00000186297.11;ENSG00000145863.10;ENSG00000163288.13;ENSG00000166206.14;ENSG00000145864.12;ENSG00000163285.7;ENSG00000113327.15;ENSG00000182256.12;ENSG00000187730.8;ENSG00000102287.18;ENSG00000268089.2;ENSG00…	39
hsa05034	Human Diseases; Substance dependence	Alcoholism - Homo sapiens (human)	TH;DDC;SLC18A1;SLC18A2;MAOB;MAOA;SLC6A3;GRIN1;GRIN2A;GRIN2B;GRIN2C;GRIN2D;GRIN3A;GRIN3B;HDAC1;HDAC2;HDAC3;HDAC4;HDAC5;HDAC6;HDAC7;HDAC8;HDAC9;HDAC10;HDAC11;H2AX;H2AC20;H2AC12;H2AC1;H2AW;H2AB3;H2AC8;H2AC4;MACROH2A2;MACROH2A1;H2AC19;H2AJ;H2AB1;H2AC17;H2AC18;H2AC11;H2AC21;H2AZ2;H2AC7;H2AZ1;H2AC15;H2AC6;H2AC13;H2AC14;H2AC16;H2AB2;H2BC15;H2BC9;H2BC14;H2BW1;H2BC1;H2BC18;H2BC17;H2BC3;H2BC8;H2BC13;H2BC4;…	ENSG00000180176.14;ENSG00000132437.17;ENSG00000036565.14;ENSG00000165646.11;ENSG00000069535.13;ENSG00000189221.9;ENSG00000142319.17;ENSG00000176884.14;ENSG00000183454.16;ENSG00000273079.5;ENSG00000161509.13;ENSG00000105464.3;ENSG00000198785.4;ENSG00000116032.5;ENSG00000116478.11;ENSG00000196591.11;ENSG00000171720.9;ENSG00000068024.16;ENSG00000108840.15;ENSG00000094631.18;ENSG00000061273.17;ENSG00…	105
hsa05100	Human Diseases; Infectious disease: bacterial	Bacterial invasion of epithelial cells - Homo sapiens (human)	CDH1;CTNNB1;CTNNA3;CTNNA1;CTNNA2;ARHGAP10;MET;GAB1;PIK3R1;PIK3R2;PIK3R3;PIK3CA;PIK3CD;PIK3CB;CRK;CRKL;DOCK1;CDC42;RAC1;WASL;WASF1;WASF2;ACTR2;ACTR3B;ACTR3C;ACTR3;ARPC1B;ARPC1A;ARPC2;ARPC3;ARPC4;ARPC5;ARPC5L;ACTG1;ACTB;SEPTIN1;SEPTIN2;SEPTIN9;SEPTIN12;SEPTIN3;SEPTIN6;SEPTIN11;SEPTIN8;CBL;SHC1;SHC2;SHC3;SHC4;CD2AP;DNM1;DNM3;DNM2;CLTA;CLTB;CLTC;CLTCL1;CAV1;CAV2;CAV3;CTTN;HCLS1;SRC;PTK2;BCAR1;PXN;FN1…	ENSG00000039068.18;ENSG00000168036.16;ENSG00000183230.16;ENSG00000044115.20;ENSG00000066032.18;ENSG00000071205.11;ENSG00000105976.14;ENSG00000109458.8;ENSG00000145675.14;ENSG00000105647.16;ENSG00000117461.14;ENSG00000121879.3;ENSG00000171608.15;ENSG00000051382.8;ENSG00000167193.7;ENSG00000099942.12;ENSG00000150760.12;ENSG00000070831.15;ENSG00000136238.17;ENSG00000106299.7;ENSG00000112290.12;ENSG0…	68
hsa05110	Human Diseases; Infectious disease: bacterial	Vibrio cholerae infection - Homo sapiens (human)	ATP6V1A;ATP6V1B1;ATP6V1B2;ATP6V1C2;ATP6V1C1;ATP6V1D;ATP6V1E2;ATP6V1E1;ATP6V1F;ATP6V1G1;ATP6V1G3;ATP6V1G2;ATP6V0E1;ATP6V0E2;TCIRG1;ATP6V0A2;ATP6V0A4;ATP6V0A1;ATP6V0D1;ATP6V0D2;ATP6V1H;ATP6AP1;ATP6V0C;ATP6V0B;KDELR1;KDELR2;KDELR3;PDIA4;ERO1A;SEC61A1;SEC61A2;SEC61B;SEC61G;ARF1;GNAS;ADCY3;ADCY9;PRKACA;PRKACB;PRKACG;CFTR;KCNQ1;SLC12A2;ACTG1;ACTB;PLCG1;PLCG2;PRKCA;TJP1;TJP2	ENSG00000114573.9;ENSG00000116039.11;ENSG00000147416.10;ENSG00000143882.10;ENSG00000155097.11;ENSG00000100554.11;ENSG00000250565.6;ENSG00000131100.12;ENSG00000128524.4;ENSG00000136888.6;ENSG00000151418.11;ENSG00000213760.10;ENSG00000113732.8;ENSG00000171130.17;ENSG00000110719.9;ENSG00000185344.13;ENSG00000105929.15;ENSG00000033627.16;ENSG00000159720.11;ENSG00000147614.3;ENSG00000047249.17;ENSG000…	49
hsa05120	Human Diseases; Infectious disease: bacterial	Epithelial cell signaling in Helicobacter pylori infection - Homo sapiens (human)	PTPN11;MET;PLCG1;PLCG2;TJP1;F11R;JAM2;JAM3;IGSF5;ADAM17;HBEGF;EGFR;CXCL8;CXCR1;CXCR2;ADAM10;SRC;LYN;CSK;RAC1;CDC42;MAPK11;MAPK12;MAPK13;MAPK14;PAK1;MAP2K4;MAPK8;MAPK10;MAPK9;JUN;MAP3K14;CHUK;IKBKB;IKBKG;NFKBIA;NFKB1;RELA;NOD1;CXCL1;CXCL2;CXCL3;CCL5;PTPRZ1;GIT1;CASP3;ATP6V1A;ATP6V1B1;ATP6V1B2;ATP6V1C2;ATP6V1C1;ATP6V1D;ATP6V1E2;ATP6V1E1;ATP6V1F;ATP6V1G1;ATP6V1G3;ATP6V1G2;ATP6V0E1;ATP6V0E2;TCIRG1;AT…	ENSG00000179295.17;ENSG00000105976.14;ENSG00000124181.14;ENSG00000197943.9;ENSG00000104067.16;ENSG00000158769.17;ENSG00000154721.14;ENSG00000166086.12;ENSG00000183067.5;ENSG00000151694.12;ENSG00000113070.7;ENSG00000146648.17;ENSG00000169429.10;ENSG00000163464.7;ENSG00000180871.7;ENSG00000137845.14;ENSG00000197122.11;ENSG00000254087.7;ENSG00000103653.16;ENSG00000136238.17;ENSG00000070831.15;ENSG00…	69
hsa05130	Human Diseases; Infectious disease: bacterial	Pathogenic Escherichia coli infection - Homo sapiens (human)	IGH;SRC;FCGR2A;RAC1;CYTH3;CYTH4;CYTH2;CYTH1;ARF6;ARF1;NCKAP1;NCKAP1L;CYFIP1;CYFIP2;ABI1;BRK1;WASF1;WASF2;WASF3;ACTR2;ACTR3B;ACTR3C;ACTR3;ARPC1B;ARPC1A;ARPC2;ARPC3;ARPC4;ARPC5;ARPC5L;ACTG1;ACTB;ARHGEF1;RHOA;CDC42;MYO1H;MYO1B;MYO1F;MYO1A;MYO1C;MYO1D;MYO1E;MYO1G;MYO5A;MYO5B;MYO5C;MYO6;MYO10;MYH9;MYH10;MYH11;MYH14;WASL;SLC9A3R1;EZR;F2;LPAR1;LPAR2;LPAR4;LPAR5;F2R;GNA12;GNA13;ARHGEF11;ARHGEF12;TUBA1B;T…	ENSG00000197122.11;ENSG00000143226.13;ENSG00000136238.17;ENSG00000008256.15;ENSG00000100055.20;ENSG00000105443.13;ENSG00000108669.16;ENSG00000165527.6;ENSG00000143761.15;ENSG00000061676.14;ENSG00000123338.12;ENSG00000273749.4;ENSG00000055163.19;ENSG00000136754.16;ENSG00000254999.3;ENSG00000112290.12;ENSG00000158195.10;ENSG00000132970.12;ENSG00000138071.13;ENSG00000133627.17;ENSG00000106526.10;ENS…	195
hsa05131	Human Diseases; Infectious disease: bacterial	Shigellosis - Homo sapiens (human)	CD44;ITGA5;ITGB1;SRC;PTK2;CRK;CRKL;BCAR1;CTTN;HCLS1;PXN;ELMO1;ELMO2;DOCK1;RAC1;WASF1;WASF2;ACTR2;ACTR3B;ACTR3C;ACTR3;ARPC1B;ARPC1A;ARPC2;ARPC3;ARPC4;ARPC5;ARPC5L;ACTG1;ACTB;RHOA;DIAPH1;ROCK1;ROCK2;MYL2;MYL5;MYL7;MYL9;MYL10;MYL12B;MYL12A;MYLPF;ACTN1;ACTN4;ILK;TLN1;TLN2;VCL;CDC42;WASL;PFN3;PFN1;PFN2;PFN4;EGFR;PIK3CA;PIK3CD;PIK3CB;PIK3R1;PIK3R2;PIK3R3;CYTH3;CYTH4;CYTH2;CYTH1;ARF6;ARF1;AKT1;AKT2;AKT3…	ENSG00000026508.17;ENSG00000161638.10;ENSG00000150093.18;ENSG00000197122.11;ENSG00000169398.19;ENSG00000167193.7;ENSG00000099942.12;ENSG00000050820.16;ENSG00000085733.15;ENSG00000180353.10;ENSG00000089159.16;ENSG00000155849.15;ENSG00000062598.17;ENSG00000150760.12;ENSG00000136238.17;ENSG00000112290.12;ENSG00000158195.10;ENSG00000138071.13;ENSG00000133627.17;ENSG00000106526.10;ENSG00000115091.11;E…	219
hsa05132	Human Diseases; Infectious disease: bacterial	Salmonella infection - Homo sapiens (human)	PODXL;PTPRC;RAB5A;RAB5B;RAB5C;PIK3C3;RAB7A;RAB7B;PLEKHM1;VPS11;VPS16;VPS18;VPS33A;VPS39;VPS41;RILP;DYNC1H1;DYNC2H1;DYNC1I1;DYNC1I2;DYNC1LI2;DYNC1LI1;DYNC2LI1;DYNLL1;DYNLL2;DYNLRB1;DYNLRB2;DYNLT1;DYNLT3;DCTN1;DCTN2;DCTN3;DCTN4;DCTN5;DCTN6;ACTR1A;ACTR1B;ACTR10;TUBA1B;TUBA4A;TUBA3C;TUBA1A;TUBA1C;TUBA8;TUBA3E;TUBA3D;TUBAL3;TUBB6;TUBB;TUBB1;TUBB2A;TUBB3;TUBB4A;TUBB8;TUBB2B;TUBB4B;FYCO1;ARL8A;ARL8B;PLE…	ENSG00000128567.16;ENSG00000081237.18;ENSG00000144566.10;ENSG00000111540.15;ENSG00000108774.14;ENSG00000078142.12;ENSG00000075785.12;ENSG00000276600.4;ENSG00000225190.10;ENSG00000160695.14;ENSG00000215305.9;ENSG00000104142.10;ENSG00000139719.9;ENSG00000166887.15;ENSG00000006715.15;ENSG00000167705.11;ENSG00000197102.10;ENSG00000187240.13;ENSG00000158560.14;ENSG00000077380.15;ENSG00000135720.12;ENS…	248
hsa05133	Human Diseases; Infectious disease: bacterial	Pertussis - Homo sapiens (human)	ITGA5;ITGB1;ITGAM;ITGB2;CALML3;CALM2;CALM3;CALM1;CALML6;CALML5;CALML4;RHOA;CFL1;CFL2;CASP3;CASP7;CASP1;PYCARD;NLRP3;IL1B;C1QA;C1QB;C1QC;C1R;C1S;C2;C4A;C4B;C3;C5;SERPING1;C4BPA;C4BPB;LY96;TLR4;CD14;TIRAP;MYD88;IRAK4;IRAK1;TRAF6;NFKB1;RELA;TICAM2;TICAM1;IRF3;MAPK11;MAPK12;MAPK13;MAPK14;MAPK8;MAPK10;MAPK9;MAPK1;MAPK3;FOS;JUN;IL6;IL12A;IL12B;IL23A;TNF;IL10;IRF1;IRF8;SFTPA1;SFTPA2;GNAI1;GNAI3;GNAI2;CX…	ENSG00000161638.10;ENSG00000150093.18;ENSG00000169896.16;ENSG00000160255.17;ENSG00000178363.4;ENSG00000143933.16;ENSG00000160014.16;ENSG00000198668.10;ENSG00000169885.9;ENSG00000178372.7;ENSG00000129007.14;ENSG00000067560.10;ENSG00000172757.12;ENSG00000165410.14;ENSG00000164305.18;ENSG00000165806.19;ENSG00000137752.23;ENSG00000103490.13;ENSG00000162711.16;ENSG00000125538.11;ENSG00000173372.16;ENS…	75
hsa05134	Human Diseases; Infectious disease: bacterial	Legionellosis - Homo sapiens (human)	HSPD1;C3;CR1;CR1L;ITGAM;ITGB2;ARF1;RAB1A;RAB1B;SEC22B;SAR1A;SAR1B;VCP;APAF1;CYCS;CASP9;CASP3;CASP8;BNIP3;BCL2L13;NFKB2;NFKBIA;NFKB1;RELA;CLK4;CLK1;HBS1L;EEF1A1;EEF1A2;HSF1;HSPA8;HSPA1A;HSPA2;HSPA1L;HSPA1B;HSPA6;EEF1G;NAIP;CASP7;NLRC4;PYCARD;CASP1;IL18;IL1B;TLR5;TLR2;CD14;TLR4;MYD88;TNF;IL6;IL12A;IL12B;CXCL8;CXCL1;CXCL2;CXCL3	ENSG00000144381.16;ENSG00000125730.16;ENSG00000203710.10;ENSG00000197721.16;ENSG00000169896.16;ENSG00000160255.17;ENSG00000143761.15;ENSG00000138069.16;ENSG00000174903.15;ENSG00000265808.3;ENSG00000079332.14;ENSG00000152700.13;ENSG00000165280.15;ENSG00000120868.13;ENSG00000172115.8;ENSG00000132906.17;ENSG00000164305.18;ENSG00000064012.21;ENSG00000176171.11;ENSG00000099968.17;ENSG00000077150.18;EN…	56
hsa05135	Human Diseases; Infectious disease: bacterial	Yersinia infection - Homo sapiens (human)	FN1;ITGA4;ITGA5;ITGB1;RHOG;SRC;PTK2;PTK2B;CRK;CRKL;BCAR1;ELMO1;ELMO2;DOCK1;IGH;FCGR2A;RAC1;RAC2;RAC3;PIP5K1C;PIP5K1A;PIP5K1B;ARF6;WASL;ACTR2;ACTR3B;ACTR3C;ACTR3;ARPC1B;ARPC1A;ARPC2;ARPC3;ARPC4;ARPC5;ARPC5L;ACTG1;ACTB;WIPF2;WIPF1;WIPF3;BAIAP2;WASF2;PXN;GIT2;ARHGEF7;CDC42;WAS;GNAQ;ARHGEF12;ARHGEF1;ARHGEF28;RHOA;ROCK1;ROCK2;FYB1;SKAP2;NLRP3;NLRC4;PKN1;PKN2;RPS6KA3;RPS6KA1;RPS6KA2;RPS6KA6;MEFV;LIMK1;…	ENSG00000115414.18;ENSG00000115232.13;ENSG00000161638.10;ENSG00000150093.18;ENSG00000177105.9;ENSG00000197122.11;ENSG00000169398.19;ENSG00000120899.17;ENSG00000167193.7;ENSG00000099942.12;ENSG00000050820.16;ENSG00000155849.15;ENSG00000062598.17;ENSG00000150760.12;ENSG00000143226.13;ENSG00000136238.17;ENSG00000128340.14;ENSG00000169750.8;ENSG00000186111.9;ENSG00000143398.19;ENSG00000107242.17;ENSG…	133
hsa05140	Human Diseases; Infectious disease: parasitic	Leishmaniasis - Homo sapiens (human)	TLR2;TLR4;MYD88;IRAK1;IRAK4;TRAF6;MAP3K7;TAB1;TAB2;NFKBIB;NFKBIA;NFKB1;RELA;IL1A;IL1B;IL12A;IL12B;TNF;IL4;NOS2;IL10;TGFB1;TGFB2;TGFB3;C3;CR1;CR1L;ITGAM;ITGB2;IGH;FCGR1A;FCGR2A;FCGR2C;FCGR3A;FCGR3B;ITGA4;ITGB1;PTGS2;PRKCB;NCF1;NCF2;NCF4;CYBB;CYBA;MAPK1;MAPK3;ELK1;FOS;JUN;MAPK11;MAPK12;MAPK13;MAPK14;IFNG;IFNGR1;IFNGR2;JAK1;JAK2;STAT1;HLA-DMA;HLA-DMB;HLA-DOA;HLA-DOB;HLA-DPA1;HLA-DPB1;HLA-DQA1;HLA-DQ…	ENSG00000137462.6;ENSG00000136869.13;ENSG00000172936.12;ENSG00000184216.13;ENSG00000198001.13;ENSG00000175104.14;ENSG00000135341.17;ENSG00000100324.13;ENSG00000055208.18;ENSG00000104825.16;ENSG00000100906.10;ENSG00000109320.11;ENSG00000173039.18;ENSG00000115008.5;ENSG00000125538.11;ENSG00000168811.6;ENSG00000113302.4;ENSG00000232810.3;ENSG00000113520.10;ENSG00000007171.16;ENSG00000136634.5;ENSG00…	73
hsa05142	Human Diseases; Infectious disease: parasitic	Chagas disease - Homo sapiens (human)	TLR4;TICAM1;TLR2;TLR6;TLR9;MYD88;IRAK1;IRAK4;TRAF6;MAP2K4;MAPK8;MAPK10;MAPK9;MAPK1;MAPK3;MAPK11;MAPK12;MAPK13;MAPK14;FOS;JUN;IKBKG;CHUK;IKBKB;NFKBIA;NFKB1;RELA;IFNB1;CCL5;CCL2;TNF;IL12A;IL12B;IL6;CXCL8;CCL3;CCL3L1;CCL3L3;IL1B;PPP2R1B;PPP2R1A;PPP2R2A;PPP2R2B;PPP2R2C;PPP2R2D;PPP2CA;PPP2CB;IFNG;IFNGR1;IFNGR2;TNFRSF1A;NOS2;C3;CALR;C1QA;C1QB;C1QC;IL10;TGFB1;TGFB2;TGFB3;ACE;KNG1;BDKRB2;GNAQ;GNA11;GNA14…	ENSG00000136869.13;ENSG00000127666.9;ENSG00000137462.6;ENSG00000174130.12;ENSG00000239732.3;ENSG00000172936.12;ENSG00000184216.13;ENSG00000198001.13;ENSG00000175104.14;ENSG00000065559.14;ENSG00000107643.15;ENSG00000109339.19;ENSG00000050748.17;ENSG00000100030.14;ENSG00000102882.11;ENSG00000185386.14;ENSG00000188130.13;ENSG00000156711.16;ENSG00000112062.10;ENSG00000170345.9;ENSG00000177606.6;ENSG0…	100
hsa05143	Human Diseases; Infectious disease: parasitic	African trypanosomiasis - Homo sapiens (human)	IGH;TLR9;MYD88;THOP1;KNG1;NPPA;APOA1;APOL1;HPR;HBA1;HBA2;HBB;IL10;IL12A;IL12B;IL18;IFNG;TNF;IL1B;IL6;FASLG;FAS;VCAM1;SELE;ICAM1;LAMA4;IDO1;IDO2;F2RL1;GNAQ;PLCB1;PLCB2;PLCB3;PLCB4;PRKCA;PRKCB;PRKCG	ENSG00000239732.3;ENSG00000172936.12;ENSG00000172009.14;ENSG00000113889.11;ENSG00000175206.10;ENSG00000118137.9;ENSG00000100342.20;ENSG00000261701.6;ENSG00000206172.8;ENSG00000188536.12;ENSG00000244734.3;ENSG00000136634.5;ENSG00000168811.6;ENSG00000113302.4;ENSG00000150782.11;ENSG00000111537.4;ENSG00000232810.3;ENSG00000125538.11;ENSG00000136244.11;ENSG00000117560.7;ENSG00000026103.21;ENSG0000016…	35
hsa05144	Human Diseases; Infectious disease: parasitic	Malaria - Homo sapiens (human)	SDC1;SDC2;LRP1;CD81;HGF;MET;ACKR1;GYPA;GYPB;GYPC;HBA1;HBA2;HBB;TLR9;MYD88;TLR2;TLR4;IL10;TGFB1;TGFB2;TGFB3;CXCL8;IL6;CCL2;CSF3;IL1B;TNF;IL12A;IL18;KLRB1;KLRK1;KLRC4-KLRK1;IFNG;CD36;CR1;CR1L;PECAM1;VCAM1;THBS1;COMP;THBS2;THBS3;THBS4;SELE;ITGAL;ITGB2;ICAM1;CD40LG;CD40;SELP	ENSG00000115884.10;ENSG00000169439.11;ENSG00000123384.13;ENSG00000110651.11;ENSG00000019991.15;ENSG00000105976.14;ENSG00000213088.9;ENSG00000170180.19;ENSG00000250361.7;ENSG00000136732.14;ENSG00000206172.8;ENSG00000188536.12;ENSG00000244734.3;ENSG00000239732.3;ENSG00000172936.12;ENSG00000137462.6;ENSG00000136869.13;ENSG00000136634.5;ENSG00000105329.9;ENSG00000092969.11;ENSG00000119699.7;ENSG00000…	49
hsa05145	Human Diseases; Infectious disease: parasitic	Toxoplasmosis - Homo sapiens (human)	IFNG;IFNGR1;IFNGR2;JAK1;JAK2;STAT1;CIITA;HLA-DMA;HLA-DMB;HLA-DOA;HLA-DOB;HLA-DPA1;HLA-DPB1;HLA-DQA1;HLA-DQA2;HLA-DQB1;HLA-DRA;HLA-DRB1;HLA-DRB3;HLA-DRB4;HLA-DRB5;IRGM;NOS2;SOCS1;MYD88;IRAK1;IRAK4;TRAF6;MAP3K7;TAB1;TAB2;MAPK1;MAPK3;MAPK8;MAPK10;MAPK9;MAP2K3;MAP2K6;MAPK11;MAPK12;MAPK13;MAPK14;CHUK;IKBKB;IKBKG;NFKBIA;NFKBIB;NFKB1;RELA;IL12A;IL12B;TNF;BCL2;BCL2L1;BIRC2;BIRC3;XIAP;BIRC7;LY96;TLR4;HSPA…	ENSG00000111537.4;ENSG00000027697.13;ENSG00000159128.14;ENSG00000162434.11;ENSG00000096968.13;ENSG00000115415.18;ENSG00000179583.18;ENSG00000204257.14;ENSG00000242574.8;ENSG00000204252.13;ENSG00000241106.6;ENSG00000231389.7;ENSG00000223865.10;ENSG00000196735.11;ENSG00000237541.3;ENSG00000179344.16;ENSG00000204287.13;ENSG00000196126.11;ENSG00000198502.5;ENSG00000237693.4;ENSG00000007171.16;ENSG000…	109
hsa05146	Human Diseases; Infectious disease: parasitic	Amoebiasis - Homo sapiens (human)	IL1B;IL1R1;IL1R2;NFKB1;RELA;HSPB1;MUC2;COL1A1;COL1A2;COL4A2;COL4A4;COL4A6;COL4A1;COL4A5;COL4A3;FN1;LAMA1;LAMA2;LAMA3;LAMA5;LAMA4;LAMB1;LAMB2;LAMB3;LAMB4;LAMC1;LAMC2;LAMC3;CASP3;IGH;GNAQ;GNA11;GNA14;GNA15;PLCB1;PLCB2;PLCB3;PLCB4;PRKCA;PRKCB;PRKCG;GNAS;GNAL;ADCY1;PRKACA;PRKACB;PRKACG;RAB5A;RAB5B;RAB5C;RAB7A;RAB7B;TLR2;TLR4;CD14;IL6;CXCL1;CXCL2;CXCL3;CSF2;CXCL8;TNF;IL12A;IL12B;CD1A;CD1B;CD1C;CD1D;CD…	ENSG00000125538.11;ENSG00000115594.11;ENSG00000115590.13;ENSG00000109320.11;ENSG00000173039.18;ENSG00000106211.8;ENSG00000198788.8;ENSG00000108821.13;ENSG00000164692.17;ENSG00000134871.17;ENSG00000081052.11;ENSG00000197565.15;ENSG00000187498.14;ENSG00000188153.12;ENSG00000169031.18;ENSG00000115414.18;ENSG00000101680.14;ENSG00000196569.11;ENSG00000053747.15;ENSG00000130702.15;ENSG00000112769.18;EN…	100
hsa05150	Human Diseases; Infectious disease: bacterial	Staphylococcus aureus infection - Homo sapiens (human)	KRT9;KRT10;KRT12;KRT13;KRT14;KRT15;KRT16;KRT17;KRT18;KRT19;KRT31;KRT32;KRT33A;KRT33B;KRT34;KRT35;KRT40;KRT39;KRT23;KRT25;KRT28;KRT24;KRT27;KRT20;KRT38;KRT37;KRT36;keratin, type I cuticular Ha4 [KO:K07604];KRT26;FGG;C3;CFB;CFD;CFH;MBL2;MASP1;MASP2;IGH;C1QA;C1QB;C1QC;C1R;C1S;C2;C4A;C4B;C5;C3AR1;C5AR1;FCGR1A;FCGR2A;FCGR2B;FCGR2C;FCGR3A;FCGR3B;FCAR;FPR3;FPR2;FPR1;PLG;CFI;SELPLG;SELP;ICAM1;ITGAL;ITGAM…	ENSG00000171403.9;ENSG00000186395.7;ENSG00000187242.4;ENSG00000171401.14;ENSG00000186847.5;ENSG00000171346.15;ENSG00000186832.8;ENSG00000128422.15;ENSG00000111057.10;ENSG00000171345.13;ENSG00000094796.4;ENSG00000108759.3;ENSG00000006059.3;ENSG00000131738.10;ENSG00000131737.5;ENSG00000197079.8;ENSG00000204889.10;ENSG00000196859.7;ENSG00000108244.16;ENSG00000204897.6;ENSG00000173908.8;ENSG000001679…	91
hsa05152	Human Diseases; Infectious disease: bacterial	Tuberculosis - Homo sapiens (human)	TNF;TNFRSF1A;TRADD;FADD;CASP8;CASP10;CASP3;BID;BAX;CYCS;CASP9;APAF1;AKT1;AKT2;AKT3;BAD;BCL2;CAMK2A;CAMK2D;CAMK2B;CAMK2G;IFNG;IFNGR1;IFNGR2;JAK1;JAK2;STAT1;CIITA;RFX5;RFXANK;RFXAP;NFYA;NFYB;NFYC;CREB1;HLA-DMA;HLA-DMB;HLA-DOA;HLA-DOB;HLA-DPA1;HLA-DPB1;HLA-DQA1;HLA-DQA2;HLA-DQB1;HLA-DRA;HLA-DRB1;HLA-DRB3;HLA-DRB4;HLA-DRB5;CD74;CREBBP;EP300;IL10;IL10RA;IL10RB;CTSS;CLEC4E;FCER1G;CLEC7A;SRC;SYK;CARD9;M…	ENSG00000232810.3;ENSG00000067182.7;ENSG00000102871.15;ENSG00000168040.4;ENSG00000064012.21;ENSG00000003400.14;ENSG00000164305.18;ENSG00000015475.18;ENSG00000087088.19;ENSG00000172115.8;ENSG00000132906.17;ENSG00000120868.13;ENSG00000142208.15;ENSG00000105221.16;ENSG00000117020.16;ENSG00000002330.13;ENSG00000171791.12;ENSG00000070808.15;ENSG00000145349.16;ENSG00000058404.19;ENSG00000148660.20;ENSG…	176
hsa05160	Human Diseases; Infectious disease: viral	Hepatitis C - Homo sapiens (human)	LDLR;SCARB1;CD81;CLDN4;CLDN3;CLDN7;CLDN19;CLDN16;CLDN14;CLDN15;CLDN17;CLDN20;CLDN11;CLDN18;CLDN22;CLDN5;CLDN10;CLDN8;CLDN6;CLDN2;CLDN1;CLDN9;CLDN23;CLDN34;CLDN25;CLDN24;OCLN;OAS1;OAS2;OAS3;RNASEL;DDX58;MAVS;TRAF3;TBK1;IKBKE;IRF3;IRF7;IFNA1;IFNA2;IFNA4;IFNA5;IFNA6;IFNA7;IFNA8;IFNA10;IFNA13;IFNA14;IFNA16;IFNA17;IFNA21;IFNB1;IFNG;TLR3;TICAM1;TRAF6;RIPK1;CHUK;IKBKB;IKBKG;NFKBIA;NFKB1;RELA;TNF;CXCL10;…	ENSG00000130164.13;ENSG00000073060.15;ENSG00000110651.11;ENSG00000189143.9;ENSG00000165215.6;ENSG00000181885.18;ENSG00000164007.10;ENSG00000113946.3;ENSG00000159261.10;ENSG00000106404.13;ENSG00000156282.4;ENSG00000171217.5;ENSG00000013297.10;ENSG00000066405.12;ENSG00000177300.6;ENSG00000184113.9;ENSG00000134873.9;ENSG00000156284.5;ENSG00000184697.6;ENSG00000165376.10;ENSG00000163347.5;ENSG0000021…	156
hsa05161	Human Diseases; Infectious disease: viral	Hepatitis B - Homo sapiens (human)	HSPG2;SLC10A1;TGFB1;TGFB2;TGFB3;TGFBR1;TGFBR2;SMAD3;CDKN1A;MAPK8;MAPK10;MAPK9;MYC;EGR2;EGR3;CREBBP;EP300;FASLG;DDB1;DDB2;MAP3K1;YWHAZ;YWHAB;YWHAQ;MAP2K4;PIK3CA;PIK3CD;PIK3CB;PIK3R1;PIK3R2;PIK3R3;AKT1;AKT2;AKT3;CHUK;IKBKB;IKBKG;NFKBIA;NFKB1;RELA;MMP9;BCL2;BAD;FAS;FADD;CASP8;CASP10;BID;BAX;APAF1;CYCS;CASP9;CASP3;CASP12;BIRC5;TP53;CCNA2;CCNA1;CDK2;CCNE1;CCNE2;RB1;E2F1;E2F2;E2F3;ATP6AP1;PRKCA;PRKCB;P…	ENSG00000142798.17;ENSG00000100652.4;ENSG00000105329.9;ENSG00000092969.11;ENSG00000119699.7;ENSG00000106799.12;ENSG00000163513.17;ENSG00000166949.15;ENSG00000124762.13;ENSG00000107643.15;ENSG00000109339.19;ENSG00000050748.17;ENSG00000136997.16;ENSG00000122877.15;ENSG00000179388.8;ENSG00000005339.14;ENSG00000100393.12;ENSG00000117560.7;ENSG00000167986.13;ENSG00000134574.11;ENSG00000095015.5;ENSG00…	161
hsa05162	Human Diseases; Infectious disease: viral	Measles - Homo sapiens (human)	CD46;MSN;SLAMF1;CLEC4M;CD209;DDX58;IFIH1;MAVS;TRAF3;IKBKE;TBK1;IRF3;CHUK;IKBKB;IKBKG;NFKBIB;NFKBIA;NFKB1;RELA;TLR7;TLR9;MYD88;IRAK1;IRAK4;IRF7;IFNA1;IFNA2;IFNA4;IFNA5;IFNA6;IFNA7;IFNA8;IFNA10;IFNA13;IFNA14;IFNA16;IFNA17;IFNA21;IFNB1;TLR2;TLR4;TRAF6;CSNK2A1;CSNK2A2;CSNK2A3;CSNK2B;TNFAIP3;MAP3K7;TAB2;MAPK8;MAPK10;MAPK9;JUN;FOS;IL1A;IL1B;IL6;IL12A;IL12B;IFNAR1;IFNAR2;RACK1;JAK1;TYK2;STAT1;STAT2;IRF9…	ENSG00000117335.19;ENSG00000147065.16;ENSG00000117090.14;ENSG00000104938.16;ENSG00000090659.17;ENSG00000107201.9;ENSG00000115267.5;ENSG00000088888.17;ENSG00000131323.14;ENSG00000263528.7;ENSG00000183735.9;ENSG00000126456.15;ENSG00000213341.10;ENSG00000104365.13;ENSG00000269335.5;ENSG00000104825.16;ENSG00000100906.10;ENSG00000109320.11;ENSG00000173039.18;ENSG00000196664.4;ENSG00000239732.3;ENSG000…	138
hsa05163	Human Diseases; Infectious disease: viral	Human cytomegalovirus infection - Homo sapiens (human)	PDGFRA;PIK3CA;PIK3CD;PIK3CB;PIK3R1;PIK3R2;PIK3R3;AKT1;AKT2;AKT3;TSC1;TSC2;RHEB;MTOR;EIF4EBP1;RPS6KB1;RPS6KB2;CHUK;IKBKB;IKBKG;NFKB1;RELA;EGFR;GRB2;SOS1;SOS2;HRAS;KRAS;NRAS;RAF1;MAP2K1;MAP2K2;MAPK1;MAPK3;ELK1;SP1;ITGAV;ITGB3;SRC;RAC1;RAC2;RAC3;RHOA;CGAS;STING1;TBK1;IRF3;IFNA1;IFNA2;IFNA4;IFNA5;IFNA6;IFNA7;IFNA8;IFNA10;IFNA13;IFNA14;IFNA16;IFNA17;IFNA21;IFNB1;TNF;TNFRSF1A;RIPK1;TRADD;TRAF5;TRAF2;IL…	ENSG00000134853.11;ENSG00000121879.3;ENSG00000171608.15;ENSG00000051382.8;ENSG00000145675.14;ENSG00000105647.16;ENSG00000117461.14;ENSG00000142208.15;ENSG00000105221.16;ENSG00000117020.16;ENSG00000165699.13;ENSG00000103197.16;ENSG00000106615.9;ENSG00000198793.12;ENSG00000187840.4;ENSG00000108443.13;ENSG00000175634.14;ENSG00000213341.10;ENSG00000104365.13;ENSG00000269335.5;ENSG00000109320.11;ENSG0…	220
hsa05164	Human Diseases; Infectious disease: viral	Influenza A - Homo sapiens (human)	TPSD1;TPSAB1;TPSB2;PLG;PRSS3;PRSS2;PRSS1;TMPRSS2;TMPRSS4;TMPRSS11D;PRKCB;OAS1;OAS2;OAS3;RNASEL;DNAJB1;DNAJC3;EIF2AK2;EIF2S1;TRIM25;DDX58;IFIH1;NLRX1;MAVS;CHUK;IKBKB;IKBKG;NFKBIB;NFKBIA;NFKB1;RELA;CALCOCO2;TLR3;TICAM1;TRAF3;TBK1;IKBKE;IRF3;CREBBP;EP300;TLR4;TLR7;MYD88;IRAK4;IRF7;IL1A;IL1B;IL6;IL12A;IL12B;TNF;CXCL8;CCL2;CCL5;CXCL10;ICAM1;IFNA1;IFNA2;IFNA4;IFNA5;IFNA6;IFNA7;IFNA8;IFNA10;IFNA13;IFNA1…	ENSG00000095917.13;ENSG00000172236.16;ENSG00000197253.13;ENSG00000122194.18;ENSG00000010438.16;ENSG00000275896.5;ENSG00000204983.13;ENSG00000184012.11;ENSG00000137648.17;ENSG00000153802.11;ENSG00000166501.12;ENSG00000089127.12;ENSG00000111335.12;ENSG00000111331.12;ENSG00000135828.11;ENSG00000132002.7;ENSG00000102580.14;ENSG00000055332.16;ENSG00000134001.12;ENSG00000121060.16;ENSG00000107201.9;ENS…	168
hsa05165	Human Diseases; Infectious disease: viral	Human papillomavirus infection - Homo sapiens (human)	WNT1;WNT2;WNT2B;WNT3;WNT3A;WNT4;WNT5A;WNT5B;WNT6;WNT7A;WNT7B;WNT8A;WNT8B;WNT9A;WNT9B;WNT10B;WNT10A;WNT11;WNT16;FZD1;FZD7;FZD2;FZD3;FZD4;FZD5;FZD8;FZD6;FZD10;FZD9;DVL3;DVL2;DVL1;GSK3B;AXIN1;AXIN2;APC;APC2;CTNNB1;CSNK1A1L;CSNK1A1;TERT;TCF7;TCF7L1;TCF7L2;UBE3A;TLR3;TICAM1;TRAF3;IKBKE;TBK1;IRF3;IFNB1;CREBBP;EP300;TADA3;TP53;MAGI1;PTEN;PARD3;PARD6A;PARD6G;PARD6B;PRKCI;PRKCZ;CDC42;SCRIB;DLG1;DLG2;DLG3;…	ENSG00000125084.11;ENSG00000105989.8;ENSG00000134245.17;ENSG00000108379.9;ENSG00000154342.5;ENSG00000162552.14;ENSG00000114251.14;ENSG00000111186.12;ENSG00000115596.3;ENSG00000154764.5;ENSG00000188064.9;ENSG00000061492.11;ENSG00000075290.7;ENSG00000143816.7;ENSG00000158955.10;ENSG00000169884.13;ENSG00000135925.8;ENSG00000085741.12;ENSG00000002745.12;ENSG00000157240.3;ENSG00000155760.2;ENSG0000018…	329
hsa05166	Human Diseases; Infectious disease: viral	Human T-cell leukemia virus 1 infection - Homo sapiens (human)	SLC2A1;NRP1;MYC;TRRAP;KAT5;CCND2;ITGAL;ITGB2;ICAM1;HRAS;KRAS;NRAS;MAP2K1;MAP2K2;MAPK1;MAPK3;CD4;TLN1;TLN2;RANBP3;RAN;XPO1;CALR;CANX;PPP3CA;PPP3CB;PPP3CC;PPP3R1;PPP3R2;NFATC1;NFATC2;NFATC3;NFATC4;IL2RB;IL2RG;JAK1;JAK3;STAT5A;STAT5B;IL2;HLA-A;HLA-B;HLA-C;HLA-F;HLA-G;HLA-E;B2M;FDPS;VDAC1;SLC25A4;SLC25A5;SLC25A6;SLC25A31;VDAC2;VDAC3;TSPO;VAC14;RANBP1;MAD1L1;MAD2L1;BUB1B;BUB3;ANAPC1;ANAPC2;CDC27;ANAPC…	ENSG00000117394.20;ENSG00000099250.17;ENSG00000136997.16;ENSG00000196367.12;ENSG00000172977.12;ENSG00000118971.7;ENSG00000005844.17;ENSG00000160255.17;ENSG00000090339.8;ENSG00000174775.16;ENSG00000133703.11;ENSG00000213281.4;ENSG00000169032.9;ENSG00000126934.13;ENSG00000100030.14;ENSG00000102882.11;ENSG00000010610.9;ENSG00000137076.20;ENSG00000171914.16;ENSG00000031823.14;ENSG00000132341.11;ENSG0…	219
hsa05167	Human Diseases; Infectious disease: viral	Kaposi sarcoma-associated herpesvirus infection - Homo sapiens (human)	C3;TLR3;TICAM1;TRAF3;IKBKE;TBK1;IRF7;IFNA1;IFNA2;IFNA4;IFNA5;IFNA6;IFNA7;IFNA8;IFNA10;IFNA13;IFNA14;IFNA16;IFNA17;IFNA21;IRF3;CREBBP;EP300;IFNB1;IFNAR1;IFNAR2;JAK1;TYK2;STAT1;STAT2;IRF9;EIF2AK2;MAPK11;MAPK12;MAPK13;MAPK14;MAPKAPK2;MAP2K6;ZFP36;IL6;CSF2;CCR3;CCR5;CCR1;CCR4;CCR8;FAS;FADD;CASP8;BID;BAX;BAK1;CYCS;CASP9;CASP3;TNFRSF1A;TRADD;TRAF2;CHUK;IKBKB;IKBKG;NFKBIA;NFKB1;RELA;TP53;CDKN1A;CDK4;CDK…	ENSG00000125730.16;ENSG00000164342.12;ENSG00000127666.9;ENSG00000131323.14;ENSG00000263528.7;ENSG00000183735.9;ENSG00000185507.19;ENSG00000197919.5;ENSG00000188379.6;ENSG00000236637.4;ENSG00000147873.5;ENSG00000120235.4;ENSG00000214042.1;ENSG00000120242.3;ENSG00000186803.3;ENSG00000233816.3;ENSG00000228083.2;ENSG00000147885.4;ENSG00000234829.4;ENSG00000137080.4;ENSG00000126456.15;ENSG00000005339.…	193
hsa05168	Human Diseases; Infectious disease: viral	Herpes simplex virus 1 infection - Homo sapiens (human)	LTA;TNFSF14;TNFRSF14;TRAF2;TRAF5;IKBKB;CHUK;IKBKG;NFKBIA;NFKB1;RELA;BIRC2;BIRC3;CCL2;NECTIN1;NECTIN2;PILRA;PILRB;PTPN11;ITGA5;ITGB3;SRC;SYK;CARD9;IRF3;IFNB1;TP53;C3;C5;CFP;TLR2;TLR9;MYD88;IRF7;TLR3;TICAM1;IRAK4;IRAK1;TRAF6;MAP3K7;TAB1;TAB2;IL1B;CCL5;IL6;TNF;IL12A;IL12B;DDX58;IFIH1;MAVS;TRAF3;IKBKE;TBK1;IFNA1;IFNA2;IFNA4;IFNA5;IFNA6;IFNA7;IFNA8;IFNA10;IFNA13;IFNA14;IFNA16;IFNA17;IFNA21;CGAS;STING1…	ENSG00000226979.8;ENSG00000125735.10;ENSG00000157873.17;ENSG00000127191.17;ENSG00000082512.14;ENSG00000104365.13;ENSG00000213341.10;ENSG00000269335.5;ENSG00000100906.10;ENSG00000109320.11;ENSG00000173039.18;ENSG00000110330.8;ENSG00000023445.13;ENSG00000108691.9;ENSG00000110400.10;ENSG00000130202.9;ENSG00000085514.15;ENSG00000121716.20;ENSG00000179295.17;ENSG00000161638.10;ENSG00000259207.7;ENSG00…	489
hsa05169	Human Diseases; Infectious disease: viral	Epstein-Barr virus infection - Homo sapiens (human)	CR2;CD19;HLA-DMA;HLA-DMB;HLA-DOA;HLA-DOB;HLA-DPA1;HLA-DPB1;HLA-DQA1;HLA-DQA2;HLA-DQB1;HLA-DRA;HLA-DRB1;HLA-DRB3;HLA-DRB4;HLA-DRB5;TLR2;MYD88;IRAK4;IRAK1;TRAF6;TAB1;TAB2;MAP3K7;CHUK;IKBKB;IKBKG;NFKBIA;NFKB1;RELA;TNF;IL6;DDX58;MAVS;TRAF3;TBK1;IKBKE;IRF7;IRF3;IFNA1;IFNA2;IFNA4;IFNA5;IFNA6;IFNA7;IFNA8;IFNA10;IFNA13;IFNA14;IFNA16;IFNA17;IFNA21;IFNB1;IFNAR1;IFNAR2;JAK1;TYK2;STAT1;STAT2;IRF9;EIF2AK2;OAS…	ENSG00000117322.17;ENSG00000177455.12;ENSG00000204257.14;ENSG00000242574.8;ENSG00000204252.13;ENSG00000241106.6;ENSG00000231389.7;ENSG00000223865.10;ENSG00000196735.11;ENSG00000237541.3;ENSG00000179344.16;ENSG00000204287.13;ENSG00000196126.11;ENSG00000198502.5;ENSG00000137462.6;ENSG00000172936.12;ENSG00000198001.13;ENSG00000184216.13;ENSG00000175104.14;ENSG00000100324.13;ENSG00000055208.18;ENSG00…	198
hsa05170	Human Diseases; Infectious disease: viral	Human immunodeficiency virus 1 infection - Homo sapiens (human)	CD4;BTRC;FBXW11;SKP1;CUL1;RBX1;CXCR4;CCR5;GNAI1;GNAI3;GNAI2;GNAO1;PIK3CA;PIK3CD;PIK3CB;PIK3R1;PIK3R2;PIK3R3;PTK2;PTK2B;PXN;CRK;CRKL;AKT1;AKT2;AKT3;MTOR;RPS6KB1;RPS6KB2;NFKB1;RELA;FOS;JUN;BAD;HRAS;KRAS;NRAS;RAF1;MAP2K1;MAP2K2;MAPK1;MAPK3;GNAQ;GNA11;PLCG1;PLCG2;ITPR1;ITPR2;ITPR3;CALML3;CALM2;CALM3;CALM1;CALML6;CALML5;CALML4;PPP3CA;PPP3CB;PPP3CC;PPP3R1;PPP3R2;NFATC1;NFATC2;NFATC3;NFATC4;PRKCA;PRKCB;…	ENSG00000010610.9;ENSG00000166167.17;ENSG00000072803.17;ENSG00000113558.18;ENSG00000055130.15;ENSG00000100387.8;ENSG00000121966.6;ENSG00000160791.13;ENSG00000127955.15;ENSG00000065135.10;ENSG00000114353.16;ENSG00000087258.14;ENSG00000121879.3;ENSG00000171608.15;ENSG00000051382.8;ENSG00000145675.14;ENSG00000105647.16;ENSG00000117461.14;ENSG00000169398.19;ENSG00000120899.17;ENSG00000089159.16;ENSG0…	208
hsa05171	Human Diseases; Infectious disease: viral	Coronavirus disease - COVID-19 - Homo sapiens (human)	TMPRSS2;ACE2;NRP1;ACE;MAS1;AGTR1;CYBB;NFKB1;RELA;TNF;IL6;IL1B;IL12A;IL12B;MMP3;MMP1;CCL2;CXCL8;ADAM17;TNFRSF1A;NFKBIA;NFKBIB;HBEGF;EGFR;IL6R;IL6ST;JAK1;TYK2;STAT3;IL2;CSF3;CSF2;CXCL10;RPS2;RPS3;RPS3A;RPS4Y1;RPS4X;RPS4Y2;RPS5;RPS6;RPS7;RPS8;RPS9;RPS10;RPS10-NUDT3;RPS11;RPS12;RPS13;RPS14;RPS15;RPS15A;RPS16;RPS17;RPS18;RPS19;RPS20;RPS21;RPS23;RPS24;RPS25;RPS26;RPS27;RPS27L;RPS27A;RPS28;RPS29;FAU;RPS…	ENSG00000184012.11;ENSG00000130234.10;ENSG00000099250.17;ENSG00000159640.15;ENSG00000130368.5;ENSG00000144891.17;ENSG00000165168.7;ENSG00000109320.11;ENSG00000173039.18;ENSG00000232810.3;ENSG00000136244.11;ENSG00000125538.11;ENSG00000168811.6;ENSG00000113302.4;ENSG00000149968.11;ENSG00000196611.4;ENSG00000108691.9;ENSG00000169429.10;ENSG00000151694.12;ENSG00000067182.7;ENSG00000100906.10;ENSG0000…	228
hsa05200	Human Diseases; Cancer: overview	Pathways in cancer - Homo sapiens (human)	DCC;CASP3;CASP9;APPL1;CDH1;CTNNB1;CTNNA3;CTNNA1;CTNNA2;AXIN1;AXIN2;APC;APC2;GSK3B;TCF7;TCF7L1;TCF7L2;LEF1;BIRC5;MYC;CCND1;WNT1;WNT2;WNT2B;WNT3;WNT3A;WNT4;WNT5A;WNT5B;WNT6;WNT7A;WNT7B;WNT8A;WNT8B;WNT9A;WNT9B;WNT10B;WNT10A;WNT11;WNT16;FZD1;FZD7;FZD2;FZD3;FZD4;FZD5;FZD8;FZD6;FZD10;FZD9;LRP5;LRP6;DVL3;DVL2;DVL1;FRAT1;FRAT2;F2;AGT;F2R;F2RL3;LPAR1;LPAR2;LPAR3;LPAR4;LPAR5;LPAR6;AGTR1;GNA12;GNA13;ARHGEF1…	ENSG00000187323.11;ENSG00000164305.18;ENSG00000132906.17;ENSG00000157500.10;ENSG00000039068.18;ENSG00000168036.16;ENSG00000183230.16;ENSG00000044115.20;ENSG00000066032.18;ENSG00000103126.14;ENSG00000168646.12;ENSG00000134982.16;ENSG00000115266.11;ENSG00000082701.14;ENSG00000081059.19;ENSG00000152284.4;ENSG00000148737.16;ENSG00000138795.9;ENSG00000089685.14;ENSG00000136997.16;ENSG00000110092.3;ENS…	529
hsa05202	Human Diseases; Cancer: overview	Transcriptional misregulation in cancer - Homo sapiens (human)	RUNX1;CSF1R;MPO;CSF2;IL3;RUNX1T1;HDAC1;HDAC2;SIN3A;NCOR1;CEBPA;PER2;SPI1;CD14;ITGAM;FCGR1A;JUP;PML;RARA;CCNA2;CCNA1;CEBPE;BCL2A1;ZBTB16;MYC;DUSP6;TCF3;PBX1;WNT16;ETV6;ETV7;DEFA1;DEFA3;DEFA4;DEFA5;DEFA6;DEFA1B;ELANE;GZMB;KMT2A;AFF1;CDK9;CCNT1;CCNT2;MLLT1;MLLT3;DOT1L;LMO2;PBX3;RUNX2;SMAD1;KLF3;MEF2C;HOXA9;HOXA10;JMJD1C;HMGA2;KDM6A;SUPT3H;PROM1;FLT3;BMP2K;IGF1R;CDKN1B;CDK14;MEIS1;HOXA11;SIX1;SIX4;EY…	ENSG00000159216.18;ENSG00000182578.13;ENSG00000005381.7;ENSG00000164400.5;ENSG00000164399.4;ENSG00000079102.16;ENSG00000116478.11;ENSG00000196591.11;ENSG00000169375.15;ENSG00000141027.20;ENSG00000245848.2;ENSG00000132326.11;ENSG00000066336.11;ENSG00000170458.13;ENSG00000169896.16;ENSG00000150337.13;ENSG00000173801.16;ENSG00000140464.19;ENSG00000131759.17;ENSG00000145386.9;ENSG00000133101.9;ENSG00…	174
hsa05203	Human Diseases; Cancer: overview	Viral carcinogenesis - Homo sapiens (human)	SRC;HRAS;KRAS;NRAS;MAPK1;MAPK3;CREB1;ATF2;ATF4;CREB3;CREB3L1;CREB3L2;CREB3L3;CREB3L4;CREB5;ATF6B;DDB1;YWHAZ;YWHAB;YWHAQ;YWHAE;YWHAH;YWHAG;JAK1;STAT3;STAT5A;STAT5B;CASP3;HPN;PIK3CA;PIK3CD;PIK3CB;PIK3R1;PIK3R2;PIK3R3;RELA;REL;NFKB2;NFKB1;TP53;CCNE1;CCNE2;CDK2;EGR2;EGR3;VDAC3;LTBR;SP100;HNRNPK;CDKN1A;DDX3X;EIF2AK2;PRKACA;PRKACB;PRKACG;H2BC15;H2BC9;H2BC14;H2BW1;H2BC1;H2BC18;H2BC17;H2BC3;H2BC8;H2BC13;…	ENSG00000197122.11;ENSG00000174775.16;ENSG00000133703.11;ENSG00000213281.4;ENSG00000100030.14;ENSG00000102882.11;ENSG00000118260.14;ENSG00000115966.16;ENSG00000128272.14;ENSG00000107175.11;ENSG00000157613.10;ENSG00000182158.14;ENSG00000060566.13;ENSG00000143578.15;ENSG00000146592.16;ENSG00000213676.10;ENSG00000167986.13;ENSG00000164924.17;ENSG00000166913.12;ENSG00000134308.13;ENSG00000108953.16;E…	164
hsa05204	Human Diseases; Cancer: overview	Chemical carcinogenesis - DNA adducts - Homo sapiens (human)	NAT2;NAT1;CYP1A2;SULT1A2;SULT1A1;SULT1A3;SULT1A4;CYP1A1;CYP1B1;CYP2C8;CYP2C9;CYP2C18;CYP2C19;CYP3A4;EPHX1;GSTA5;GSTA2;GSTA4;GSTO2;GSTM4;GSTT2;GSTT1;GSTM3;MGST1;MGST3;GSTM1;GSTM5;MGST2;GSTA1;GSTM2;GSTA3;GSTO1;GSTT2B;GSTP1;GSTK1;HPGDS;SULT2A1;CYP3A5;CYP3A7;CYP3A7-CYP3A51P;CYP3A43;PTGS2;CYP2A6;CYP2A7;CYP2A13;AKR1C2;HSD11B1;HSD11B1L;CBR1;UGT2A1;UGT2A3;UGT2B17;UGT2B11;UGT2B28;UGT1A6;UGT1A4;UGT1A1;UGT1…	ENSG00000156006.4;ENSG00000171428.13;ENSG00000140505.6;ENSG00000197165.10;ENSG00000196502.11;ENSG00000261052.5;ENSG00000213648.10;ENSG00000140465.13;ENSG00000138061.11;ENSG00000138115.13;ENSG00000138109.9;ENSG00000108242.12;ENSG00000165841.9;ENSG00000160868.14;ENSG00000143819.12;ENSG00000182793.11;ENSG00000244067.2;ENSG00000170899.10;ENSG00000065621.14;ENSG00000168765.16;ENSG00000099984.11;ENSG00…	67
hsa05205	Human Diseases; Cancer: overview	Proteoglycans in cancer - Homo sapiens (human)	CD44;SRC;CTTN;HCLS1;ERBB2;GRB2;VAV3;VAV1;VAV2;HRAS;KRAS;NRAS;RRAS;RRAS2;MRAS;BRAF;RAF1;ARAF;MAP2K1;MAP2K2;MAPK1;MAPK3;RAC1;IQGAP1;CDC42;ELK1;ESR1;CCND1;ACTG1;ACTB;FLNA;FLNC;FLNB;PAK1;TIAM1;ARHGEF1;RHOA;ROCK1;ROCK2;ANK1;ANK2;ANK3;GAB1;PIK3CA;PIK3CD;PIK3CB;PIK3R1;PIK3R2;PIK3R3;AKT1;AKT2;AKT3;SLC9A1;PPP1CA;PPP1CB;PPP1CC;PPP1R12A;PPP1R12B;PPP1R12C;ARHGEF12;PLCE1;ITPR1;ITPR2;ITPR3;CAMK2A;CAMK2D;CAMK2B…	ENSG00000026508.17;ENSG00000197122.11;ENSG00000085733.15;ENSG00000180353.10;ENSG00000141736.13;ENSG00000177885.13;ENSG00000134215.15;ENSG00000141968.7;ENSG00000160293.16;ENSG00000174775.16;ENSG00000133703.11;ENSG00000213281.4;ENSG00000126458.3;ENSG00000133818.13;ENSG00000158186.12;ENSG00000157764.12;ENSG00000132155.11;ENSG00000078061.12;ENSG00000169032.9;ENSG00000126934.13;ENSG00000100030.14;ENSG…	204
hsa05206	Human Diseases; Cancer: overview	MicroRNAs in cancer - Homo sapiens (human)	MIR17;MIR18A;MIR19A;MIR19B2;MIR19B1;MIR20A;MIR92A1;MIR92A2;PTEN;MIR221;MIR222;CDKN1B;MIR21;TIMP3;MIRLET7A1;MIRLET7A2;MIRLET7A3;MIRLET7B;MIRLET7D;MIRLET7E;MIRLET7F1;MIRLET7F2;MIRLET7G;MIRLET7I;MIRLET7C;KRAS;CDK6;CDC25A;CDC25B;CDC25C;HMGA2;MIR107;MIR15A;MIR15B;MIR16-1;MIR16-2;CCND1;CCND2;CCNE1;CCNE2;MIR126;CRK;CRKL;MIR1-1;MIR1-2;HDAC4;HDAC5;FOXP1;PIM1;MET;MIR29A;MIR29B1;MIR29B2;MIR29C;DNMT3A;DNMT3B…	ENSG00000284536.1;ENSG00000283815.1;ENSG00000284204.1;ENSG00000284107.1;ENSG00000284375.1;ENSG00000283762.1;ENSG00000283705.1;ENSG00000284538.1;ENSG00000171862.10;ENSG00000207870.1;ENSG00000207725.3;ENSG00000111276.10;ENSG00000284190.1;ENSG00000100234.11;ENSG00000199165.3;ENSG00000198975.2;ENSG00000283990.1;ENSG00000284520.1;ENSG00000199133.3;ENSG00000198972.3;ENSG00000199072.3;ENSG00000208012.1;…	309
hsa05207	Human Diseases; Cancer: overview	Chemical carcinogenesis - receptor activation - Homo sapiens (human)	CHRNA7;ARRB1;ARRB2;SRC;RAF1;RB1;E2F1;BIRC5;XIAP;CDC6;CDC25A;JAK2;STAT3;IKBKE;CCND1;CHRNA4;CHRNB2;CHRNA3;CHRNB4;CACNA1C;CACNA1D;CACNA1F;CACNA1S;CACNA1B;CACNA1A;PIK3CA;PIK3CD;PIK3CB;PIK3R1;PIK3R2;PIK3R3;AKT1;AKT2;AKT3;MTOR;NFKB1;RELA;HRAS;KRAS;NRAS;MAP2K1;MAP2K2;MAPK1;MAPK3;FOS;JUN;MYC;BCL2;PRKCA;PRKCB;PRKCG;VEGFA;FGF2;ADRB1;ADRB2;ADRB3;GNAS;ADCY1;ADCY2;ADCY3;ADCY4;ADCY5;ADCY6;ADCY7;ADCY8;ADCY9;PRK…	ENSG00000175344.17;ENSG00000137486.16;ENSG00000141480.17;ENSG00000197122.11;ENSG00000132155.11;ENSG00000139687.13;ENSG00000101412.12;ENSG00000089685.14;ENSG00000101966.12;ENSG00000094804.9;ENSG00000164045.11;ENSG00000096968.13;ENSG00000168610.14;ENSG00000263528.7;ENSG00000110092.3;ENSG00000101204.16;ENSG00000160716.5;ENSG00000080644.15;ENSG00000117971.11;ENSG00000151067.21;ENSG00000157388.15;ENSG…	210
hsa05208	Human Diseases; Cancer: overview	Chemical carcinogenesis - reactive oxygen species - Homo sapiens (human)	AS3MT;GSTA5;GSTA2;GSTA4;GSTO2;GSTM4;GSTT2;GSTT1;GSTM3;MGST1;MGST3;GSTM1;GSTM5;MGST2;GSTA1;GSTM2;GSTA3;GSTO1;GSTT2B;ND1;ND2;ND3;ND4;ND4L;ND5;ND6;NDUFV1;NDUFV2;NDUFV3;NDUFA1;NDUFA2;NDUFA3;NDUFA4;NDUFA4L2;NDUFA5;NDUFA6;NDUFA7;NDUFA8;NDUFA9;NDUFA10;NDUFAB1;NDUFA11;NDUFA12;NDUFA13;NDUFB1;NDUFB2;NDUFB3;NDUFB4;NDUFB5;NDUFB6;NDUFB7;NDUFB8;NDUFB9;NDUFB10;NDUFB11;NDUFS1;NDUFS2;NDUFS3;NDUFS4;NDUFS5;NDUFS6;N…	ENSG00000214435.7;ENSG00000182793.11;ENSG00000244067.2;ENSG00000170899.10;ENSG00000065621.14;ENSG00000168765.16;ENSG00000099984.11;ENSG00000134202.10;ENSG00000008394.12;ENSG00000143198.12;ENSG00000134184.12;ENSG00000134201.10;ENSG00000085871.8;ENSG00000243955.5;ENSG00000213366.12;ENSG00000174156.14;ENSG00000148834.12;ENSG00000133433.10;ENSG00000167792.11;ENSG00000178127.12;ENSG00000160194.17;ENSG…	196
hsa05210	Human Diseases; Cancer: specific types	Colorectal cancer - Homo sapiens (human)	GSK3B;AXIN1;AXIN2;CTNNB1;APC;APC2;TCF7;TCF7L1;TCF7L2;LEF1;BIRC5;MYC;CCND1;KRAS;PIK3CA;PIK3CD;PIK3CB;PIK3R1;PIK3R2;PIK3R3;AKT1;AKT2;AKT3;BAD;CASP9;ARAF;BRAF;RAF1;MAP2K1;MAP2K2;MAPK1;MAPK3;JUN;FOS;RALGDS;RALA;RALB;RAC1;RAC2;RAC3;RHOA;MAPK8;MAPK10;MAPK9;DCC;CASP3;APPL1;TGFB1;TGFB2;TGFB3;TGFBR1;TGFBR2;SMAD2;SMAD3;SMAD4;MLH1;MSH2;MSH3;MSH6;BAX;PMAIP1;BCL2L11;BBC3;BCL2;CYCS;TP53;CDKN1A;GADD45A;GADD45B;…	ENSG00000082701.14;ENSG00000103126.14;ENSG00000168646.12;ENSG00000168036.16;ENSG00000134982.16;ENSG00000115266.11;ENSG00000081059.19;ENSG00000152284.4;ENSG00000148737.16;ENSG00000138795.9;ENSG00000089685.14;ENSG00000136997.16;ENSG00000110092.3;ENSG00000133703.11;ENSG00000121879.3;ENSG00000171608.15;ENSG00000051382.8;ENSG00000145675.14;ENSG00000105647.16;ENSG00000117461.14;ENSG00000142208.15;ENSG0…	85
hsa05211	Human Diseases; Cancer: specific types	Renal cell carcinoma - Homo sapiens (human)	HIF1A;EPAS1;EGLN1;EGLN3;EGLN2;VHL;ELOC;ELOB;RBX1;CUL2;ARNT;ARNT2;CREBBP;EP300;SLC2A1;VEGFA;TGFB1;TGFB2;TGFB3;PDGFB;TGFA;HGF;MET;GAB1;PIK3CA;PIK3CD;PIK3CB;PIK3R1;PIK3R2;PIK3R3;AKT1;AKT2;AKT3;BAD;CRK;CRKL;RAPGEF1;RAP1A;RAP1B;PTPN11;GRB2;SOS1;SOS2;HRAS;KRAS;NRAS;ARAF;BRAF;RAF1;MAP2K1;MAP2K2;MAPK1;MAPK3;ETS1;JUN;RAC1;CDC42;PAK1;PAK2;PAK3;PAK4;PAK5;PAK6;BUB1B-PAK6;PRCC;TFE3;CDKN1A;FH;FLCN	ENSG00000100644.16;ENSG00000116016.13;ENSG00000135766.8;ENSG00000129521.13;ENSG00000269858.5;ENSG00000134086.7;ENSG00000154582.16;ENSG00000103363.14;ENSG00000100387.8;ENSG00000108094.14;ENSG00000143437.20;ENSG00000172379.20;ENSG00000005339.14;ENSG00000100393.12;ENSG00000117394.20;ENSG00000112715.21;ENSG00000105329.9;ENSG00000092969.11;ENSG00000119699.7;ENSG00000100311.16;ENSG00000163235.15;ENSG00…	68
hsa05212	Human Diseases; Cancer: specific types	Pancreatic cancer - Homo sapiens (human)	KRAS;PIK3CA;PIK3CD;PIK3CB;PIK3R1;PIK3R2;PIK3R3;ARHGEF6;RAC1;RAC2;RAC3;NFKB1;RELA;AKT1;AKT2;AKT3;CHUK;IKBKB;IKBKG;BAD;BCL2L1;CASP9;ARAF;BRAF;RAF1;MAP2K1;MAPK1;MAPK3;MAPK8;MAPK10;MAPK9;RALGDS;RALA;RALB;RALBP1;CDC42;PLD1;PLD2;TGFA;EGF;EGFR;ERBB2;MTOR;RPS6KB1;RPS6KB2;JAK1;STAT3;STAT1;VEGFA;CDKN2A;CDK4;CDK6;CCND1;RB1;E2F1;E2F2;E2F3;TP53;CDKN1A;GADD45A;GADD45B;GADD45G;BAX;BAK1;DDB2;POLK;TGFB1;TGFB2;TGF…	ENSG00000133703.11;ENSG00000121879.3;ENSG00000171608.15;ENSG00000051382.8;ENSG00000145675.14;ENSG00000105647.16;ENSG00000117461.14;ENSG00000129675.15;ENSG00000136238.17;ENSG00000128340.14;ENSG00000169750.8;ENSG00000109320.11;ENSG00000173039.18;ENSG00000142208.15;ENSG00000105221.16;ENSG00000117020.16;ENSG00000213341.10;ENSG00000104365.13;ENSG00000269335.5;ENSG00000002330.13;ENSG00000171552.12;ENSG…	75
hsa05213	Human Diseases; Cancer: specific types	Endometrial cancer - Homo sapiens (human)	EGF;EGFR;PIK3CA;PIK3CD;PIK3CB;PIK3R1;PIK3R2;PIK3R3;PTEN;PDPK1;ILK;AKT1;AKT2;AKT3;CASP9;BAD;FOXO3;GRB2;SOS1;SOS2;HRAS;KRAS;NRAS;ARAF;BRAF;RAF1;MAP2K1;MAP2K2;MAPK1;MAPK3;ELK1;MLH1;CDH1;CTNNB1;CTNNA3;CTNNA1;CTNNA2;AXIN1;AXIN2;APC;APC2;GSK3B;TCF7;TCF7L1;TCF7L2;LEF1;MYC;CCND1;TP53;CDKN1A;GADD45A;GADD45B;GADD45G;BAX;BAK1;DDB2;POLK;ERBB2	ENSG00000138798.11;ENSG00000146648.17;ENSG00000121879.3;ENSG00000171608.15;ENSG00000051382.8;ENSG00000145675.14;ENSG00000105647.16;ENSG00000117461.14;ENSG00000171862.10;ENSG00000140992.18;ENSG00000166333.13;ENSG00000142208.15;ENSG00000105221.16;ENSG00000117020.16;ENSG00000132906.17;ENSG00000002330.13;ENSG00000118689.14;ENSG00000177885.13;ENSG00000115904.12;ENSG00000100485.11;ENSG00000174775.16;EN…	57
hsa05214	Human Diseases; Cancer: specific types	Glioma - Homo sapiens (human)	EGF;TGFA;EGFR;PDGFA;PDGFB;PDGFRA;PDGFRB;IGF1;IGF1R;PLCG1;PLCG2;CALML3;CALM2;CALM3;CALM1;CALML6;CALML5;CALML4;CAMK1D;CAMK1G;CAMK1;CAMK2A;CAMK2D;CAMK2B;CAMK2G;CAMK4;PRKCA;PRKCB;PRKCG;SHC1;SHC2;SHC3;SHC4;GRB2;SOS1;SOS2;HRAS;KRAS;NRAS;ARAF;BRAF;RAF1;MAP2K1;MAP2K2;MAPK1;MAPK3;PIK3CA;PIK3CD;PIK3CB;PIK3R1;PIK3R2;PIK3R3;AKT1;AKT2;AKT3;MTOR;PTEN;CDKN2A;MDM2;TP53;CDKN1A;CCND1;CDK4;CDK6;RB1;E2F1;E2F2;E2F3;G…	ENSG00000138798.11;ENSG00000163235.15;ENSG00000146648.17;ENSG00000197461.13;ENSG00000100311.16;ENSG00000134853.11;ENSG00000113721.13;ENSG00000017427.15;ENSG00000140443.13;ENSG00000124181.14;ENSG00000197943.9;ENSG00000178363.4;ENSG00000143933.16;ENSG00000160014.16;ENSG00000198668.10;ENSG00000169885.9;ENSG00000178372.7;ENSG00000129007.14;ENSG00000183049.12;ENSG00000008118.9;ENSG00000134072.10;ENSG0…	74
hsa05215	Human Diseases; Cancer: specific types	Prostate cancer - Homo sapiens (human)	GSTP1;CDKN1B;CDK2;CCNE1;CCNE2;RB1;E2F1;E2F2;E2F3;TMPRSS2;ERG;PLAU;PLAT;MMP3;MMP9;ZEB1;IL1R2;SPINT1;ETV5;INS;PDGFA;PDGFB;PDGFC;PDGFD;EGF;TGFA;IGF1;INSRR;PDGFRA;PDGFRB;FGFR1;FGFR2;EGFR;ERBB2;IGF1R;PIK3CA;PIK3CD;PIK3CB;PIK3R1;PIK3R2;PIK3R3;PTEN;PDPK1;NKX3-1;AKT1;AKT2;AKT3;CASP9;BAD;FOXO1;CDKN1A;MDM2;TP53;GSK3B;CREB1;ATF4;CREB3;CREB3L1;CREB3L2;CREB3L3;CREB3L4;CREB5;CTNNB1;CREBBP;EP300;TCF7;TCF7L1;TCF…	ENSG00000084207.15;ENSG00000111276.10;ENSG00000123374.10;ENSG00000105173.13;ENSG00000175305.17;ENSG00000139687.13;ENSG00000101412.12;ENSG00000007968.6;ENSG00000112242.14;ENSG00000184012.11;ENSG00000157554.18;ENSG00000122861.15;ENSG00000104368.17;ENSG00000149968.11;ENSG00000100985.7;ENSG00000148516.21;ENSG00000115590.13;ENSG00000166145.14;ENSG00000244405.7;ENSG00000254647.6;ENSG00000197461.13;ENSG…	96
hsa05216	Human Diseases; Cancer: specific types	Thyroid cancer - Homo sapiens (human)	RET;CCDC6;NCOA4;NTRK1;TPM3;TPR;TFG;HRAS;NRAS;KRAS;BRAF;MAP2K1;MAP2K2;MAPK1;MAPK3;PAX8;PPARG;RXRA;RXRB;RXRG;TP53;CDKN1A;GADD45A;GADD45B;GADD45G;BAX;BAK1;DDB2;POLK;CDH1;CTNNB1;TCF7;TCF7L1;TCF7L2;LEF1;MYC;CCND1	ENSG00000165731.18;ENSG00000108091.10;ENSG00000266412.5;ENSG00000198400.11;ENSG00000143549.19;ENSG00000047410.13;ENSG00000114354.13;ENSG00000174775.16;ENSG00000213281.4;ENSG00000133703.11;ENSG00000157764.12;ENSG00000169032.9;ENSG00000126934.13;ENSG00000100030.14;ENSG00000102882.11;ENSG00000125618.16;ENSG00000132170.19;ENSG00000186350.9;ENSG00000204231.10;ENSG00000143171.12;ENSG00000141510.16;ENSG…	36
hsa05217	Human Diseases; Cancer: specific types	Basal cell carcinoma - Homo sapiens (human)	TP53;CDKN1A;GADD45A;GADD45B;GADD45G;BAX;BAK1;DDB2;POLK;SHH;PTCH1;SMO;KIF7;SUFU;GLI1;GLI2;GLI3;BMP2;BMP4;HHIP;PTCH2;WNT1;WNT2;WNT2B;WNT3;WNT3A;WNT4;WNT5A;WNT5B;WNT6;WNT7A;WNT7B;WNT8A;WNT8B;WNT9A;WNT9B;WNT10B;WNT10A;WNT11;WNT16;FZD1;FZD7;FZD2;FZD3;FZD4;FZD5;FZD8;FZD6;FZD10;FZD9;DVL3;DVL2;DVL1;GSK3B;AXIN1;AXIN2;APC;APC2;CTNNB1;TCF7;TCF7L1;TCF7L2;LEF1	ENSG00000141510.16;ENSG00000124762.13;ENSG00000116717.11;ENSG00000099860.8;ENSG00000130222.10;ENSG00000087088.19;ENSG00000030110.12;ENSG00000134574.11;ENSG00000122008.15;ENSG00000164690.7;ENSG00000185920.15;ENSG00000128602.9;ENSG00000166813.14;ENSG00000107882.11;ENSG00000111087.9;ENSG00000074047.21;ENSG00000106571.12;ENSG00000125845.6;ENSG00000125378.15;ENSG00000164161.9;ENSG00000117425.13;ENSG00…	62
hsa05218	Human Diseases; Cancer: specific types	Melanoma - Homo sapiens (human)	FGF1;FGF2;FGF3;FGF4;FGF17;FGF6;FGF7;FGF8;FGF9;FGF10;FGF16;FGF5;FGF18;FGF20;FGF22;FGF19;FGF21;FGF23;HGF;IGF1;PDGFA;PDGFB;PDGFC;PDGFD;EGF;FGFR1;MET;IGF1R;PDGFRA;PDGFRB;EGFR;HRAS;KRAS;NRAS;ARAF;BRAF;RAF1;MAP2K1;MAP2K2;MAPK1;MAPK3;CCND1;CDK4;PIK3CA;PIK3CD;PIK3CB;PIK3R1;PIK3R2;PIK3R3;AKT1;AKT2;AKT3;BAD;PTEN;CDKN2A;MDM2;TP53;CDKN1A;CDK6;RB1;E2F1;E2F2;E2F3;CDH1;GADD45A;GADD45B;GADD45G;BAX;BAK1;DDB2;POLK…	ENSG00000113578.17;ENSG00000138685.13;ENSG00000186895.2;ENSG00000075388.3;ENSG00000158815.10;ENSG00000111241.2;ENSG00000140285.9;ENSG00000107831.12;ENSG00000102678.6;ENSG00000070193.4;ENSG00000196468.7;ENSG00000138675.16;ENSG00000156427.7;ENSG00000078579.8;ENSG00000070388.11;ENSG00000162344.3;ENSG00000105550.8;ENSG00000118972.1;ENSG00000019991.15;ENSG00000017427.15;ENSG00000197461.13;ENSG00000100…	71
hsa05219	Human Diseases; Cancer: specific types	Bladder cancer - Homo sapiens (human)	FGFR3;HRAS;KRAS;NRAS;ARAF;BRAF;RAF1;MAP2K1;MAP2K2;MAPK1;MAPK3;RPS6KA5;MYC;RASSF1;DAPK1;DAPK3;DAPK2;CDKN2A;MDM2;TP53;CDKN1A;CCND1;CDK4;RB1;E2F1;E2F2;E2F3;THBS1;HBEGF;MMP2;MMP9;UPK3A;SRC;EGF;ERBB2;EGFR;TYMP;VEGFA;MMP1;CXCL8;CDH1	ENSG00000068078.17;ENSG00000174775.16;ENSG00000133703.11;ENSG00000213281.4;ENSG00000078061.12;ENSG00000157764.12;ENSG00000132155.11;ENSG00000169032.9;ENSG00000126934.13;ENSG00000100030.14;ENSG00000102882.11;ENSG00000100784.10;ENSG00000136997.16;ENSG00000068028.17;ENSG00000196730.12;ENSG00000167657.13;ENSG00000035664.11;ENSG00000147889.17;ENSG00000135679.22;ENSG00000141510.16;ENSG00000124762.13;EN…	40
hsa05220	Human Diseases; Cancer: specific types	Chronic myeloid leukemia - Homo sapiens (human)	BCR;ABL1;CRK;CRKL;CBL;PIK3CA;PIK3CD;PIK3CB;PIK3R1;PIK3R2;PIK3R3;AKT1;AKT2;AKT3;BAD;BCL2L1;CHUK;IKBKB;IKBKG;NFKBIA;NFKB1;RELA;MDM2;TP53;CDKN1B;GRB2;GAB2;PTPN11;SOS1;SOS2;HRAS;KRAS;NRAS;RAF1;ARAF;BRAF;MAP2K1;MAP2K2;MAPK1;MAPK3;SHC1;SHC2;SHC3;SHC4;MYC;STAT5A;STAT5B;CDKN2A;CDKN1A;CCND1;CDK4;CDK6;RB1;E2F1;E2F2;E2F3;GADD45A;GADD45B;GADD45G;BAX;BAK1;DDB2;POLK;TGFB1;TGFB2;TGFB3;TGFBR1;TGFBR2;SMAD3;SMAD4;…	ENSG00000186716.20;ENSG00000097007.17;ENSG00000167193.7;ENSG00000099942.12;ENSG00000110395.6;ENSG00000121879.3;ENSG00000171608.15;ENSG00000051382.8;ENSG00000145675.14;ENSG00000105647.16;ENSG00000117461.14;ENSG00000142208.15;ENSG00000105221.16;ENSG00000117020.16;ENSG00000002330.13;ENSG00000171552.12;ENSG00000213341.10;ENSG00000104365.13;ENSG00000269335.5;ENSG00000100906.10;ENSG00000109320.11;ENSG0…	75
hsa05221	Human Diseases; Cancer: specific types	Acute myeloid leukemia - Homo sapiens (human)	KIT;FLT3;PIK3CA;PIK3CD;PIK3CB;PIK3R1;PIK3R2;PIK3R3;AKT1;AKT2;AKT3;CHUK;IKBKB;IKBKG;NFKB1;RELA;BAD;MTOR;EIF4EBP1;RPS6KB1;RPS6KB2;GRB2;SOS1;SOS2;HRAS;NRAS;KRAS;ARAF;BRAF;RAF1;MAP2K1;MAP2K2;MAPK1;MAPK3;STAT3;STAT5A;STAT5B;PIM1;PIM2;RUNX1;CSF1R;MPO;CSF2;IL3;RUNX1T1;PML;RARA;ZBTB16;CEBPA;PER2;SPI1;CD14;ITGAM;FCGR1A;CEBPE;BCL2A1;CCNA2;CCNA1;MYC;DUSP6;JUP;TCF7;TCF7L1;TCF7L2;LEF1;CCND1;PPARD	ENSG00000157404.15;ENSG00000122025.14;ENSG00000121879.3;ENSG00000171608.15;ENSG00000051382.8;ENSG00000145675.14;ENSG00000105647.16;ENSG00000117461.14;ENSG00000142208.15;ENSG00000105221.16;ENSG00000117020.16;ENSG00000213341.10;ENSG00000104365.13;ENSG00000269335.5;ENSG00000109320.11;ENSG00000173039.18;ENSG00000002330.13;ENSG00000198793.12;ENSG00000187840.4;ENSG00000108443.13;ENSG00000175634.14;ENSG…	66
hsa05222	Human Diseases; Cancer: specific types	Small cell lung cancer - Homo sapiens (human)	FHIT;RARB;RXRA;RXRB;RXRG;TP53;CDKN1A;GADD45A;GADD45B;GADD45G;BAX;BAK1;DDB2;POLK;BCL2;CYCS;APAF1;CASP9;CASP3;MYC;MAX;ZBTB17;CDKN2B;CDK4;CDK6;CCND1;CKS1B;CKS2;SKP2;CDKN1B;CDK2;CCNE1;CCNE2;RB1;E2F1;E2F2;E2F3;COL4A2;COL4A4;COL4A6;COL4A1;COL4A5;COL4A3;LAMA1;LAMA2;LAMA3;LAMA5;LAMA4;LAMB1;LAMB2;LAMB3;LAMB4;LAMC1;LAMC2;LAMC3;FN1;ITGA2;ITGA2B;ITGA3;ITGA6;ITGAV;ITGB1;PTK2;PIK3CA;PIK3CD;PIK3CB;PIK3R1;PIK3R2…	ENSG00000189283.9;ENSG00000077092.18;ENSG00000186350.9;ENSG00000204231.10;ENSG00000143171.12;ENSG00000141510.16;ENSG00000124762.13;ENSG00000116717.11;ENSG00000099860.8;ENSG00000130222.10;ENSG00000087088.19;ENSG00000030110.12;ENSG00000134574.11;ENSG00000122008.15;ENSG00000171791.12;ENSG00000172115.8;ENSG00000120868.13;ENSG00000132906.17;ENSG00000164305.18;ENSG00000136997.16;ENSG00000125952.18;ENSG…	91
hsa05223	Human Diseases; Cancer: specific types	Non-small cell lung cancer - Homo sapiens (human)	FHIT;RARB;RXRA;RXRB;RXRG;CDKN2A;CDK4;CDK6;CCND1;RB1;E2F1;E2F2;E2F3;KRAS;RASSF1;RASSF5;STK4;PIK3CA;PIK3CD;PIK3CB;PIK3R1;PIK3R2;PIK3R3;PDPK1;AKT1;AKT2;AKT3;BAD;CASP9;FOXO3;EGF;TGFA;EGFR;ERBB2;HGF;MET;GRB2;SOS1;SOS2;HRAS;NRAS;ARAF;BRAF;RAF1;MAP2K1;MAP2K2;MAPK1;MAPK3;PLCG1;PLCG2;PRKCA;PRKCB;PRKCG;TP53;CDKN1A;GADD45A;GADD45B;GADD45G;BAX;BAK1;DDB2;POLK;KIF5A;KIF5B;KIF5C;RET;EML4;ALK;JAK3;STAT3;STAT5A;S…	ENSG00000189283.9;ENSG00000077092.18;ENSG00000186350.9;ENSG00000204231.10;ENSG00000143171.12;ENSG00000147889.17;ENSG00000135446.16;ENSG00000105810.9;ENSG00000110092.3;ENSG00000139687.13;ENSG00000101412.12;ENSG00000007968.6;ENSG00000112242.14;ENSG00000133703.11;ENSG00000068028.17;ENSG00000266094.7;ENSG00000101109.11;ENSG00000121879.3;ENSG00000171608.15;ENSG00000051382.8;ENSG00000145675.14;ENSG0000…	71
hsa05224	Human Diseases; Cancer: specific types	Breast cancer - Homo sapiens (human)	ESR1;ESR2;NCOA1;NCOA3;FOS;JUN;SP1;CCND1;MYC;PGR;WNT1;WNT4;TNFSF11;ERBB2;FGF1;FGF2;FGF3;FGF4;FGF17;FGF6;FGF7;FGF8;FGF9;FGF10;FGF16;FGF5;FGF18;FGF20;FGF22;FGF19;FGF21;FGF23;FGFR1;IGF1;IGF1R;EGF;EGFR;KIT;SHC1;SHC2;SHC3;SHC4;GRB2;SOS1;SOS2;HRAS;KRAS;NRAS;ARAF;BRAF;RAF1;MAP2K1;MAP2K2;MAPK1;MAPK3;PIK3CA;PIK3CD;PIK3CB;PIK3R1;PIK3R2;PIK3R3;PTEN;AKT1;AKT2;AKT3;MTOR;RPS6KB1;RPS6KB2;JAG1;JAG2;DLL3;DLL1;DLL4…	ENSG00000091831.22;ENSG00000140009.18;ENSG00000084676.15;ENSG00000124151.18;ENSG00000170345.9;ENSG00000177606.6;ENSG00000185591.9;ENSG00000110092.3;ENSG00000136997.16;ENSG00000082175.14;ENSG00000125084.11;ENSG00000162552.14;ENSG00000120659.14;ENSG00000141736.13;ENSG00000113578.17;ENSG00000138685.13;ENSG00000186895.2;ENSG00000075388.3;ENSG00000158815.10;ENSG00000111241.2;ENSG00000140285.9;ENSG0000…	146
hsa05225	Human Diseases; Cancer: specific types	Hepatocellular carcinoma - Homo sapiens (human)	TGFA;EGFR;IGF2;IGF1R;PLCG1;PLCG2;PRKCA;PRKCB;PRKCG;ELK1;SHC1;SHC2;SHC3;SHC4;GRB2;SOS1;SOS2;HRAS;KRAS;NRAS;ARAF;BRAF;RAF1;MAP2K1;MAP2K2;MAPK1;MAPK3;PIK3CA;PIK3CD;PIK3CB;PIK3R1;PIK3R2;PIK3R3;PTEN;AKT1;AKT2;AKT3;MTOR;RPS6KB1;RPS6KB2;BAD;BCL2L1;MYC;RB1;E2F1;E2F2;E2F3;TERT;TERC;TP53;CDKN1A;GADD45A;GADD45B;GADD45G;BAX;BAK1;DDB2;POLK;CDKN2A;CDK4;CDK6;CCND1;TGFB1;TGFB2;TGFB3;TGFBR1;TGFBR2;SMAD2;SMAD3;SMA…	ENSG00000163235.15;ENSG00000146648.17;ENSG00000167244.18;ENSG00000140443.13;ENSG00000124181.14;ENSG00000197943.9;ENSG00000154229.11;ENSG00000166501.12;ENSG00000126583.10;ENSG00000126767.17;ENSG00000160691.18;ENSG00000129946.10;ENSG00000148082.9;ENSG00000185634.11;ENSG00000177885.13;ENSG00000115904.12;ENSG00000100485.11;ENSG00000174775.16;ENSG00000133703.11;ENSG00000213281.4;ENSG00000078061.12;ENS…	166
hsa05226	Human Diseases; Cancer: specific types	Gastric cancer - Homo sapiens (human)	CDX2;MUC2;CDH17;REG4;ABCB1;SHH;TP53;CDKN1A;GADD45A;GADD45B;GADD45G;BAX;BAK1;DDB2;POLK;RARB;RXRA;RXRB;RXRG;WNT1;WNT2;WNT2B;WNT3;WNT3A;WNT4;WNT5A;WNT5B;WNT6;WNT7A;WNT7B;WNT8A;WNT8B;WNT9A;WNT9B;WNT10B;WNT10A;WNT11;WNT16;FZD1;FZD7;FZD2;FZD3;FZD4;FZD5;FZD8;FZD6;FZD10;FZD9;LRP5;LRP6;DVL3;DVL2;DVL1;FRAT1;FRAT2;GSK3B;AXIN1;AXIN2;APC;APC2;CTNNB1;CSNK1A1L;CSNK1A1;TCF7;TCF7L1;TCF7L2;LEF1;MYC;CCND1;TERT;TERC…	ENSG00000165556.9;ENSG00000198788.8;ENSG00000079112.9;ENSG00000134193.14;ENSG00000085563.14;ENSG00000164690.7;ENSG00000141510.16;ENSG00000124762.13;ENSG00000116717.11;ENSG00000099860.8;ENSG00000130222.10;ENSG00000087088.19;ENSG00000030110.12;ENSG00000134574.11;ENSG00000122008.15;ENSG00000077092.18;ENSG00000186350.9;ENSG00000204231.10;ENSG00000143171.12;ENSG00000125084.11;ENSG00000105989.8;ENSG000…	148
hsa05230	Human Diseases; Cancer: overview	Central carbon metabolism in cancer - Homo sapiens (human)	SLC2A1;SLC2A2;GCK;PKM;PDHA2;PDHA1;PDHB;PDK1;TP53;SCO2;SLC1A5;SIRT3;SLC16A3;SIRT6;MYC;HIF1A;KIT;MET;RET;EGFR;ERBB2;NTRK1;NTRK3;PDGFRA;PDGFRB;FGFR1;FGFR2;FGFR3;FLT3;HRAS;KRAS;NRAS;RAF1;MAP2K1;MAP2K2;MAPK1;MAPK3;GLS2;GLS;G6PD;HK3;HK1;HK2;HKDC1;PFKM;PFKP;PFKL;PGAM1;PGAM2;PGAM4;LDHAL6A;LDHAL6B;LDHA;LDHB;LDHC;IDH1;IDH2;TIGAR;PTEN;PIK3CA;PIK3CD;PIK3CB;PIK3R1;PIK3R2;PIK3R3;AKT1;AKT2;AKT3;MTOR;SLC7A5	ENSG00000117394.20;ENSG00000163581.13;ENSG00000106633.15;ENSG00000067225.17;ENSG00000163114.5;ENSG00000131828.13;ENSG00000168291.12;ENSG00000152256.13;ENSG00000141510.16;ENSG00000130489.14;ENSG00000105281.12;ENSG00000142082.14;ENSG00000141526.16;ENSG00000077463.14;ENSG00000136997.16;ENSG00000100644.16;ENSG00000157404.15;ENSG00000105976.14;ENSG00000165731.18;ENSG00000146648.17;ENSG00000141736.13;E…	69
hsa05231	Human Diseases; Cancer: overview	Choline metabolism in cancer - Homo sapiens (human)	EGF;PDGFA;PDGFB;PDGFC;PDGFD;EGFR;PDGFRA;PDGFRB;GRB2;SOS1;SOS2;HRAS;KRAS;NRAS;RAF1;MAP2K1;MAP2K2;MAPK1;MAPK3;RALGDS;MAPK8;MAPK10;MAPK9;PLA2G4E;PLA2G4A;JMJD7-PLA2G4B;PLA2G4B;PLA2G4C;PLA2G4D;PLA2G4F;PIK3CA;PIK3CD;PIK3CB;PIK3R1;PIK3R2;PIK3R3;PDPK1;AKT1;AKT2;AKT3;TSC1;TSC2;RHEB;MTOR;RPS6KB1;RPS6KB2;EIF4EBP1;PIP5K1C;PIP5K1A;PIP5K1B;WAS;RAC1;RAC2;RAC3;WASF1;WASF2;WASF3;SP1;PLD1;PLD2;SLC5A7;SLC44A1;SLC44…	ENSG00000138798.11;ENSG00000197461.13;ENSG00000100311.16;ENSG00000145431.10;ENSG00000170962.12;ENSG00000146648.17;ENSG00000134853.11;ENSG00000113721.13;ENSG00000177885.13;ENSG00000115904.12;ENSG00000100485.11;ENSG00000174775.16;ENSG00000133703.11;ENSG00000213281.4;ENSG00000132155.11;ENSG00000169032.9;ENSG00000126934.13;ENSG00000100030.14;ENSG00000102882.11;ENSG00000160271.14;ENSG00000107643.15;EN…	97
hsa05235	Human Diseases; Cancer: overview	PD-L1 expression and PD-1 checkpoint pathway in cancer - Homo sapiens (human)	HIF1A;EGF;EGFR;HRAS;KRAS;NRAS;RAF1;MAP2K1;MAP2K2;MAPK1;MAPK3;FOS;JUN;EML4;ALK;PIK3R1;PIK3R2;PIK3R3;PIK3CA;PIK3CD;PIK3CB;PTEN;AKT1;AKT2;AKT3;MTOR;RPS6KB1;RPS6KB2;CHUK;IKBKB;IKBKG;NFKBIA;NFKBIB;NFKBIE;NFKB1;RELA;IFNG;IFNGR1;IFNGR2;JAK1;JAK2;STAT1;STAT3;TLR2;TLR4;TLR9;TIRAP;MYD88;TRAF6;NFATC1;NFATC2;NFATC3;TICAM1;TICAM2;CD274;PDCD1;PTPN6;PTPN11;BATF3;BATF;BATF2;CSNK2A1;CSNK2A2;CSNK2A3;CSNK2B;CD4;LCK…	ENSG00000100644.16;ENSG00000138798.11;ENSG00000146648.17;ENSG00000174775.16;ENSG00000133703.11;ENSG00000213281.4;ENSG00000132155.11;ENSG00000169032.9;ENSG00000126934.13;ENSG00000100030.14;ENSG00000102882.11;ENSG00000170345.9;ENSG00000177606.6;ENSG00000143924.18;ENSG00000171094.16;ENSG00000145675.14;ENSG00000105647.16;ENSG00000117461.14;ENSG00000121879.3;ENSG00000171608.15;ENSG00000051382.8;ENSG00…	88
hsa05310	Human Diseases; Immune disease	Asthma - Homo sapiens (human)	HLA-DMA;HLA-DMB;HLA-DOA;HLA-DOB;HLA-DPA1;HLA-DPB1;HLA-DQA1;HLA-DQA2;HLA-DQB1;HLA-DRA;HLA-DRB1;HLA-DRB3;HLA-DRB4;HLA-DRB5;IL4;CD40LG;CD40;IGH;FCER1A;MS4A2;FCER1G;IL9;IL10;IL13;IL5;CCL11;TNF;IL3;PRG2;RNASE3;EPX	ENSG00000204257.14;ENSG00000242574.8;ENSG00000204252.13;ENSG00000241106.6;ENSG00000231389.7;ENSG00000223865.10;ENSG00000196735.11;ENSG00000237541.3;ENSG00000179344.16;ENSG00000204287.13;ENSG00000196126.11;ENSG00000198502.5;ENSG00000113520.10;ENSG00000102245.7;ENSG00000101017.13;ENSG00000179639.10;ENSG00000149534.8;ENSG00000158869.10;ENSG00000145839.1;ENSG00000136634.5;ENSG00000169194.9;ENSG000001…	27
hsa05320	Human Diseases; Immune disease	Autoimmune thyroid disease - Homo sapiens (human)	IFNA1;IFNA2;IFNA4;IFNA5;IFNA6;IFNA7;IFNA8;IFNA10;IFNA13;IFNA14;IFNA16;IFNA17;IFNA21;HLA-DMA;HLA-DMB;HLA-DOA;HLA-DOB;HLA-DPA1;HLA-DPB1;HLA-DQA1;HLA-DQA2;HLA-DQB1;HLA-DRA;HLA-DRB1;HLA-DRB3;HLA-DRB4;HLA-DRB5;CTLA4;TPO;TG;CD80;CD86;CD28;IL2;HLA-A;HLA-B;HLA-C;HLA-F;HLA-G;HLA-E;FASLG;FAS;PRF1;GZMB;CD40LG;CD40;IL4;IL5;IL10;IGH;TSHR;CGA;TSHB	ENSG00000197919.5;ENSG00000188379.6;ENSG00000236637.4;ENSG00000147873.5;ENSG00000120235.4;ENSG00000214042.1;ENSG00000120242.3;ENSG00000186803.3;ENSG00000233816.3;ENSG00000228083.2;ENSG00000147885.4;ENSG00000234829.4;ENSG00000137080.4;ENSG00000204257.14;ENSG00000242574.8;ENSG00000204252.13;ENSG00000241106.6;ENSG00000231389.7;ENSG00000223865.10;ENSG00000196735.11;ENSG00000237541.3;ENSG00000179344.1…	49
hsa05321	Human Diseases; Immune disease	Inflammatory bowel disease - Homo sapiens (human)	TLR2;TLR4;TLR5;NFKB1;RELA;NOD2;HLA-DMA;HLA-DMB;HLA-DOA;HLA-DOB;HLA-DPA1;HLA-DPB1;HLA-DQA1;HLA-DQA2;HLA-DQB1;HLA-DRA;HLA-DRB1;HLA-DRB3;HLA-DRB4;HLA-DRB5;IFNG;IFNGR1;IFNGR2;STAT1;TBX21;IL4;IL5;IL12A;IL12B;IL12RB2;IL12RB1;STAT4;IL2;IL18;IL18R1;IL18RAP;JUN;TNF;IL6;IL1A;IL1B;TGFB1;TGFB2;TGFB3;SMAD2;SMAD3;STAT3;IL21;IL21R;IL23A;IL23R;RORC;RORA;FOXP3;IL17A;IL17F;IL22;IL4R;IL2RG;STAT6;GATA3;IL10;IL13;MAF…	ENSG00000137462.6;ENSG00000136869.13;ENSG00000187554.11;ENSG00000109320.11;ENSG00000173039.18;ENSG00000167207.11;ENSG00000204257.14;ENSG00000242574.8;ENSG00000204252.13;ENSG00000241106.6;ENSG00000231389.7;ENSG00000223865.10;ENSG00000196735.11;ENSG00000237541.3;ENSG00000179344.16;ENSG00000204287.13;ENSG00000196126.11;ENSG00000198502.5;ENSG00000111537.4;ENSG00000027697.13;ENSG00000159128.14;ENSG000…	62
hsa05322	Human Diseases; Immune disease	Systemic lupus erythematosus - Homo sapiens (human)	C1QA;C1QB;C1QC;C2;C4A;C4B;H2AX;H2AC20;H2AC12;H2AC1;H2AW;H2AB3;H2AC8;H2AC4;MACROH2A2;MACROH2A1;H2AC19;H2AJ;H2AB1;H2AC17;H2AC18;H2AC11;H2AC21;H2AZ2;H2AC7;H2AZ1;H2AC15;H2AC6;H2AC13;H2AC14;H2AC16;H2AB2;H2BC15;H2BC9;H2BC14;H2BW1;H2BC1;H2BC18;H2BC17;H2BC3;H2BC8;H2BC13;H2BC4;H2BC5;H2BC6;H2BC10;H2BC21;H2BC11;H2BC12;H2BU1;H2BC7;H2BW2;histone H2B type F-S-like [KO:K11252];H2BK1;H2BC12L;H3-5;H3-3B;H3C4;H3C3…	ENSG00000173372.16;ENSG00000173369.15;ENSG00000159189.11;ENSG00000166278.14;ENSG00000244731.7;ENSG00000224389.8;ENSG00000125835.18;ENSG00000167088.10;ENSG00000100028.11;ENSG00000183454.16;ENSG00000273079.5;ENSG00000132109.9;ENSG00000138385.15;ENSG00000072110.13;ENSG00000130402.11;ENSG00000204257.14;ENSG00000242574.8;ENSG00000204252.13;ENSG00000241106.6;ENSG00000231389.7;ENSG00000223865.10;ENSG000…	50
hsa05323	Human Diseases; Immune disease	Rheumatoid arthritis - Homo sapiens (human)	CD80;CD86;CD28;CTLA4;HLA-DMA;HLA-DMB;HLA-DOA;HLA-DOB;HLA-DPA1;HLA-DPB1;HLA-DQA1;HLA-DQA2;HLA-DQB1;HLA-DRA;HLA-DRB1;HLA-DRB3;HLA-DRB4;HLA-DRB5;ITGAL;ITGB2;ICAM1;IL15;TNFSF13;TNFSF13B;IGH;LTB;TNF;IL1A;IL1B;IL6;IL11;IL18;TLR2;TLR4;JUN;FOS;TGFB1;TGFB2;TGFB3;IL23A;IL17A;PTH;CSF1;TNFSF11;TNFRSF11A;ATP6V1A;ATP6V1B1;ATP6V1B2;ATP6V1C2;ATP6V1C1;ATP6V1D;ATP6V1E2;ATP6V1E1;ATP6V1F;ATP6V1G1;ATP6V1G3;ATP6V1G2;A…	ENSG00000121594.11;ENSG00000114013.15;ENSG00000178562.17;ENSG00000163599.14;ENSG00000204257.14;ENSG00000242574.8;ENSG00000204252.13;ENSG00000241106.6;ENSG00000231389.7;ENSG00000223865.10;ENSG00000196735.11;ENSG00000237541.3;ENSG00000179344.16;ENSG00000204287.13;ENSG00000196126.11;ENSG00000198502.5;ENSG00000005844.17;ENSG00000160255.17;ENSG00000090339.8;ENSG00000164136.16;ENSG00000161955.16;ENSG00…	88
hsa05330	Human Diseases; Immune disease	Allograft rejection - Homo sapiens (human)	HLA-A;HLA-B;HLA-C;HLA-F;HLA-G;HLA-E;CD80;CD86;CD28;IL12A;IL12B;FASLG;FAS;PRF1;GZMB;HLA-DMA;HLA-DMB;HLA-DOA;HLA-DOB;HLA-DPA1;HLA-DPB1;HLA-DQA1;HLA-DQA2;HLA-DQB1;HLA-DRA;HLA-DRB1;HLA-DRB3;HLA-DRB4;HLA-DRB5;IL2;CD40LG;CD40;IFNG;TNF;IL4;IL5;IL10;IGH	ENSG00000206503.12;ENSG00000234745.10;ENSG00000204525.16;ENSG00000204642.13;ENSG00000204632.11;ENSG00000204592.8;ENSG00000121594.11;ENSG00000114013.15;ENSG00000178562.17;ENSG00000168811.6;ENSG00000113302.4;ENSG00000117560.7;ENSG00000026103.21;ENSG00000180644.7;ENSG00000100453.12;ENSG00000204257.14;ENSG00000242574.8;ENSG00000204252.13;ENSG00000241106.6;ENSG00000231389.7;ENSG00000223865.10;ENSG0000…	34
hsa05332	Human Diseases; Immune disease	Graft-versus-host disease - Homo sapiens (human)	IL6;IL1A;IL1B;TNF;HLA-DMA;HLA-DMB;HLA-DOA;HLA-DOB;HLA-DPA1;HLA-DPB1;HLA-DQA1;HLA-DQA2;HLA-DQB1;HLA-DRA;HLA-DRB1;HLA-DRB3;HLA-DRB4;HLA-DRB5;CD80;CD86;CD28;IL2;HLA-A;HLA-B;HLA-C;HLA-F;HLA-G;HLA-E;FASLG;FAS;PRF1;GZMB;IFNG;KIR2DL2;KIR2DL1;KIR2DL3;KIR2DL5A;KIR3DL2;KIR3DL1;KIR3DL3;KLRC1;KLRD1	ENSG00000136244.11;ENSG00000115008.5;ENSG00000125538.11;ENSG00000232810.3;ENSG00000204257.14;ENSG00000242574.8;ENSG00000204252.13;ENSG00000241106.6;ENSG00000231389.7;ENSG00000223865.10;ENSG00000196735.11;ENSG00000237541.3;ENSG00000179344.16;ENSG00000204287.13;ENSG00000196126.11;ENSG00000198502.5;ENSG00000121594.11;ENSG00000114013.15;ENSG00000178562.17;ENSG00000109471.4;ENSG00000206503.12;ENSG0000…	37
hsa05340	Human Diseases; Immune disease	Primary immunodeficiency - Homo sapiens (human)	ADA;IL7R;IL2RG;JAK3;DCLRE1C;RAG1;RAG2;CD3D;CD3E;PTPRC;CD4;CD8A;CD8B;CD8B2;AIRE;TAP1;TAP2;LCK;ZAP70;RFX5;RFXAP;RFXANK;CIITA;ORAI1;IGH;IGLL1;CD79A;BLNK;BTK;IKBKG;CD40;CD40LG;UNG;AICDA;ICOS;TNFRSF13C;CD19;TNFRSF13B	ENSG00000196839.12;ENSG00000168685.14;ENSG00000147168.12;ENSG00000105639.18;ENSG00000152457.17;ENSG00000166349.9;ENSG00000175097.7;ENSG00000167286.9;ENSG00000198851.9;ENSG00000081237.18;ENSG00000010610.9;ENSG00000153563.15;ENSG00000172116.21;ENSG00000160224.16;ENSG00000168394.10;ENSG00000204267.13;ENSG00000182866.16;ENSG00000115085.13;ENSG00000143390.17;ENSG00000133111.3;ENSG00000064490.13;ENSG00…	35
hsa05410	Human Diseases; Cardiovascular disease	Hypertrophic cardiomyopathy - Homo sapiens (human)	ITGA1;ITGA2;ITGA2B;ITGA3;ITGA4;ITGA5;ITGA6;ITGA7;ITGA8;ITGA9;ITGA10;ITGA11;ITGAV;ITGB1;ITGB3;ITGB4;ITGB5;ITGB6;ITGB7;ITGB8;SGCD;SGCG;SGCA;SGCB;LAMA1;LAMA2;DAG1;DES;DMD;ACTG1;ACTB;TTN;TNNT2;TNNC1;TNNI3;ACTC1;TPM1;TPM2;TPM3;TPM4;MYBPC3;MYL3;MYL2;MYH7;MYH6;EMD;LMNA;CACNA1C;CACNA1D;CACNA1F;CACNA1S;CACNB1;CACNB2;CACNB3;CACNB4;CACNA2D1;CACNA2D2;CACNA2D3;CACNA2D4;CACNG1;CACNG2;CACNG3;CACNG4;CACNG5;CACNG…	ENSG00000213949.8;ENSG00000164171.10;ENSG00000005961.17;ENSG00000005884.17;ENSG00000115232.13;ENSG00000161638.10;ENSG00000091409.14;ENSG00000135424.15;ENSG00000077943.7;ENSG00000144668.11;ENSG00000143127.12;ENSG00000137809.16;ENSG00000138448.11;ENSG00000150093.18;ENSG00000259207.7;ENSG00000132470.13;ENSG00000082781.11;ENSG00000115221.10;ENSG00000139626.15;ENSG00000105855.9;ENSG00000170624.13;ENSG…	89
hsa05412	Human Diseases; Cardiovascular disease	Arrhythmogenic right ventricular cardiomyopathy - Homo sapiens (human)	ITGA1;ITGA2;ITGA2B;ITGA3;ITGA4;ITGA5;ITGA6;ITGA7;ITGA8;ITGA9;ITGA10;ITGA11;ITGAV;ITGB1;ITGB3;ITGB4;ITGB5;ITGB6;ITGB7;ITGB8;SGCD;SGCG;SGCA;SGCB;LAMA1;LAMA2;DAG1;DMD;DES;ACTG1;ACTB;EMD;LMNA;CTNNB1;TCF7;TCF7L1;TCF7L2;LEF1;CACNA1C;CACNA1D;CACNA1F;CACNA1S;CACNB1;CACNB2;CACNB3;CACNB4;CACNA2D1;CACNA2D2;CACNA2D3;CACNA2D4;CACNG1;CACNG2;CACNG3;CACNG4;CACNG5;CACNG6;CACNG7;CACNG8;RYR2;ATP2A1;ATP2A3;ATP2A2;SL…	ENSG00000213949.8;ENSG00000164171.10;ENSG00000005961.17;ENSG00000005884.17;ENSG00000115232.13;ENSG00000161638.10;ENSG00000091409.14;ENSG00000135424.15;ENSG00000077943.7;ENSG00000144668.11;ENSG00000143127.12;ENSG00000137809.16;ENSG00000138448.11;ENSG00000150093.18;ENSG00000259207.7;ENSG00000132470.13;ENSG00000082781.11;ENSG00000115221.10;ENSG00000139626.15;ENSG00000105855.9;ENSG00000170624.13;ENSG…	76
hsa05414	Human Diseases; Cardiovascular disease	Dilated cardiomyopathy - Homo sapiens (human)	ITGA1;ITGA2;ITGA2B;ITGA3;ITGA4;ITGA5;ITGA6;ITGA7;ITGA8;ITGA9;ITGA10;ITGA11;ITGAV;ITGB1;ITGB3;ITGB4;ITGB5;ITGB6;ITGB7;ITGB8;SGCD;SGCG;SGCA;SGCB;LAMA1;LAMA2;DAG1;DES;DMD;ACTG1;ACTB;TTN;TNNT2;TNNC1;TNNI3;ACTC1;TPM1;TPM2;TPM3;TPM4;MYBPC3;MYL3;MYL2;MYH7;MYH6;EMD;LMNA;IGH;ADRB1;GNAS;ADCY1;ADCY2;ADCY3;ADCY4;ADCY5;ADCY6;ADCY7;ADCY8;ADCY9;PRKACA;PRKACB;PRKACG;CACNA1C;CACNA1D;CACNA1F;CACNA1S;CACNB1;CACNB2;…	ENSG00000213949.8;ENSG00000164171.10;ENSG00000005961.17;ENSG00000005884.17;ENSG00000115232.13;ENSG00000161638.10;ENSG00000091409.14;ENSG00000135424.15;ENSG00000077943.7;ENSG00000144668.11;ENSG00000143127.12;ENSG00000137809.16;ENSG00000138448.11;ENSG00000150093.18;ENSG00000259207.7;ENSG00000132470.13;ENSG00000082781.11;ENSG00000115221.10;ENSG00000139626.15;ENSG00000105855.9;ENSG00000170624.13;ENSG…	94
hsa05415	Human Diseases; Cardiovascular disease	Diabetic cardiomyopathy - Homo sapiens (human)	SLC2A1;SLC2A4;GFPT2;GFPT1;CAMK2A;CAMK2D;CAMK2B;CAMK2G;TNNI3;RYR2;PLN;ATP2A1;ATP2A3;ATP2A2;SP1;AGT;REN;CMA1;PRKCB;AGER;CYBB;NCF1;CYBA;NCF2;NCF4;RAC1;RAC2;AGTR1;NFKB1;RELA;MAPK11;MAPK12;MAPK13;MAPK14;MAPK8;MAPK10;MAPK9;MMP2;MMP9;COL1A1;COL1A2;COL3A1;TGFB1;TGFB2;TGFB3;CD36;PPARA;CPT1B;PDK2;PDK3;PDK4;PRKCA;PRKCD;PTPA;PPP1CA;PPP1CB;PPP1CC;CTSD;PRKCZ;CPT2;INS;INSR;IRS1;PIK3CA;PIK3CD;PIK3CB;PIK3R1;PIK3R…	ENSG00000117394.20;ENSG00000181856.14;ENSG00000131459.12;ENSG00000198380.12;ENSG00000070808.15;ENSG00000145349.16;ENSG00000058404.19;ENSG00000148660.20;ENSG00000129991.12;ENSG00000198626.15;ENSG00000198523.5;ENSG00000196296.13;ENSG00000074370.17;ENSG00000174437.16;ENSG00000185591.9;ENSG00000135744.7;ENSG00000143839.14;ENSG00000092009.10;ENSG00000166501.12;ENSG00000204305.13;ENSG00000165168.7;ENSG…	177
hsa05416	Human Diseases; Cardiovascular disease	Viral myocarditis - Homo sapiens (human)	CXADR;CD55;FYN;CAV1;ABL1;ABL2;RAC1;RAC2;RAC3;SGCD;SGCG;SGCA;SGCB;LAMA1;LAMA2;DAG1;DMD;ACTG1;ACTB;EIF4G3;EIF4G1;EIF4G2;CCND1;CASP8;BID;CYCS;CASP9;CASP3;MYH7;MYH6;CD40LG;CD40;HLA-DMA;HLA-DMB;HLA-DOA;HLA-DOB;HLA-DPA1;HLA-DPB1;HLA-DQA1;HLA-DQA2;HLA-DQB1;HLA-DRA;HLA-DRB1;HLA-DRB3;HLA-DRB4;HLA-DRB5;HLA-A;HLA-B;HLA-C;HLA-F;HLA-G;HLA-E;CD80;CD86;CD28;PRF1;ITGAL;ITGB2;ICAM1;IGH	ENSG00000154639.18;ENSG00000196352.14;ENSG00000010810.17;ENSG00000105974.11;ENSG00000097007.17;ENSG00000143322.19;ENSG00000136238.17;ENSG00000128340.14;ENSG00000169750.8;ENSG00000170624.13;ENSG00000102683.7;ENSG00000108823.15;ENSG00000163069.12;ENSG00000101680.14;ENSG00000196569.11;ENSG00000173402.11;ENSG00000198947.15;ENSG00000184009.9;ENSG00000075624.13;ENSG00000075151.20;ENSG00000114867.20;ENS…	56
hsa05417	Human Diseases; Cardiovascular disease	Lipid and atherosclerosis - Homo sapiens (human)	APOB;APOA4;APOA1;LDLR;OLR1;ARHGEF1;MMP1;RHOA;ROCK2;NOS3;PIK3CA;PIK3CD;PIK3CB;PIK3R1;PIK3R2;PIK3R3;AKT1;AKT2;AKT3;BAX;BAD;BCL2L1;BCL2;MAPK8;MAPK10;MAPK9;SOD2;PRKCA;POU2F1;POU2F2;POU2F3;CD40;CD40LG;CYP1A1;CYP2A6;CYP2A7;CYP2B6;CYP2C8;CYP2C9;CYP2J2;AGER;NOX1;CYBB;NCF1;CYBA;NCF2;NCF4;RAC1;SRC;JAK2;STAT3;CDC42;MAP2K4;MAP2K7;FOS;JUN;CCL2;ICAM1;CXCL8;MAP2K3;MAP2K6;MAPK11;MAPK12;MAPK13;MAPK14;HRAS;KRAS;NR…	ENSG00000084674.14;ENSG00000110244.6;ENSG00000118137.9;ENSG00000130164.13;ENSG00000173391.8;ENSG00000076928.17;ENSG00000196611.4;ENSG00000067560.10;ENSG00000134318.13;ENSG00000164867.10;ENSG00000121879.3;ENSG00000171608.15;ENSG00000051382.8;ENSG00000145675.14;ENSG00000105647.16;ENSG00000117461.14;ENSG00000142208.15;ENSG00000105221.16;ENSG00000117020.16;ENSG00000087088.19;ENSG00000002330.13;ENSG00…	213
hsa05418	Human Diseases; Cardiovascular disease	Fluid shear stress and atherosclerosis - Homo sapiens (human)	HSP90AA1;HSP90AB1;HSP90B1;NOS3;CAV1;CAV2;CAV3;CALML3;CALM2;CALM3;CALM1;CALML6;CALML5;CALML4;GPC1;SDC1;SDC2;SDC4;TRPV4;KEAP1;NFE2L2;HMOX1;GSTA5;GSTA2;GSTA4;GSTO2;GSTM4;GSTT2;GSTT1;GSTM3;MGST1;MGST3;GSTM1;GSTM5;MGST2;GSTA1;GSTM2;GSTA3;GSTO1;GSTT2B;GSTP1;NQO1;SQSTM1;TXN;TXN2;NPPC;ASS1;THBD;PLAT;CDH5;KDR;CTNNB1;PRKAA1;PRKAA2;PECAM1;PIK3CA;PIK3CD;PIK3CB;PIK3R1;PIK3R2;PIK3R3;AKT1;AKT2;AKT3;MAP2K5;MAPK7…	ENSG00000080824.18;ENSG00000096384.19;ENSG00000166598.14;ENSG00000164867.10;ENSG00000105974.11;ENSG00000105971.14;ENSG00000182533.6;ENSG00000178363.4;ENSG00000143933.16;ENSG00000160014.16;ENSG00000198668.10;ENSG00000169885.9;ENSG00000178372.7;ENSG00000129007.14;ENSG00000063660.8;ENSG00000115884.10;ENSG00000169439.11;ENSG00000124145.6;ENSG00000111199.10;ENSG00000079999.13;ENSG00000116044.15;ENSG00…	137
