# Supplementary material for: XA4C: eXplainable representation learning via Autoencoders revealing Critical genes
Source: PLoS Comput Biol. 2023 Oct 2;19(10):e1011476. doi: 10.1371/journal.pcbi.1011476 (PMC10569512; doi:10.1371/journal.pcbi.1011476)
Supplement: S4 Table — (XLSX) [file pcbi.1011476.s005.xlsx]

## Sheet: S4_Table 
S4_Table. XA4C-identified critical genes in pathways associated with copy number variations, differential methylation, and genetic mutations from COSMIC databases
BRCA					COAD					KIRC					LUAD					PRAD					THCA
Critical genes	Missense genetic mutations	Gained copy number variation	Loss copy number variation	Differential methylation mutation	Critical genes	Missense genetic mutations	Gained copy number variation	Loss copy number variation	Differential methylation mutation	Critical genes	Missense genetic mutations	Gained copy number variation	Loss copy number variation	Differential methylation mutation	Critical genes	Missense genetic mutations	Gained copy number variation	Loss copy number variation	Differential methylation mutation	Critical genes	Missense genetic mutations	Gained copy number variation	Loss copy number variation	Differential methylation mutation	Critical genes	Missense genetic mutations	Gained copy number variation	Loss copy number variation	Differential methylation mutation
Total number of +	39	309	308	121	Total number of +	46	236	326	57	Total number of +	34	167	235	104	Total number of +	39	291	217	86	Total number of +	44	320	321	101	Total number of +	36	38	36	36
Total number of -	274	4	5	192	Total number of -	293	103	13	282	Total number of -	306	173	105	236	Total number of -	305	53	127	258	Total number of -	282	6	5	225	Total number of -	289	287	289	289
Percentage of +	0.124601	0.98722	0.984026	0.386581	Percentage of +	0.135693	0.696165	0.961652	0.168142	Percentage of +	0.1	0.491176	0.691176	0.305882	Percentage of +	0.113372	0.84593	0.630814	0.25	Percentage of +	0.134969	0.981595	0.984663	0.309816	Percentage of +	0.110769	0.116923	0.110769	0.110769
GABRP	-	+	+	+	GNG4	-	+	+	-	GNAI2	-	-	-	-	GABRE	-	+	+	-	GABRE	-	+	+	-	GABRB2	-	-	-	+
SEPSECS	-	+	+	-	HARS2	-	+	+	-	SARS2	-	-	-	-	SEPSECS	-	+	+	-	QRSL1	-	+	+	-	SARS2	-	-	-	-
CHAD	-	+	+	-	VAV3	-	-	-	+	FLT1	-	-	-	+	COL6A2	-	+	+	-	COL6A3	-	+	+	-	FN1	-	-	-	-
BCL2	+	+	+	+	GRB2	-	+	+	-	ZYX	-	+	+	-	ITGA4	-	+	+	+	COMP	-	+	+	+	HRAS	+	-	-	-
ITGA4	-	+	+	+	PIK3CB	+	+	+	-	ACTG1	-	-	-	-	LAMB1	-	+	+	+	ITGA2	-	+	+	+	PIK3CA	+	+	+	-
WNT7B	-	+	+	+	GSK3B	-	+	+	-	TCF7	-	+	+	-	POLK	-	+	+	-	GSK3B	-	+	+	-	FZD8	-	-	-	+
ALDH3B2	-	+	+	-	ALDH3A1	-	+	+	-	CSAD	-	+	+	-	ALDH3B2	-	+	+	-	ALDH2	+	+	+	+	AOC3	-	-	-	-
KIT	+	+	+	+	CREB3L1	+	+	+	+	CREB3L3	-	-	-	-	KIT	+	+	+	-	WNT4	-	+	+	-	WNT10A	-	-	-	+
ADCY9	-	+	+	+	NRAS	+	+	+	-	CALML4	-	-	-	+	CREB1	+	+	+	-	EP300	+	+	+	-	ADCY9	-	-	-	-
ATP6V1B1	-	+	+	+	UQCRQ	-	-	-	-	COX6A2	-	+	+	-	COX7A2L	-	+	+	+	PPA2	-	+	+	-	ATP6V1C1	-	-	-	-
UQCRH	-	+	+	-	COX7A2L	-	-	-	-	COX15	-	-	-	-	SDHB	+	+	+	-	NDUFB5	-	+	+	-	NDUFC1	-	-	-	-
ST6GAL1	-	+	+	+	MGAT3	-	+	+	+	ALG3	-	+	+	-	SRD5A3	-	+	+	-	MAN1A2	-	+	+	-	MGAT3	-	-	-	-
HLA-DPB1	-	+	+	+	IL6	-	+	+	-	EPO	-	+	+	-	CD3E	-	+	+	-	CD38	-	+	+	+	CD1A	-	+	+	-
SELENOI	-	+	+	-	CEPT1	-	+	+	-	PCYT2	-	-	-	-	PCYT2	-	+	+	-	CEPT1	-	+	+	-	CEPT1	-	-	-	-
MAPT	-	+	+	+	RELA	-	+	+	-	PIK3CA	+	+	+	+	TUBA1C	-	+	+	+	AXIN1	+	+	+	-	PSMD6	-	-	-	+
SLC39A9	-	+	+	-	COX7C	-	-	-	-	HRAS	+	-	-	+	NDUFS1	-	+	+	-	ITPR3	-	+	+	-	CASP9	+	-	-	-
APC	+	+	+	+	NDUFA13	-	-	-	-	PSMA5	-	-	-	-	NDUFA2	-	+	+	-	ADAM17	-	+	+	-	NDUFB9	-	-	-	-
ADAM17	-	+	+	-	SDHA	+	+	+	-	KLC4	-	+	+	+	ADAM10	-	+	+	-	PIK3CA	+	+	+	-	COX7A1	-	-	-	-
CACNG4	-	+	+	-	GAS1	-	-	-	+	HRC	-	-	-	-	CACNA2D2	-	-	-	+	CACNG4	-	+	+	+	EVC	-	-	-	-
SCUBE2	-	+	+	+	BMPR2	-	+	+	-	LRP2	-	+	+	+	SHH	-	+	+	+	IHH	-	+	+	+	CALM1	-	-	-	-
GSTM2	-	+	+	+	CALM2	-	-	-	-	GSTM1	-	+	+	-	NQO1	-	+	+	-	PRKAA1	-	+	+	-	RAC2	-	-	-	+
PIK3CD	-	+	+	+	ELMO2	-	+	+	-	GSTA2	-	+	+	-	GSTO1	-	-	-	-	FOS	-	+	+	+	NOD1	-	-	-	-
HK1	-	+	+	+	MAP1LC3A	-	+	+	-	RHOA	+	-	-	-	EGFR	+	+	+	-	RHOA	+	+	+	-	ITGB1	-	-	-	+
MS4A2	-	+	+	-	AKT1S1	-	+	+	-	U2AF1L4	-	-	-	-	ACTR3	-	+	+	-	VCL	-	+	+	-	UBB	-	-	-	-
ATG2B	-	+	+	-	HLA-DQA2	-	+	+	-	PYCARD	-	+	+	-	FOXO6	-	+	+	-	ATM	+	+	+	-	HLA-DQB1	-	-	-	-
FBP1	-	+	+	+	ATG9B	-	+	+	+	HLA-DQA2	-	-	-	-	HLA-DPB1	-	+	+	+	HLA-DQA2	-	+	+	-	ATG4B	-	-	-	-
GATA3	+	+	+	+	ALDOB	-	-	-	-	ATG9B	-	+	+	+	ATG2B	-	+	+	-	ATG9B	-	+	+	+	ALDOC	-	-	-	-
CD3D	-	+	+	-	HLA-DRA	-	+	+	-	ALDOB	-	-	-	+	RGN	-	+	+	-	RGN	-	+	+	+	HLA-DPB1	-	-	-	-
ZEB1	+	+	+	+	IL1R1	-	-	-	+	RELA	-	-	-	-	HLA-DRA	-	+	+	-	PPP3CA	-	+	+	-	MAPK8	-	-	-	-
NME3	-	+	+	-	NFKB1	-	-	-	-	HLA-DRA	-	+	+	+	CD3G	-	+	+	-	NFKB1	-	+	+	-	PDGFB	+	-	-	-
RRM2	-	+	+	-	URAD	-	+	+	+	ENPP3	-	-	-	-	CCNE1	+	+	+	-	GSTP1	-	+	+	+	ITPA	-	-	-	-
IDUA	-	+	+	+	PAPSS1	-	+	+	-	GDA	-	-	-	-	RRM2	-	+	+	+	ADCY3	-	+	+	+	AK2	-	-	-	-
ADCY4	-	+	+	+	HYAL1	-	+	+	-	HYAL1	-	-	-	+	NME1	-	+	+	-	PDE9A	-	+	+	-	HYAL3	-	-	-	-
PLCB2	-	+	+	+	F2RL1	-	-	-	-	ADCY9	-	+	+	+	HYAL1	-	-	-	+	HYAL1	-	+	+	-	PLA2G6	-	-	-	-
ITPR1	-	+	+	+	VDAC2	-	+	+	-	PDGFD	-	+	+	+	JMJD7-PLA2G4B	-	-	-	-	PLCG1	+	+	+	+	VDAC3	-	-	-	-
ATP2A2	-	+	+	-	TNNC2	-	+	+	-	GNAS	+	+	+	+	ITPKA	-	-	-	+	PDGFRB	+	+	+	-	FLT1	-	-	-	-
GNG11	-	+	+	+	ATP2B1	-	+	+	-	HRH2	-	+	+	+	ATP2B1	-	+	+	-	NDUFAB1	-	+	+	-	ADCY6	-	-	-	-
CREB1	+	+	+	-	PRKACB	-	-	-	+	MAPK1	+	+	+	+	PDGFRA	+	+	+	+	MAPK1	+	+	+	-	TYROBP	-	-	-	-
IKBKB	+	+	+	-	LCP2	-	+	+	-	ABHD6	-	-	-	-	PTGS2	-	+	+	-	JUNB	-	+	+	-	AKT1	+	-	-	-
CDKN2A	+	+	+	+	TYROBP	-	+	+	-	IKBKB	+	-	-	-	TREM2	-	+	+	-	CYBA	-	+	+	+	RANBP3	-	-	-	-
NAT1	-	+	+	+	IL2RB	-	+	+	-	AKT1	+	-	-	-	FOSL1	-	+	+	-	STAT5B	+	+	+	+	HLA-B	-	-	-	-
ESR1	+	+	+	+	E2F1	-	+	+	-	HLA-E	-	-	-	-	MAD2L1	-	-	-	-	CCNA2	-	+	+	-	CYP1B1	-	-	-	+
PIGZ	-	+	+	-	KAT2A	-	+	+	-	CANX	-	+	+	+	MAPK8	-	+	+	-	GSTA1	-	+	+	-	PGAP1	-	-	-	-
AKR1C3	-	+	+	-	UGT2B17	-	+	+	-	IL6	-	+	+	-	AKR1C2	-	+	+	-	CISH	-	+	+	-	ALOX5	-	-	-	+
NPY1R	-	+	+	+	STAT5B	+	+	+	-	SLC2A2	-	+	+	-	MAPK12	-	+	+	-	PIGO	-	+	+	-	TBXA2R	-	-	-	+
FPR3	-	+	+	-	PGAP1	-	+	+	-	PIGH	-	+	+	-	PIGC	-	+	+	-	CYP2J2	-	+	+	-	PRSS2	-	-	-	-
S1PR4	-	+	+	-	ADCY3	-	+	+	+	ACOT4	-	+	+	-	AKR1C3	-	+	+	-	RLN1	-	+	+	-	C3	-	-	-	+
PRKAA2	-	+	+	+	PTAFR	-	-	-	-	GNRH1	-	-	-	-	CALCRL	-	+	+	+	S1PR5	-	+	+	+	PIK3R3	-	-	-	-
MAPK14	-	+	+	+	F2RL2	-	-	-	-	CALCRL	-	+	+	+	PTAFR	-	+	+	-	CCK	-	+	+	+	BCL2L11	-	-	-	-
ADH1B	-	+	+	-	GPR35	-	+	+	-	S1PR2	-	-	-	+	VIPR1	-	-	-	-	P2RY13	-	+	+	+	TPO	-	-	-	+
CALML5	-	+	+	-	GZMA	-	-	-	-	C3AR1	-	+	+	-	FPR1	-	+	+	+	IL6	-	+	+	-	GNG11	-	+	+	-
MAOB	-	+	+	+	SGK2	-	+	+	-	S1PR1	-	-	-	-	IRS2	-	+	+	-	ALDH3B2	-	+	+	-	HDAC11	-	-	-	-
RPL10A	-	+	+	-	MDM2	+	+	+	-	STK4	-	+	+	-	GSTZ1	-	+	+	-	NPY	-	+	+	+	STAT3	+	-	-	-
IL6ST	+	+	+	-	ADH1C	-	-	-	-	AOX1	-	-	-	+	FOSB	-	+	+	-	CAMKK2	-	+	+	+	CSF2	-	-	-	-
IFIH1	-	+	+	-	HDAC2	-	-	-	-	SLC6A3	-	+	+	+	PPP1R1B	-	+	+	+	RPL18A	-	+	+	-	JAK1	+	-	-	-
FBLL1	-	+	+	+	STAT2	-	+	+	-	VWF	-	+	+	+	PIK3R1	+	-	-	+	RPS7	-	+	+	-	HLA-DQA2	-	-	-	-
PIK3CA	+	+	+	+	ISG15	-	-	-	-	FGA	-	+	+	-	RPS14	-	+	+	-	TLR2	-	+	+	+	FBLL1	-	-	-	-
CST1	-	+	+	-	BMS1	-	-	-	-	ADAR	-	-	-	-	FGA	-	+	+	-	IFNGR1	-	+	+	-	GALE	-	-	-	+
HK3	-	+	+	-	VCL	-	+	+	-	SMAD3	-	-	-	+	TNF	-	+	+	-	FBLL1	-	+	+	+	TMPRSS4	-	-	-	-
CXCL10	-	+	+	-	PLCB4	-	+	+	-	UTP14C	-	+	+	-	NMD3	-	+	+	-	CLTC	+	+	+	-	STAT1	-	-	-	-
TPSB2	-	+	+	-	GMDS	-	+	+	-	GAB1	-	+	+	+	CDC42	-	+	+	+	HEXA	-	+	+	+	IL6	-	-	-	-
CCNG2	-	+	+	-	PIK3CA	+	+	+	-	SLC12A2	-	+	+	+	MUC5B	-	-	-	-	SOCS3	-	+	+	+	MET	+	+	+	-
IDO1	-	+	+	+	TNFRSF10A	-	+	+	-	CYB5R2	-	-	-	+	HKDC1	-	+	+	-	OAS1	-	+	+	-	ITGA5	-	+	+	-
MIR10B	-	-	-	-	RHOA	+	+	+	-	IRF9	-	+	+	-	HLA-DMA	-	+	+	+	GADD45B	-	+	+	-	GNAI2	-	-	-	+
ITGB1	-	+	+	+	DCN	-	+	+	-	BCL2	+	-	-	-	TPSD1	-	+	+	-	SELE	-	+	+	-	PRODH	-	-	-	-
JUNB	-	+	+	-	ALOX5AP	-	+	+	-	KDR	+	+	+	+	CDK1	-	+	+	-	PPP1R12B	-	+	+	+	ITGAV	+	-	-	-
IGFALS	-	+	+	-	CREB1	+	+	+	-	COL1A1	+	+	+	+	PLCB3	-	+	+	-	CBL	+	+	+	-	DGKZ	-	-	-	-
CYP21A2	-	+	+	-	NOS2	-	+	+	-	PTPN6	+	+	+	+	DCN	-	+	+	-	PDPK1	-	+	+	-	UBXN1	-	-	-	-
CKMT1A	-	+	+	-	DES	-	+	+	+	PIK3R3	-	-	-	-	FZD5	-	+	+	+	JMJD7-PLA2G4B	-	+	+	-	DNAJC5	-	-	-	+
SLC22A5	-	+	+	+	SLC22A3	-	+	+	-	SOS1	-	-	-	-	PLA2G4A	-	+	+	-	SRD5A2	-	+	+	+	OXCT2	-	-	-	-
SKP1	-	+	+	-	NSFL1C	-	+	+	-	UGT1A9	-	-	-	-	NRAS	+	+	+	-	WAS	+	+	+	-	PRKACA	+	-	-	-
HMGCS2	-	+	+	-	SEC24C	-	+	+	-	AOC1	-	+	+	-	CREB3L4	-	+	+	+	SEC23B	-	+	+	-	PYGM	-	-	-	-
MAPK9	-	+	+	-	HMGCS2	-	-	-	-	DES	-	-	-	-	AOC1	-	+	+	-	MBTPS2	-	+	+	-	JUNB	-	-	-	-
NFATC3	-	+	+	+	PPP1R3D	-	+	+	-	SLC22A2	-	-	-	+	RAC2	-	+	+	-	ACSM1	-	+	+	-	MAP3K8	-	-	-	-
RAPGEF2	-	+	+	+	RAF1	+	+	+	-	MAN1A2	-	-	-	-	UBE2D2	-	+	+	+	PRKAR2A	-	+	+	-	IL2RG	-	-	-	-
SYNPO	-	+	+	+	CXCL5	-	+	+	-	P4HB	-	-	-	-	ERO1B	-	+	+	-	PYGM	-	+	+	-	CD1C	-	+	+	-
RAPGEF3	-	+	+	+	FAS	+	-	-	+	HMGCS2	-	-	-	-	BDH2	-	-	-	-	TNFAIP3	+	+	+	+	AFDN	+	+	+	-
PPP2R5E	-	+	+	-	MAML1	-	+	+	-	INSR	-	-	-	-	PPP1CC	-	+	+	-	ROCK1	-	+	+	-	BAD	-	-	-	-
FUT1	-	+	+	-	MSN	+	+	+	-	SHC1	-	-	-	+	FOXO1	+	+	+	+	MYL6	-	+	+	+	ADCY4	-	-	-	-
PLA2G2D	-	+	+	-	RAB8B	-	-	-	-	CXCL10	-	+	+	-	CXCL10	-	+	+	-	PIK3CB	+	+	+	+	TPM3	+	+	+	-
ACOX2	-	+	+	-	PPARA	-	+	+	-	MAP3K14	-	+	+	+	CXCL2	-	+	+	-	PDE4A	-	+	+	+	B3GNT3	-	-	-	+
AQP3	-	+	+	+	PPP1CB	-	+	+	-	MAPK8	-	-	-	-	TUBA1B	-	+	+	-	PPP2R1B	-	+	+	-	FADS2	-	-	-	-
SOS1	-	+	+	-	PPP2R1A	+	+	+	-	ROCK1	-	-	-	-	CD1C	-	+	+	-	B3GALT2	-	+	+	-	CH25H	-	-	-	-
MYC	+	+	+	-	ST3GAL4	-	+	+	-	PPP2R1A	+	-	-	-	ATP1B1	-	+	+	-	PLA2G2A	-	+	+	-	SACM1L	-	-	-	-
ABAT	-	+	+	+	FADS2	-	+	+	+	EDN1	-	+	+	-	HCAR1	-	+	+	-	CYP27A1	-	+	+	+	AVPR2	-	-	-	-
BUB1	-	+	+	-	SCP2	-	-	-	-	SST	-	+	+	-	ADRB1	-	+	+	+	PLCD3	-	+	+	-	LDLR	-	-	-	-
IMMP1L	-	+	+	-	ARHGDIG	-	-	-	-	PTGER3	-	-	-	-	TNNC1	-	-	-	-	CREB1	+	+	+	-	APAF1	-	+	+	-
CYP27B1	-	+	+	+	TRAF3	-	-	-	+	ADCY5	-	-	-	+	ABO	-	-	-	-	OAS3	-	+	+	-	FABP4	-	-	-	-
CTU1	-	+	+	-	IRS2	-	+	+	+	B3GNT3	-	-	-	+	PLA2G1B	-	+	+	-	SOS2	-	+	+	-	ECHS1	-	-	-	-
IGF1R	-	+	+	+	ABAT	-	-	-	-	FADS2	-	-	-	+	CH25H	-	-	-	+	LDHB	-	+	+	+	PPP1CC	-	+	+	-
CA8	-	+	+	-	MAPK11	-	+	+	-	CYP8B1	-	-	-	-	AQP4	-	+	+	-	REC8	-	+	+	+	FBXW11	-	-	-	-
ACAP1	-	+	+	-	CPEB4	-	+	+	-	MTMR1	-	+	+	-	SOS1	-	+	+	-	PTTG1	-	+	+	-	SRP14	-	-	-	-
STAM2	-	+	+	-	SEC11A	-	+	+	-	OAS2	-	+	+	+	FAS	+	-	-	-	SEC11C	-	+	+	-	CYP51A1	-	+	+	-
ACTR3	-	+	+	+	CEL	-	-	-	-	CFLAR	-	-	-	-	ACSS1	-	+	+	-	CYP51A1	-	+	+	-	CYP1A2	-	-	-	-
ADCY6	-	+	+	-	NAT2	-	-	-	-	ACACB	-	+	+	+	CCNB2	-	+	+	-	ALOX15	-	+	+	+	CTU1	-	-	-	-
FCER1G	-	+	+	-	PLA2G2A	-	-	-	+	ADCY4	-	+	+	+	CDC20	-	+	+	-	SPI1	-	+	+	-	SMAD4	+	-	-	-
CHST1	-	+	+	-	CD14	-	+	+	-	SEC61B	-	-	-	-	SEC61A2	-	+	+	-	MOCS3	-	+	+	-	PLPP2	-	-	-	-
CCNA2	-	+	+	-	MOCS3	-	+	+	-	NSDHL	-	+	+	-	CYP24A1	-	+	+	-	ACP1	-	+	+	+	CA12	-	-	-	-
MYBL2	-	+	+	-	PTPRF	-	+	+	+	CYP2J2	-	-	-	-	FCGR1A	-	+	+	-	CA5B	-	+	+	-	SNX4	-	-	-	-
ST3GAL1	-	+	+	+	CA2	-	+	+	-	RARA	+	+	+	+	MOCS2	-	+	+	-	HLA-F	-	+	+	+	AGAP3	-	-	-	-
CDO1	-	+	+	+	ARFGEF2	-	+	+	-	MOCS2	-	+	+	-	ERBB2	+	+	+	-	ARFGEF2	-	+	+	-	AP2S1	-	-	-	-
CCNE1	+	+	+	-	ACTR2	-	-	-	-	TGFBR1	-	-	-	-	CA9	-	+	+	+	RBSN	-	+	+	-	ACTG1	-	-	-	-
PYDC1	-	+	+	+	ARAP1	-	+	+	-	MOGAT3	-	+	+	-	SPG21	-	-	-	+	RASGRP2	-	+	+	-	MYL6B	-	+	+	-
GBP5	-	+	+	+	PRKAA1	-	+	+	-	CA4	-	+	+	-	CAV2	-	+	+	+	SNAP23	-	+	+	-	B4GALT4	-	-	-	-
ISG15	-	+	+	-	MYLK	-	+	+	+	VPS36	-	+	+	-	PML	+	+	+	-	B3GNT7	-	+	+	+	PIK3CD	-	-	-	-
E2F1	-	+	+	-	FERMT3	-	+	+	-	GRK2	-	-	-	-	FGG	-	+	+	-	RBL2	-	+	+	-	AKT2	+	-	-	-
RAB7B	-	+	+	-	B3GNT7	-	+	+	+	ACTR2	-	-	-	-	CHST6	-	+	+	+	SLC1A1	-	+	+	-	ST3GAL2	-	-	-	-
LPL	-	+	+	+	ST3GAL1	-	+	+	+	CALM3	-	-	-	-	CDKN2A	+	+	+	+	CDO1	-	+	+	+	CLTB	-	-	-	-
SFRP1	-	+	+	+	AP2A1	-	+	+	-	PIK3CG	-	+	+	-	HLA-F	-	+	+	+	KLK1	-	+	+	+	MDH2	-	-	-	-
SFRP2	-	+	+	+	PHGDH	-	-	-	-	TLN1	-	-	-	-	B4GALNT1	-	+	+	+	LRP5	-	+	+	+	CLTC	+	-	-	-
ZNF211	-	+	+	-	REG4	-	-	-	-	CHST1	-	+	+	-	ATP6V0A1	-	+	+	-	GBP4	-	+	+	+	BIRC2	-	-	-	-
ZNF417	-	+	+	-	AKT1	+	-	-	-	HLA-F	-	-	-	+	BHMT2	-	+	+	+	ERBIN	-	+	+	-	MAP1LC3A	-	-	-	-
ZNF552	-	+	+	-	DEFA6	-	-	-	-	B4GALNT1	-	+	+	+	PSTPIP1	-	+	+	-	DDX58	-	-	-	-	NFKBIB	-	-	-	-
ZNF688	-	+	+	-	MAP3K7	-	-	-	-	AGXT2	-	+	+	-	TANK	-	+	+	-	USP8	+	+	+	-	PIK3CB	+	-	-	-
MYD88	+	+	+	-	TBKBP1	-	+	+	+	PTH1R	-	-	-	-	CXCL8	-	+	+	-	TLR4	-	+	+	-	BCL2L1	-	-	-	-
IGF2	-	+	+	+	NOTCH3	-	-	-	-	WNT5A	-	-	-	+	E2F1	-	+	+	-	SMAD3	+	+	+	+	LPIN2	-	-	-	-
TGFBR2	+	+	+	+	NCOA3	-	+	+	-	MAP3K7	-	-	-	-	RPS27A	-	+	+	-	SFRP4	+	+	+	+	RSPO4	-	-	-	-
KMT5C	-	+	+	-	BNIP3	-	-	-	+	CCL5	-	-	-	-	LPL	-	+	+	-	ZNF429	+	+	+	-	ZNF549	-	-	-	-
SAR1B	-	+	+	-	MAP3K3	-	+	+	+	TNF	-	-	-	+	GSK3B	-	+	+	-	ZNF667	-	+	+	-	ZNF546	-	-	-	-
IL4I1	-	+	+	+	NOTUM	-	+	+	+	NOTCH4	-	-	-	+	ZNF8	-	+	+	+	ZNF154	-	+	+	+	BID	-	-	-	-
TLR4	-	+	+	+	LGR4	-	+	+	-	FLT4	+	+	+	+	ZNF461	-	+	+	-	ZNF160	-	+	+	-	ZNF768	-	-	-	-
HLA-DOB	-	+	+	+	ZNF316	-	+	+	-	TBC1D15	-	+	+	-	ZNF441	-	+	+	+	HLA-B	-	+	+	+	SRF	-	-	-	-
PSME4	-	+	+	-	ZNF317	-	+	+	-	GSK3B	-	+	+	-	IRF9	-	+	+	-	MAPK8IP3	-	+	+	-	MAP2K1	+	-	-	-
VAMP1	-	+	+	-	IFNAR2	-	-	-	-	PRKACA	+	-	-	+	MEF2C	-	+	+	+	MAP3K1	+	+	+	-	ALDH2	+	+	+	-
TUBA1C	-	+	+	+	BIRC3	+	+	+	-	ZNF606	-	+	+	-	PLOD2	-	+	+	+	EHHADH	-	+	+	+	GOT2	-	-	-	-
DNALI1	-	+	+	-	ZNF383	-	+	+	-	ZNF83	-	-	-	-	EEF1A2	-	+	+	+	CXCL2	-	+	+	+	MRC2	-	-	-	+
SETX	-	+	+	-	MAP2K4	+	-	-	-	ZNF91	-	-	-	+	GOT1	-	-	-	-	GOT2	-	+	+	-	SEM1	-	+	+	-
DNAL1	-	+	+	-	EREG	-	+	+	-	ZNF471	-	+	+	-	SPHK1	-	+	+	-	RAB5B	-	+	+	-	VAMP1	-	-	-	-
PEX11G	-	+	+	-	TGFB1	-	+	+	+	ZNF253	-	-	-	-	PSMB9	-	+	+	-	PSMB9	-	+	+	-	SLC26A7	-	-	-	-
ADIPOQ	-	+	+	-	KMT2B	-	+	+	-	RAPGEF2	-	+	+	+	STX19	-	+	+	-	STX19	-	+	+	-	PFN1	-	-	-	-
CDC20	-	+	+	-	GOT1	-	-	-	-	HSPA8	-	-	-	-	KCNJ15	-	+	+	-	ATP1A2	-	+	+	-	ANG	-	-	-	-
RPS27L	-	+	+	-	CLEC7A	-	+	+	-	EHHADH	-	+	+	-	SRSF3	+	+	+	-	TPR	+	+	+	-	ACSL4	-	-	-	-
RPS27A	-	+	+	-	PIK3C3	-	+	+	-	CLK4	-	+	+	-	GPX2	-	+	+	-	NUP153	-	+	+	-	ADIPOR2	-	-	-	+
PLA2G4F	-	+	+	-	PSME4	-	-	-	-	IL4I1	-	-	-	-	SETX	-	+	+	-	SETX	-	+	+	-	GSN	-	-	-	-
TGFB3	-	+	+	-	STX16	-	+	+	-	PIK3C3	-	-	-	-	TUBA1A	-	+	+	-	DCTN4	-	+	+	-	RPL10A	-	-	-	-
CREB3L4	-	+	+	+	NDUFC2	-	+	+	-	HLA-DMA	-	-	-	-	PEX3	-	+	+	-	GABRP	-	+	+	-	RPS26	-	+	+	-
ASS1	-	+	+	+	NDUFA5	-	+	+	-	PSMB3	-	+	+	-	IRS1	-	-	-	-	AMACR	-	+	+	-	BAX	-	-	-	-
ELOVL2	-	+	+	-	TOMM40	-	+	+	-	VAMP1	-	+	+	-	MRPL28	-	+	+	-	YWHAH	-	+	+	-	SLC27A3	-	+	+	-
GZMB	-	+	+	-	RAB8A	-	+	+	-	PSMD3	-	+	+	-	RPS3A	-	+	+	-	MRPL19	-	+	+	-	RYR1	-	-	-	-
BHLHA15	-	+	+	-	GRIN2D	-	+	+	+	SMCR8	-	-	-	-	SLC2A1	-	+	+	-	MRPS14	-	+	+	-	ADH5	-	-	-	-
C1QA	-	+	+	+	ACSL6	+	-	-	+	NDUFA4L2	-	+	+	+	PER3	-	+	+	+	PLA2G7	-	+	+	-	NFKB1	-	-	-	-
PPP3R1	-	+	+	-	HNRNPK	-	+	+	-	ACTR10	-	-	-	-	C1QC	-	+	+	-	STAT5A	-	+	+	-	NOS3	-	-	-	-
RNVU1-1	-	-	-	-	CCR4	+	+	+	-	GABRE	-	+	+	-	C3AR1	-	+	+	-	SLC2A4	-	+	+	+	HK3	-	-	-	-
AQR	-	+	+	-	RPL39	-	+	+	-	SLC27A2	-	-	-	-	GLS	-	+	+	-	CXCL8	-	+	+	-	NKX6-1	-	-	-	-
KCNJ11	-	+	+	-	MRPL11	-	+	+	-	PCK1	-	+	+	-	ACOT4	-	+	+	-	GPT	-	+	+	+	CCL3L3	-	+	+	-
PGR	-	+	+	-	STAT5A	-	+	+	-	HDAC10	-	+	+	-	CPE	-	-	-	-	HK1	-	+	+	-	GRIN2C	-	-	-	-
BTD	-	+	+	-	PTPN1	-	+	+	-	RPS4Y1	-	-	-	-	FOXA3	-	+	+	-	HACD1	-	+	+	-	CDC40	-	-	-	-
EXO1	-	+	+	-	CXCL2	-	+	+	-	RPS26	-	+	+	-	FOS	-	+	+	-	BHLHA15	-	+	+	-	SNRNP70	-	-	-	+
CP	-	+	+	-	GLUD1	-	-	-	-	PLPP1	-	+	+	+	TXNRD1	-	+	+	+	PBRM1	+	+	+	-	CDKN1A	+	-	-	-
PARP3	-	+	+	-	HK3	-	+	+	-	TNFRSF1A	-	+	+	-	SLC38A1	-	+	+	+	GSTO2	-	+	+	-	KCNN4	-	-	-	+
BIRC5	-	+	+	-	BHLHA15	-	+	+	-	GNG5	-	-	-	-	RNVU1-1	-	-	-	-	PLCB3	-	+	+	-	INMT	-	-	-	-
FUT2	-	+	+	+	CD3G	-	+	+	-	CXCL8	-	+	+	-	ALYREF	-	+	+	-	SNRNP70	-	+	+	-	AHR	-	-	-	+
INPP5J	-	+	+	-	MGST2	-	-	-	-	ACADVL	-	-	-	-	PIK3CA	+	+	+	-	RNVU1-1	-	-	-	-	VEGFA	-	-	-	-
EXTL2	-	+	+	-	HMOX1	-	+	+	-	NAGS	-	+	+	+	KCNN4	-	+	+	+	MLH1	+	+	+	-	ATP6V1B2	-	-	-	-
CTSG	-	+	+	-	GNG11	-	+	+	-	HK3	-	+	+	-	BIRC5	-	+	+	-	CYP1B1	-	+	+	+	BTD	-	-	-	-
CD1C	-	+	+	-	PRPF19	-	+	+	-	BHLHA15	-	+	+	-	CA2	-	+	+	-	MIRLET7A1	-	-	-	-	RFC1	-	-	-	-
SHC2	-	+	+	-	CWC15	-	-	-	-	SLC1A3	-	+	+	+	OXSM	-	-	-	-	GNAI2	-	+	+	+	ACSL5	-	-	-	+
ITGAL	-	+	+	+	AADAT	-	+	+	-	RNVU1-1	-	-	-	-	RPA3	-	+	+	-	TCIRG1	-	+	+	-	BIRC3	+	-	-	-
FMO5	-	+	+	+	MIRLET7D	-	-	-	-	SF3B2	-	-	-	-	MAP1LC3C	-	+	+	+	BTD	-	+	+	-	FUT2	-	-	-	-
PAPSS2	-	+	+	+	KPNB1	-	+	+	-	TGFBR2	+	-	-	-	CSF2RB	-	+	+	-	POLD4	-	+	+	-	CDIPT	-	-	-	-
CACNA1H	-	+	+	+	OXSM	-	-	-	-	UGT2A3	-	+	+	-	FUT1	-	-	-	-	LMNA	+	+	+	+	HMGCS1	-	+	+	-
ABCC11	-	+	+	-	PMS2	+	+	+	-	RPS6KB1	-	+	+	-	SACM1L	-	-	-	-	PIK3C2A	-	+	+	-	NME3	-	-	-	-
FLT1	-	+	+	-	CTSK	-	+	+	-	ATP6V0E2	-	+	+	-	FDPS	-	+	+	-	HMGCR	-	+	+	-	EXT2	+	-	-	-
NGFR	-	+	+	+	GBGT1	-	-	-	+	OXSM	-	-	-	-	CDA	-	+	+	-	UMPS	-	+	+	-	LAMA4	-	-	-	-
POLK	-	+	+	+	HS2ST1	-	-	-	-	RFC1	-	+	+	-	HS3ST1	-	+	+	+	HS3ST1	-	+	+	+	ITGB2	-	-	-	+
OR2W3	-	+	+	-	MAPK1	+	+	+	-	GABBR1	-	-	-	+	ACTN1	-	+	+	-	LCP2	-	+	+	-	CDO1	-	-	-	-
CALML3	-	+	+	-	HCST	-	+	+	-	CP	-	+	+	-	HCST	-	+	+	-	SELENBP1	-	+	+	-	ETHE1	-	-	-	-
OR2B6	-	+	+	-	GGT1	-	+	+	-	PIDD1	-	-	-	-	GGT6	-	-	-	-	CAMK2B	-	+	+	+	TAP1	-	-	-	+
CALML6	-	+	+	-	PAPSS2	-	-	-	-	DAXX	+	-	-	+	PAPSS2	-	-	-	-	ATP2B4	-	+	+	+	PTPN11	+	+	+	-
FUCA1	-	+	+	-	DEFB1	-	-	-	-	FUT1	-	-	-	-	BRAF	+	+	+	-	ABCC3	-	+	+	+	INSR	-	-	-	-
EEF1A2	-	+	+	+	RASAL1	-	+	+	-	MIOX	-	+	+	-	CREB3L1	+	+	+	+	NGFR	-	+	+	+	IFNAR2	-	-	-	-
AAAS	-	+	+	-	EFNA2	-	-	-	-	NDST2	-	-	-	-	ABCB6	-	+	+	+	NTF4	-	+	+	-	GNAS	+	-	-	-
PSMD7	-	+	+	-	CDK4	+	+	+	-	LAMB2	-	-	-	-	RASAL3	-	+	+	-	WDR5	-	+	+	-	DVL1	-	-	-	-
COX6A1	-	+	+	-	DDX58	-	-	-	-	SOS2	-	-	-	-	KSR1	-	+	+	-	CDKN2C	+	+	+	-	CENPX	-	-	-	-
CYBB	-	+	+	-	DVL3	-	+	+	-	FMO3	-	+	+	-	IL6	-	+	+	+	EME2	-	+	+	-	OR2W3	-	+	+	-
WTIP	-	+	+	-	PGS1	-	+	+	-	TST	-	+	+	-	TNFAIP3	+	+	+	-	OR51E1	-	+	+	-	RGS2	-	+	+	-
LCK	+	+	+	-	RAD51	-	-	-	-	PPP1R1A	-	+	+	-	APC	+	+	+	+	OR51E2	-	+	+	-	GNB1	-	-	-	-
TAS1R3	-	+	+	-	CALML3	-	+	+	-	ABCC9	-	+	+	+	CCNE2	-	+	+	-	OR2B6	-	+	+	-	PDE1A	-	-	-	-
CXCL1	-	+	+	+	GNB1	-	-	-	+	RALB	-	+	+	+	EME2	-	+	+	-	CALML3	-	+	+	+	PRKACB	-	-	-	-
EP300	+	+	+	-	RGS2	-	+	+	-	EFNA4	-	-	-	-	CALML4	-	-	-	-	CTSG	-	+	+	-	ATP6V0B	-	-	-	-
NCF4	-	+	+	-	LAPTM5	-	-	-	-	RIN1	-	-	-	-	CAMK2D	-	-	-	+	NEU1	-	+	+	+	M6PR	-	-	-	-
JAM3	-	+	+	+	CTSE	-	+	+	-	TLR2	-	+	+	-	GRK3	-	+	+	-	POM121	-	+	+	-	PNN	-	-	-	-
GALNT3	-	+	+	+	XPO5	-	+	+	-	EME2	-	+	+	-	ARRB1	-	+	+	+	EEF1A2	-	+	+	+	IPO7	-	-	-	-
POLR2M	-	+	+	-	RAN	-	-	-	-	OR2A4	-	-	-	-	ADCY3	-	+	+	-	CALM3	-	+	+	-	BECN1	-	-	-	-
CXADR	-	+	+	-	PSMA7	-	+	+	-	OR51E1	-	-	-	-	CTSV	-	+	+	-	NDUFB7	-	+	+	-	NDUFA3	-	-	-	-
DCTN4	-	+	+	-	MFN1	-	+	+	-	CALM2	-	-	-	-	LAPTM5	-	+	+	-	ATXN1L	-	+	+	-	MAP2K2	+	-	-	-
RAB5B	-	+	+	-	CALM3	-	+	+	-	DMXL2	-	-	-	-	TUBB2B	-	+	+	+	PSMB5	-	+	+	-	DLG1	-	-	-	-
ARPC1B	-	+	+	+	SIGMAR1	-	+	+	-	CTSG	-	+	+	-	DLG4	-	-	-	+	ATXN2L	-	+	+	-	JAK3	+	-	-	-
FOXO1	+	+	+	+	PLCG1	+	+	+	-	IPO7	-	-	-	-	UQCR11	-	-	-	-	VCP	-	+	+	-	PIK3C3	-	-	-	-
PRKAG1	-	+	+	-	NKD2	-	+	+	-	XPO4	-	-	-	-	CYBB	-	-	-	-	PLCB2	-	+	+	+	JAM3	-	-	-	-
MIR26B	-	-	-	-	PTPRC	+	+	+	-	HIP1	+	+	+	+	ITGB2	-	+	+	-	WWTR1	-	+	+	+	RAP1B	-	+	+	-
MIR26A2	-	-	-	-	TAS1R3	-	-	-	-	TUBA1C	-	+	+	+	TNFRSF13C	-	+	+	-	YWHAQ	-	+	+	-	POLR2J	-	-	-	-
AREG	-	+	+	-	ROCK2	-	+	+	-	AGER	-	-	-	-	PIK3CG	-	+	+	-	CD79A	+	+	+	-	EIF4G3	-	-	-	-
TAP2	-	+	+	+	B3GNT6	-	+	+	-	PSMC3	-	+	+	-	NCF4	-	+	+	-	SLC5A1	-	+	+	-	ROCK2	-	-	-	-
DEGS2	-	+	+	-	POLR3GL	-	-	-	-	FGB	-	+	+	-	OCLN	-	-	-	-	STAT1	-	+	+	-	MAPK9	-	-	-	-
GATM	-	+	+	+	DYNC1LI2	-	-	-	-	HDAC5	-	+	+	-	B3GNT6	-	+	+	-	MSN	+	+	+	+	ANXA2	-	-	-	+
GALNT16	-	+	+	+	DYNLRB1	-	+	+	-	SMAD1	-	+	+	-	POLR3A	-	+	+	-	PXN	-	+	+	-	PPP3CA	-	-	-	-
PFKP	-	+	+	+	ABI1	+	-	-	-	FZD5	-	-	-	+	FHOD1	-	+	+	-	GALNT12	-	+	+	-	BCL2	-	-	-	+
PPP2R3B	-	+	+	-	AKT2	+	+	+	+	RFX5	-	-	-	-	ARPC3	-	+	+	-	POLR2A	+	+	+	-	NOTCH2	+	-	-	-
PHOSPHO2	-	+	+	-	PGAM1	-	-	-	-	SLC5A1	-	+	+	-	TLR2	-	+	+	-	ABL1	+	+	+	+	CXCL2	-	-	-	-
MMP1	-	+	+	-	BMI1	-	+	+	-	PLCG1	+	+	+	+	CPT1B	-	+	+	+	AHNAK2	-	+	+	+	PPP2R5D	-	-	-	-
TLE3	-	+	+	+	CDCA5	-	+	+	-	ITGB1	-	-	-	-	FBP1	-	+	+	+	ACBD3	-	+	+	-	PSAT1	-	-	-	-
SLC34A2	+	+	+	+	HLA-DMA	-	+	+	-	PIK3CB	+	+	+	+	KIF23	-	+	+	-	PPP4R3A	-	+	+	-	GALNT10	-	-	-	-
NDUFA7	-	+	+	-	CCNE1	+	+	+	-	POLR1B	-	-	-	-	CDCA5	-	-	-	-	MIR324	-	-	-	-	PYM1	-	+	+	-
HLA-DRA	-	+	+	+	XIAP	-	+	+	-	MAPK3	-	+	+	-	MIR200B	-	-	-	-	MIR200A	-	-	-	-	CREBBP	+	-	-	-
SRR	-	+	+	-	LYN	+	+	+	-	ARPC3	-	+	+	-	VIM	-	+	+	+	TAP1	-	+	+	-	NCF2	-	+	+	-
HLA-DQA2	-	+	+	-	GNAI2	-	+	+	-	PTPRC	+	-	-	-	AKT2	+	+	+	-	XIAP	-	+	+	-	NCF4	-	-	-	-
SLC19A2	-	+	+	-	PPP2CA	-	-	-	-	BMPR2	-	-	-	+	PSMD14	-	+	+	-	ATP6V1A	-	+	+	-	SLC34A2	+	-	-	-
PLA2G2A	-	+	+	-	C1GALT1C1L	-	-	-	-	MIR126	-	-	-	-	BIRC6	+	+	+	-	PPP2R5E	-	+	+	-	DAPK2	-	-	-	-
PPP1R1B	-	+	+	+	AKR1B10	-	+	+	-	MIR23C	-	-	-	-	MS4A2	-	+	+	-	GATM	-	+	+	+	NDUFA13	-	-	-	-
CHST3	-	+	+	+	SMG1	-	-	-	-	PAK1	-	-	-	+	PHGDH	-	+	+	-	PABPC1L2A	-	+	+	-	HLA-F	-	-	-	-
RASSF6	-	+	+	+	PDXK	-	-	-	-	ADRM1	-	+	+	-	GALNT3	-	+	+	-	PHOSPHO2	-	+	+	-	DDO	-	-	-	-
JAK3	+	+	+	+	TLE2	-	-	-	-	BIRC7	-	+	+	-	DDX39B	-	+	+	-	CACNA1H	-	+	+	-	PRF1	+	-	-	-
RASGRP2	-	+	+	+	COL3A1	+	+	+	-	GALNT15	-	-	-	+	PSAT1	-	-	-	-	TGFBR2	+	+	+	-	SCARB1	-	+	+	-
STK4	-	+	+	-	SLC26A3	-	+	+	-	MGAM	-	+	+	+	KISS1R	-	+	+	+	HDAC1	-	+	+	-	CHST7	-	-	-	-
SP1	-	+	+	-	ATG4B	-	+	+	-	DDX39B	-	-	-	+	COL1A1	+	+	+	-	CYBB	-	+	+	-	WTIP	-	-	-	-
AMT	-	+	+	-	HRAS	+	+	+	-	PSAT1	-	-	-	-	DTX2	-	+	+	-	PIK3R4	-	+	+	-	AGT	-	+	+	-
C1S	-	+	+	+	GSTO1	-	-	-	-	KISS1R	-	-	-	+	MTOR	+	+	+	-	RAB39B	-	+	+	+	EPOR	-	-	-	+
LAMB2	-	+	+	-	HLA-DPB1	-	+	+	+	EDNRB	-	+	+	+	MT1M	-	+	+	+	SOS1	-	+	+	+	AMT	-	-	-	-
ITGA1	-	+	+	+	SRR	-	+	+	-	REN	-	+	+	-	AKR1C1	-	+	+	-	PDIA3	-	+	+	-	C1QC	-	-	-	-
PDGFRB	+	+	+	-	SLC19A3	-	+	+	+	SLC6A19	-	+	+	+	HLA-B	-	+	+	+	SRR	-	+	+	-	OSMR	-	+	+	+
PIK3CB	+	+	+	-	CYP4F2	-	+	+	-	TSC1	+	+	+	-	GZMB	-	+	+	-	LMBRD1	-	+	+	-	ITGA1	-	-	-	-
BIRC3	+	+	+	-	FOSB	-	+	+	+	SRR	-	-	-	-	SLC19A2	-	+	+	-	FOSB	-	+	+	+	CXCL9	-	-	-	-
BTG2	+	+	+	+	CHST14	-	-	-	-	HLA-B	-	-	-	+	CHST3	-	+	+	-	CHST15	-	+	+	+	LDB1	-	-	-	-
RFC1	-	+	+	-	FRMD1	-	+	+	+	SLC23A1	-	+	+	-	TEAD2	-	-	-	+	RASSF6	-	+	+	-	ASPSCR1	+	-	-	+
CSAD	-	+	+	-	ACE2	-	+	+	-	CHST13	-	-	-	+	PCCB	-	+	+	-	HMGCS2	-	+	+	-	EXOSC5	-	-	-	-
KCNMB1	-	+	+	+	CSF2RB	-	+	+	-	TEAD2	-	-	-	+	AGTR2	-	+	+	-	ANPEP	-	+	+	-	RELA	-	-	-	-
UBE3B	-	+	+	-	CCNA2	-	-	-	-	ITGA6	-	+	+	+	CCNA2	-	-	-	-	CTNNB1	+	+	+	-	CSNK2A1	-	-	-	-
LIG4	-	+	+	-	TCF7L2	+	-	-	-	ARHGEF1	-	-	-	+	SKP1	-	-	-	-	CXCL12	-	-	-	+	MOCS2	-	-	-	-
CLDN5	-	+	+	+	GNB4	-	+	+	+	COL4A1	-	+	+	+	HSP90B1	-	+	+	-	ALDH1L1	-	+	+	+	CLEC7A	-	-	-	-
LIPT1	-	+	+	-	PDGFB	+	+	+	+	GNB4	-	+	+	+	GNA12	-	+	+	+	CCND2	+	+	+	+	SORT1	-	-	-	-
ERCC6	-	+	+	-	AMT	-	+	+	+	FTCD	-	-	-	-	IL6ST	+	+	+	-	PPP2R1A	+	+	+	-	MAP3K3	-	-	-	-
FKTN	-	+	+	-	IFNGR1	-	+	+	-	C1S	-	+	+	+	AMT	-	-	-	+	MAP2K1	+	+	+	-	CSAD	-	-	-	-
DSC2	-	+	+	-	TGFB3	-	-	-	+	ITGA4	-	+	+	-	IL10RA	-	+	+	-	PABPC1L2B	-	+	+	-	PPP3CC	-	-	-	-
S100A8	-	+	+	-	MAP2K1	+	-	-	+	NGFR	-	+	+	-	LAMC1	-	+	+	-	TAB3	-	+	+	-	NPR1	-	+	+	-
ACACB	-	+	+	+	ITGB6	-	-	-	-	NFKBIZ	-	+	+	-	ERBB3	+	+	+	-	FOXO1	+	+	+	-	UBE3C	-	-	-	-
CSF2RB	-	+	+	-	CCL3	-	+	+	-	DCP1A	-	-	-	-	ITGA2	-	+	+	+	MOCS1	-	+	+	-	PIAS2	-	-	-	-
COQ6	-	+	+	-	CXCL9	-	-	-	-	CCL21	-	-	-	-	EIF4E	-	-	-	-	RNASEH2C	-	+	+	-	MRE11	-	-	-	-
MED13L	-	+	+	-	SS18L1	+	+	+	-	CCL19	-	-	-	-	TMPRSS2	+	+	+	+	VAMP3	-	+	+	-	MYO1D	-	-	-	-
TAF9B	-	+	+	-	LSM8	-	+	+	-	ALPI	-	-	-	-	ITGAM	-	+	+	-	DYNC1LI2	-	+	+	-	HCLS1	-	-	-	-
CCL14	-	+	+	-	CCL19	-	+	+	-	CD36	-	+	+	-	LSM3	-	+	+	-	MEF2A	-	+	+	-	HNMT	-	-	-	-
CXCL9	-	+	+	-	LTB	-	+	+	+	HLA-G	-	+	+	+	BTK	+	+	+	-	NFATC4	-	+	+	+	LIAS	-	-	-	-
RAB27B	-	+	+	-	RNASEH2B	-	+	+	-	GRB2	-	+	+	-	FOXA2	-	+	+	+	FBXW11	-	+	+	-	PLCB2	-	-	-	-
FOS	-	+	+	-	VAMP3	-	+	+	-	VNN1	-	-	-	-	ALPL	-	+	+	+	FCER1G	-	+	+	-	XPA	+	-	-	-
CXCL2	-	+	+	+	THBS2	-	+	+	+	MEF2D	-	-	-	+	MCM6	-	+	+	-	POLM	-	+	+	-	FKRP	-	-	-	-
VAV3	-	+	+	-	MAPK12	-	+	+	-	ATP2A2	-	+	+	+	RILP	-	-	-	-	NFKBIB	-	+	+	-	IL1B	-	-	-	-
ITGB8	-	+	+	-	ALDH1B1	-	+	+	-	HUWE1	-	-	-	-	MAP3K3	-	+	+	+	PLA2G4F	-	+	+	-	FOS	-	-	-	-
FGD3	-	+	+	-	PLN	-	-	-	-	KCNK3	-	-	-	-	YWHAE	+	-	-	-	HSP90B1	-	+	+	-	ENGASE	-	-	-	-
MMP2	-	+	+	+	UBA52	-	-	-	-	CALM1	-	-	-	-	CSAD	-	+	+	-	ERCC6	-	+	+	-	VKORC1L1	-	-	-	-
RET	+	+	+	+	UBE2D1	-	-	-	-	POLM	-	+	+	-	VDAC2	-	+	+	-	B3GAT1	-	+	+	-	PLCD3	-	-	-	-
ACSS1	-	+	+	-	NR4A1	-	+	+	-	RAB1A	-	-	-	-	GNAI3	-	-	-	-	PRKAG1	-	+	+	-	PDPK1	-	-	-	-
NPNT	-	+	+	-	DCLRE1C	-	+	+	+	HCLS1	-	+	+	-	CDC23	-	+	+	-	ACSL5	-	+	+	+	GTF2H3	-	+	+	-
ITGA5	-	+	+	+	TUBB6	-	+	+	-	LIPT2	-	-	-	-	UBE2N	-	+	+	+	TYK2	-	+	+	-	CCL22	-	-	-	-
THSD4	-	+	+	-	TLR4	-	-	-	-	RBX1	-	+	+	-	NFKB1	-	+	+	-	JAK3	+	+	+	+	CCL5	-	-	-	-
IL6	-	+	+	-	LIPT2	-	+	+	-	LARGE2	-	+	+	-	MAP3K14	-	+	+	+	NQO1	-	+	+	-	PRSS1	-	-	-	-
LIPE	-	+	+	-	DUOXA2	-	-	-	-	ITGA1	-	+	+	-	FEN1	+	+	+	-	TAF1	-	+	+	+	MAPK14	-	-	-	-
SORD	-	+	+	+	XPC	+	+	+	-	PKLR	-	-	-	+	CTTN	-	+	+	-	CX3CL1	-	+	+	+	ICAM1	-	-	-	-
UGDH	-	+	+	-	POMT2	-	-	-	-	MAPK14	-	-	-	-	LIAS	-	+	+	-	CXCL9	-	+	+	-	PDE6B	-	-	-	-
PLIN1	-	+	+	+	ITGB7	-	+	+	-	IL11RA	-	-	-	-	CHST10	-	+	+	-	CD3D	-	+	+	-	ITGB8	-	+	+	-
ENPP1	-	+	+	-	SDHB	+	-	-	-	TLR4	-	-	-	+	UQCRH	-	+	+	-	EIF2AK3	-	+	+	+	RAPGEF2	-	-	-	-
MAPK1	+	+	+	-	ITCH	-	+	+	-	ENGASE	-	-	-	-	MAPK6	-	-	-	-	ITGB4	-	+	+	-	LTB	-	-	-	-
GYG2	-	+	+	+	SOCS1	+	+	+	+	NQO1	-	+	+	-	ACSL1	-	+	+	-	MRAS	-	+	+	-	HYI	-	-	-	-
B4GALNT3	-	+	+	+	YWHAQ	-	+	+	-	NCOA2	+	+	+	+	STAT1	-	+	+	+	CHRM1	-	+	+	-	WIPF2	-	-	-	-
ATM	+	+	+	-	YWHAB	-	+	+	-	NCOA1	+	-	-	-	IL2RG	-	+	+	-	IGF1R	-	+	+	+	ROCK1	-	-	-	-
PIN1	-	+	+	-	ENGASE	-	+	+	-	GTF2H3	-	+	+	-	MAN2C1	-	+	+	-	ATP6AP1	-	+	+	-	CREB1	-	-	-	-
AK4	-	+	+	+	VKORC1L1	-	+	+	-	CXCL14	-	+	+	+	ITGAV	+	+	+	-	RET	+	+	+	+	MAP3K7	-	-	-	-
ATP6V1A	-	+	+	-	CREBBP	+	-	-	-	CCR1	-	-	-	-	GTF2H5	-	+	+	-	ACO1	-	+	+	-	DCXR	-	-	-	-
IL33	-	+	+	-	TAF4	-	+	+	+	MAP2K1	+	-	-	+	WAS	+	+	+	-	LAMC2	-	+	+	+	UGDH	-	-	-	-
C4A	-	+	+	-	CYBB	-	+	+	-	PLCB3	-	-	-	-	PGK1	-	+	+	-	RGMB	-	+	+	-	MEF2A	-	-	-	-
CDH1	+	+	+	-	CD4	-	+	+	-	CDK4	+	+	+	+	IFNGR1	-	+	+	-	PFKL	-	+	+	-	ACP5	-	-	-	+
MMP13	-	+	+	-	MYL9	-	+	+	-	NFKBIB	-	-	-	-	PLA2G2D	-	+	+	-	CREB3L2	+	+	+	-	ARHGEF12	+	-	-	+
IL20	-	+	+	-	LPAR2	-	-	-	-	PLCB2	-	-	-	+	CSF2	-	-	-	-	KL	-	+	+	+	ALDH3B1	-	-	-	-
CCL28	-	+	+	+	ROCK1	-	-	-	-	MIB1	-	-	-	-	CARD11	+	+	+	+	TFAM	-	+	+	-	DAD1	-	-	-	-
APAF1	-	+	+	-	RAP1B	-	+	+	-	PDE6B	-	+	+	+	CASP1	-	+	+	-	ACP5	-	+	+	+	RDH5	-	+	+	-
TUBB6	-	+	+	-	ITGAL	-	+	+	-	KRAS	+	+	+	-	CASP6	-	-	-	-	ADCY4	-	+	+	+	TOPBP1	-	-	-	-
PDGFRA	+	+	+	+	MAP3K2	-	-	-	-	TMSB4Y	-	-	-	-	PAK4	-	+	+	-	PGM2L1	-	+	+	-	SERINC5	-	-	-	-
KITLG	-	+	+	-	ACP5	-	+	+	-	ARHGEF12	+	-	-	+	MYH11	+	+	+	+	MAN1A1	-	+	+	-	RXRG	-	+	+	+
PTPN6	+	+	+	-	CCL2	-	+	+	-	PFN1	-	-	-	-	ITGAL	-	+	+	+	HSD17B6	-	+	+	-	FECH	-	-	-	-
LYN	+	+	+	+	HSPG2	-	-	-	+	TEK	-	-	-	-	PDGFRB	+	+	+	-	CP	-	+	+	-	ARNTL	-	-	-	-
RB1	+	+	+	+	INHBA	-	+	+	-	TUBB4A	-	-	-	+	FN1	-	+	+	-	AK1	-	+	+	-	TJP1	-	-	-	+
AQP1	-	+	+	+	HLA-F	-	+	+	-	CCL3L3	-	+	+	-	LAMC2	-	+	+	-	GALM	-	+	+	-	CCL4	-	+	+	-
CTPS1	-	+	+	-	HNF4A	-	+	+	+	HAO2	-	-	-	+	GREM1	-	+	+	+	BHLHE41	-	+	+	+	SOS2	-	-	-	-
HTR1D	-	+	+	-	FOXO1	+	+	+	+	ZAP70	-	-	-	-	STK11	+	+	+	-	PFKFB4	-	+	+	+	MMP14	-	-	-	-
COL1A1	+	+	+	+	PYGL	-	+	+	-	LCP2	-	+	+	-	PPP2R5A	-	+	+	+	C2	-	+	+	+	CXCL8	-	-	-	+
COX6C	+	+	+	-	DDC	-	+	+	-	INHBA	-	+	+	-	AKR1B1	-	+	+	+	CCL3L3	-	+	+	-	CCL19	-	-	-	-
KCNC3	-	+	+	+	B4GALNT4	-	+	+	-	GNG11	-	+	+	-	BLVRB	-	+	+	-	CLTA	-	+	+	-	NDUFS1	-	-	-	-
IL24	-	+	+	-	XRCC2	-	+	+	-	RAMP3	-	+	+	+	PTGIR	-	+	+	-	MAPK14	-	+	+	-	PSMD8	-	-	-	-
CSF1R	+	+	+	+	EP300	+	+	+	-	ACTA2	-	-	-	-	ALDH3A1	-	+	+	-	NDUFS1	-	+	+	-	SGMS2	-	-	-	-
SUCLG2	-	+	+	+	CDKN1A	+	+	+	-	AMY2B	-	+	+	-	B4GALNT4	-	-	-	-	PDGFRA	+	+	+	+	MARCKSL1	-	-	-	-
RIF1	-	+	+	-	ALPI	-	+	+	-	DDC	-	+	+	+	ADH1B	-	-	-	+	SLC4A4	-	+	+	-	ATP1B2	-	-	-	-
ACVR1B	+	+	+	-	ADH6	-	-	-	-	B4GALT2	-	-	-	-	EME1	-	+	+	-	CMPK2	-	+	+	-	DCTD	-	-	-	-
ANGPTL4	-	+	+	+	NPAS2	-	-	-	-	SSBP1	-	+	+	-	SAMHD1	-	+	+	-	P2RX2	-	+	+	-	CHD4	+	-	-	-
NEIL1	-	+	+	-	CFTR	-	+	+	+	CPSF6	-	+	+	+	TCF7	-	-	-	+	FZD7	-	+	+	+	SMARCE1	+	-	-	-
ATP1B1	-	+	+	-	ZBP1	-	+	+	-	GAPDH	-	+	+	-	CP	-	+	+	-	NOTCH2	+	+	+	-	COX7B	-	-	-	-
LAMA4	-	+	+	+	C1QB	-	-	-	-	PER1	+	-	-	+	AK4	-	+	+	-	MLST8	-	+	+	-	CXCL17	-	-	-	-
PIK3R1	+	+	+	+	IRS1	-	-	-	+	KDELR3	-	+	+	-	PRKAA2	-	+	+	-	CPT1B	-	+	+	+	ACVRL1	-	-	-	-
MCM5	-	+	+	-	TP53	+	-	-	-	SCNN1A	-	+	+	+	SEC61G	-	+	+	-	PSMB3	-	+	+	-	HACD1	-	-	-	-
THBS2	-	+	+	+	MAFB	+	+	+	+	CREB1	+	-	-	-	IL33	-	+	+	-	PSMD3	-	+	+	-	ACLY	-	-	-	-
COL11A1	-	+	+	+	MMP2	-	+	+	+	MMP1	-	+	+	-	SCNN1G	-	+	+	-	CD4	-	+	+	+	GPX4	-	-	-	-
COL4A5	-	+	+	-	CCL5	-	+	+	-	CXCL5	-	+	+	-	SLC34A2	+	+	+	+	TNFRSF1B	-	+	+	+	ACVR1	+	-	-	+
ITGA11	-	+	+	+	PSMD1	-	+	+	-	EP300	+	+	+	-	CCL7	-	+	+	-	HACD4	-	+	+	-	SMUG1	-	+	+	-
NAT8L	-	+	+	+	CYCS	-	+	+	-	ATF2	-	+	+	-	REST	-	+	+	-	OGDHL	-	+	+	+	KCNJ2	-	-	-	-
NTN4	-	+	+	-	LAMC1	-	+	+	-	GNG12	-	-	-	-	CYC1	-	+	+	-	MTR	-	+	+	-	RXRB	-	-	-	-
RGMA	-	+	+	+	MCU	-	+	+	+	LILRB4	-	-	-	-	COX6A1	-	+	+	-	IL6ST	+	+	+	+	C7	-	+	+	-
ARHGEF12	+	+	+	+	PIP5K1C	-	-	-	+	PLPP3	-	-	-	+	TUBB6	-	+	+	-	JAK1	+	+	+	-	GNGT2	-	-	-	-
CD6	-	+	+	+	DGKD	-	+	+	-	UPB1	-	+	+	+	ADCY6	-	+	+	+	DBI	-	+	+	-	GNG12	-	-	-	-
SLC7A5	-	+	+	-	UGT8	-	-	-	-	PATJ	-	-	-	-	FKBP4	-	+	+	-	NEIL1	-	+	+	-	MAD2L2	-	-	-	-
CCNB2	-	+	+	-	SLC9A3	-	+	+	+	IKBKE	-	-	-	-	CD19	-	+	+	-	ETS1	-	+	+	+	ANAPC11	-	-	-	-
SDS	-	+	+	+	TYMP	-	+	+	-	PUM2	-	-	-	-	HTR1D	-	+	+	-	SMC3	-	+	+	-	HLA-DRA	-	-	-	+
QPRT	-	+	+	-	PIK3R1	+	-	-	-	TNFSF13	-	-	-	-	HLA-DRB1	-	+	+	-	C1S	-	+	+	+	ALDH1B1	-	-	-	-
NDUFA2	-	+	+	-	HLA-DRB1	-	+	+	-	CCL15	-	+	+	-	PTEN	+	+	+	-	KCNN4	-	+	+	+	ITGA7	-	+	+	-
SLC39A6	-	+	+	-	SMARCC1	-	+	+	-	THEM5	-	-	-	-	CREBBP	+	+	+	+	COL1A1	+	+	+	+	NAT8L	-	-	-	+
TNFAIP3	+	+	+	+	RPS6KA3	-	+	+	-	INMT	-	+	+	-	EIF4EBP1	-	+	+	-	GFPT1	-	+	+	-	PAK4	-	-	-	-
					PSMC6	-	-	-	-	LIFR	+	+	+	+	UQCRQ	-	-	-	-	SEMA6A	-	+	+	-	CCR1	-	-	-	-
					PUM1	-	-	-	-	REST	-	+	+	-	SMARCA4	+	+	+	-	HLA-E	-	+	+	+	PDIA3	-	-	-	-
					OSM	-	+	+	-	PLTP	-	+	+	-	PSMB3	-	+	+	-	SP1	-	+	+	+	HLA-DMA	-	-	-	-
The symbol "+" indicates the presence of missense mutations, gained or lost copy number variations, or differential methylation in the gene, as reported in the COSMIC database. Conversely, the symbol "-" indicates the absence of these mutations based on the information available in the COSMIC database.					BMP7	-	+	+	-	FABP7	-	-	-	-	IL15RA	-	+	+	-	VSIR	-	+	+	-	HLA-E	-	-	-	-
For Differential Methylation Mutation, (|BETA_VALUE-AVG_BETA_VALUE_NORMAL| > 0.5) will be indicated by "+". Otherwise, "-" is presented					ELOVL7	-	-	-	-	NEIL1	-	-	-	+	TNFSF12	-	-	-	+	F11R	-	+	+	-	CLIP1	+	+	+	-
					PCK1	-	+	+	-	UGT1A6	-	-	-	-	THEM5	-	+	+	-	FZD8	-	+	+	-	ELOB	-	-	-	-
					NAT8B	-	-	-	-	EPAS1	+	+	+	+	PC	-	+	+	-	LRP6	-	+	+	-	SDSL	-	+	+	-
					ID1	-	+	+	-	TRIM21	-	-	-	-	BMPR2	-	+	+	-	SAMHD1	-	+	+	+	NNMT	-	-	-	-
					ID4	-	+	+	-	MAOB	-	-	-	-	VAPA	-	+	+	-	SDSL	-	+	+	-	MAPK11	-	-	-	-
					APOE	-	+	+	-	PLK1	-	+	+	-	PLIN5	-	+	+	-	ANAPC16	-	+	+	-	COX6B1	-	-	-	-
					NEIL1	-	+	+	-	GADD45B	-	-	-	+	PARP3	-	-	-	-	MFN2	-	+	+	-	CYCS	-	-	-	-
					PTGER2	-	-	-	-	SLC7A9	-	+	+	-	NR0B2	-	+	+	-	UBE2J1	-	+	+	-	SLC39A14	-	-	-	-
					SKP2	-	+	+	-	ALDH3A2	-	-	-	-	LAMA4	-	+	+	+	NDUFA6	-	+	+	-
					RAPGEF1	-	-	-	+	FOLH1	-	+	+	-	C7	-	+	+	+
					SNRPD3	-	+	+	-	SEMA5B	-	+	+	+	ESPL1	-	+	+	-
					DEFA5	-	-	-	-	LIMK1	-	+	+	-	COMP	-	+	+	+
					COL1A1	+	+	+	+	ITGB8	-	+	+	-	COL17A1	-	-	-	-
					ULK1	-	+	+	-	STRADB	-	-	-	-	COL7A1	-	-	-	-
					TTI1	-	+	+	-	TRAF6	-	-	-	-	SGCA	-	+	+	-
					B2M	+	-	-	-	CD3E	-	+	+	-	ASRGL1	-	+	+	-
					SDSL	-	+	+	-	SDS	-	+	+	-	LIMK1	-	+	+	+
					QPRT	-	+	+	-	ACADL	-	-	-	-	NFATC4	-	+	+	+
					SLC39A2	-	+	+	+	ASPDH	-	-	-	-	SP1	-	+	+	-
					PDGFA	-	+	+	-	PSMC1	-	-	-	-	PIK3CD	-	+	+	-
					STAT3	+	+	+	+	UCHL1	-	+	+	+	PDCD1	-	+	+	-
					BIRC2	-	+	+	-	VPS4B	-	-	-	-	CD4	-	+	+	-
										JAK3	+	-	-	+	CALM2	-	+	+	-
															BCAT1	-	+	+	+
															QPRT	-	+	+	-
															RPS6KA1	-	+	+	-
															GNAI2	-	-	-	+
