# Supplementary material for: XA4C: eXplainable representation learning via Autoencoders revealing Critical genes
Source: PLoS Comput Biol. 2023 Oct 2;19(10):e1011476. doi: 10.1371/journal.pcbi.1011476 (PMC10569512; doi:10.1371/journal.pcbi.1011476)
Supplement: S5 Table — (XLSX) [file pcbi.1011476.s006.xlsx]

## Sheet: S5_Table
S5_Table. Number and Percentage of COSMIC Cancer-Specific Census Genes Identified by Critical Genes, Hub Genes, and DiffEx Genes.
	BRCA			COAD			KIRC			LUAD			PRAD			THCA
	Tier1	Tier2	Total	Tier1	Tier2	Total	Tier1	Tier2	Total	Tier1	Tier2	Total	Tier1	Tier2	Total	Tier1	Tier2	Total
Number of cancer specific cancer census genes in COSMIC	35	7	42	47	17	64	1	1	2	38	14	52	25	3	28	29	2	31
Number of cancer specific cancer census genes in Critical genes	6	0	6	11	0	11	0	0	0	6	0	6	1	0	1	1	0	1
% tissue specific cancer census genes identified by critical genes	0.171429	0	0.142857	0.234043	0	0.171875	0	0	0	0.157895	0	0.115385	0.04	0	0.0357143	0.0344828	0	0.0322581
Number of cancer specific cancer census genes in Hub genes	0	1	1	0	0	0	0	0	0	1	1	2	1	0	1	3	0	3
% tissue specific cancer census genes identified by Hub genes	0	0.142857	0.0238095	0	0	0	0	0	0	0.0263158	0.0714286	0.0384615	0.04	0	0.0357143	0.103448	0	0.0967742
Number of cancer specific cancer census genes in DiffEx genes	0	0	0	4	1	5	0	0	0	1	0	1	1	0	1	0	0	0
% tissue specific cancer census genes identified by DiffEx genes	0	0	0	0.0851064	0.0588235	0.078125	0	0	0	0.0263158	0	0.0192308	0.04	0	0.0357143	0	0	0
