# Supplementary material for: XA4C: eXplainable representation learning via Autoencoders revealing Critical genes
Source: PLoS Comput Biol. 2023 Oct 2;19(10):e1011476. doi: 10.1371/journal.pcbi.1011476 (PMC10569512; doi:10.1371/journal.pcbi.1011476)
Supplement: S6 Table — (XLSX) [file pcbi.1011476.s007.xlsx]

## Sheet: S6_Table 
S6_Table . Confusion Matrix for Critical Genes, Hub Genes, and DiffEx Genes Using DisGeNet as the Gold Standard
Cancers	Confusion matrix	Critical genes	Non-critical genes	Hub genes	Non hub genes	DiffEx genes	Non DiffEx genes
BRCA	DisGeNET genes	212	4262	110	4364	358	4319
	Non DisGeNET genes	101	10913	79	10935	289	10954
COAD	DisGeNET genes	198	3410	93	3515	403	3455
	Non DisGeNET genes	141	10462	82	10521	372	10538
KIRC	DisGeNET genes	112	1291	48	1355	220	1285
	Non DisGeNET genes	228	12828	132	12924	724	12845
LUAD	DisGeNET genes	150	2430	62	2518	292	2450
	Non DisGeNET genes	194	12567	109	12652	479	12647
PRAD	DisGeNET genes	166	2687	68	2785	90	2819
	Non DisGeNET genes	160	11830	107	11883	164	11976
THCA	DisGeNET genes	57	785	31	811	59	820
	Non DisGeNET genes	268	13390	158	13500	255	13594
