# Supplementary material for: XA4C: eXplainable representation learning via Autoencoders revealing Critical genes
Source: PLoS Comput Biol. 2023 Oct 2;19(10):e1011476. doi: 10.1371/journal.pcbi.1011476 (PMC10569512; doi:10.1371/journal.pcbi.1011476)
Supplement: S7 Table — (XLSX) [file pcbi.1011476.s008.xlsx]

## Sheet: S7_Table
S7_Table. Evaluation of Classification Performance for Critical Genes, Hub Genes, and DiffEx Genes Using DisGeNet as the Gold Standard
		Critical genes (XA4C)	Hub genes	DiffEx genes
BRCA	Precision	0.677316	0.582011	0.553323
	Recall	0.0473849	0.0245865	0.0765448
	F1 score	0.0473849	0.0245865	0.0765448
	Accuracy	0.718298	0.713133	0.710553
COAD	Precision	0.584071	0.531429	0.52
	Recall	0.054878	0.0257761	0.104458
	F1 score	0.100329	0.0491673	0.173969
	Accuracy	0.750123	0.746886	0.740859
KIRC	Precision	0.329412	0.266667	0.233051
	Recall	0.0798289	0.0342124	0.146179
	F1 score	0.128514	0.0606443	0.179665
	Accuracy	0.894944	0.897157	0.866724
LUAD	Precision	0.436047	0.362573	0.378729
	Recall	0.0581395	0.024031	0.106492
	F1 score	0.102599	0.0450745	0.16624
	Accuracy	0.828955	0.82876	0.815415
PRAD	Precision	0.509202	0.388571	0.354331
	Recall	0.0581844	0.0238346	0.0309385
	F1 score	0.104435	0.0449141	0.056908
	Accuracy	0.808192	0.805161	0.801781
THCA	Precision	0.175385	0.164021	0.187898
	Recall	0.067696	0.0368171	0.0671217
	F1 score	0.0976864	0.0601358	0.0989103
	Accuracy	0.927379	0.933172	0.92701
