# Supplementary material for: XA4C: eXplainable representation learning via Autoencoders revealing Critical genes
Source: PLoS Comput Biol. 2023 Oct 2;19(10):e1011476. doi: 10.1371/journal.pcbi.1011476 (PMC10569512; doi:10.1371/journal.pcbi.1011476)
Supplement: S8 Table — (XLSX) [file pcbi.1011476.s009.xlsx]

## Sheet: S8_Table
S8_Table. Weighted-Averaged F1 Scores for 335 Pathways with Train and Test Sample Sizes
	BRCA		COAD		KIRC		LUAD		PRAD		THCA
	Random Forest	XGBoost	Random Forest	XGBoost	Random Forest	XGBoost	Random Forest	XGBoost	Random Forest	XGBoost	Random Forest	XGBoost
hsa00010	0.981818	0.962963	0.941176	0.941176	1	1	0.888889	0.928571	0.916667	0.8	0.96	0.96
hsa00020	0.943396	0.925926	0.941176	0.941176	0.971429	1	0.916667	0.916667	0.7	0.818182	0.88	0.814815
hsa00030	0.943396	0.884615	0.941176	0.941176	1	0.941176	0.888889	0.846154	0.857143	0.909091	0.888889	0.928571
hsa00040	0.90566	0.90566	0.941176	0.875	1	0.944444	0.962963	0.962963	0.7	0.761905	0.96	0.96
hsa00051	0.923077	0.964286	0.941176	0.941176	1	0.971429	0.923077	0.88	0.782609	0.857143	0.916667	0.857143
hsa00052	0.943396	0.933333	0.875	0.875	1	0.944444	0.888889	0.888889	0.761905	0.761905	0.923077	0.896552
hsa00053	0.925926	0.925926	0.941176	0.941176	0.969697	0.888889	0.962963	0.962963	0.818182	0.818182	0.923077	0.96
hsa00061	0.90566	0.90566	0.941176	1	0.971429	0.914286	0.962963	0.923077	0.631579	0.666667	0.923077	0.896552
hsa00062	0.943396	0.945455	1	0.941176	0.971429	0.944444	1	0.962963	0.782609	0.88	0.888889	0.928571
hsa00071	0.962963	0.981818	1	0.941176	1	1	1	0.928571	0.7	0.818182	1	0.96
hsa00100	0.981818	0.962963	0.823529	0.888889	1	1	1	0.96	0.818182	0.782609	0.962963	0.923077
hsa00120	0.945455	0.965517	0.941176	0.941176	0.944444	0.944444	0.962963	0.962963	0.909091	0.956522	0.846154	0.814815
hsa00130	0.928571	0.90566	0.8	0.8	0.944444	0.914286	0.923077	0.833333	0.571429	0.666667	0.814815	0.785714
hsa00140	1	0.981818	0.941176	0.941176	1	1	0.962963	0.928571	0.869565	0.818182	0.96	0.857143
hsa00190	0.90566	0.962963	0.941176	0.823529	1	1	0.962963	0.928571	0.869565	0.818182	0.869565	0.88
hsa00220	0.923077	0.943396	0.941176	0.941176	1	1	0.962963	0.962963	0.869565	0.833333	1	0.88
hsa00230	0.981818	0.943396	1	1	1	1	0.962963	0.916667	0.869565	0.833333	0.923077	0.928571
hsa00232	0.872727	0.877193	0.888889	0.823529	0.918919	0.944444	1	0.928571	0.666667	0.72	0.857143	0.923077
hsa00240	0.943396	0.943396	0.941176	1	1	1	0.833333	0.833333	0.869565	0.833333	0.96	0.928571
hsa00250	0.962963	0.90566	1	1	1	1	1	0.928571	0.909091	0.869565	0.96	0.923077
hsa00260	0.925926	0.945455	1	1	1	1	0.923077	0.962963	0.869565	0.818182	0.857143	0.846154
hsa00270	0.962963	0.962963	0.941176	0.888889	1	1	0.923077	0.923077	0.869565	0.727273	0.916667	0.818182
hsa00280	0.962963	0.943396	1	1	0.894737	0.918919	0.962963	0.888889	0.869565	0.818182	0.923077	0.888889
hsa00290	0.884615	0.867925	0.631579	0.666667	1	0.918919	0.666667	0.666667	0.666667	0.583333	0.785714	0.758621
hsa00310	0.981818	0.981818	1	0.823529	1	0.971429	1	0.88	0.869565	0.818182	0.888889	0.888889
hsa00330	0.981818	0.912281	1	0.941176	1	1	1	0.916667	0.869565	0.869565	0.923077	0.923077
hsa00340	0.945455	0.888889	1	1	1	1	0.896552	0.928571	0.88	0.833333	0.928571	0.962963
hsa00350	0.981818	0.981818	1	0.941176	1	1	0.962963	0.928571	0.916667	0.88	0.96	0.923077
hsa00360	0.947368	0.928571	0.941176	0.875	1	1	0.962963	0.962963	0.88	0.88	0.888889	0.857143
hsa00380	0.981818	0.945455	0.941176	0.941176	1	0.944444	1	0.928571	0.869565	0.761905	0.923077	0.88
hsa00400	0.909091	0.888889	0.875	0.8	0.918919	0.857143	0.888889	0.8	0.64	0.615385	0.785714	0.857143
hsa00410	0.964286	0.964286	1	0.941176	1	1	0.923077	0.962963	0.88	0.8	0.928571	0.896552
hsa00430	0.945455	0.945455	0.888889	0.875	1	1	0.962963	0.923077	0.818182	0.833333	0.869565	0.833333
hsa00440	0.909091	0.909091	0.875	0.875	0.820513	0.809524	0.962963	0.916667	0.666667	0.64	0.785714	0.785714
hsa00450	0.945455	0.928571	0.941176	1	0.944444	0.944444	0.962963	0.928571	0.6	0.555556	0.888889	0.888889
hsa00470	0.814815	0.724138	0.941176	0.941176	0.888889	0.918919	0.888889	0.8	0.88	0.8	0.869565	0.869565
hsa00480	0.981818	0.943396	1	1	1	1	0.962963	1	0.869565	0.869565	0.916667	1
hsa00500	0.90566	0.925926	0.941176	0.823529	1	1	0.962963	0.846154	0.818182	0.727273	0.916667	0.888889
hsa00510	0.923077	0.923077	1	0.941176	1	1	0.962963	0.962963	0.727273	0.72	0.888889	0.962963
hsa00511	0.912281	0.912281	0.941176	0.941176	1	1	0.782609	0.75	0.782609	0.631579	0.866667	0.8
hsa00512	0.964286	0.909091	0.941176	0.875	1	1	0.923077	0.962963	0.818182	0.869565	0.923077	0.928571
hsa00513	0.923077	0.90566	1	1	1	0.969697	0.88	0.962963	0.833333	0.833333	0.962963	0.962963
hsa00514	0.943396	0.962963	1	0.941176	1	0.969697	0.962963	0.916667	0.782609	0.88	0.888889	0.928571
hsa00515	0.925926	0.923077	1	0.947368	1	0.971429	0.962963	0.962963	0.857143	0.7	1	0.962963
hsa00520	0.943396	0.943396	0.875	0.875	1	0.918919	0.923077	0.96	0.818182	0.818182	0.888889	0.896552
hsa00524	0.857143	0.814815	0.875	0.875	0.971429	1	0.888889	0.923077	0.818182	0.761905	0.8	0.8
hsa00531	0.945455	0.945455	1	1	1	1	0.962963	0.896552	0.571429	0.636364	0.857143	0.866667
hsa00532	0.90566	0.964286	1	0.947368	1	1	0.88	0.833333	0.818182	0.727273	0.96	0.923077
hsa00533	0.925926	0.90566	0.842105	0.842105	0.971429	0.969697	0.962963	0.88	0.88	0.846154	0.928571	0.896552
hsa00534	0.90566	0.877193	1	1	1	1	0.96	0.888889	0.782609	0.833333	0.916667	0.88
hsa00561	1	0.981818	0.941176	1	1	1	0.962963	0.962963	0.869565	0.782609	0.96	0.923077
hsa00562	1	0.981818	1	0.875	1	1	1	0.928571	0.869565	0.916667	0.923077	0.962963
hsa00563	0.945455	0.912281	0.888889	0.75	0.971429	0.888889	0.88	0.833333	0.526316	0.631579	0.769231	0.72
hsa00564	1	0.964286	1	1	1	1	0.962963	0.888889	0.869565	0.88	0.923077	0.96
hsa00565	0.981818	0.928571	1	1	1	1	0.962963	0.962963	0.869565	0.833333	0.888889	0.928571
hsa00590	0.965517	0.965517	1	0.857143	1	1	0.962963	0.923077	0.869565	0.869565	0.96	0.916667
hsa00591	0.964286	0.896552	0.875	0.875	1	1	0.962963	0.928571	0.869565	0.818182	0.923077	0.962963
hsa00592	0.965517	0.915254	0.941176	0.941176	1	1	0.962963	0.962963	0.833333	0.88	0.923077	0.962963
hsa00600	0.925926	0.962963	1	0.941176	1	1	1	0.833333	0.869565	0.909091	0.962963	0.923077
hsa00601	0.982456	0.949153	1	1	1	0.914286	1	0.962963	0.916667	0.916667	0.923077	0.923077
hsa00603	0.814815	0.867925	1	0.947368	0.971429	0.888889	0.962963	0.962963	0.7	0.7	0.923077	0.888889
hsa00604	0.923077	0.943396	0.941176	0.941176	1	1	0.923077	0.96	0.916667	0.88	1	0.923077
hsa00620	0.962963	0.962963	0.941176	0.941176	1	1	0.888889	0.928571	0.761905	0.782609	0.96	0.96
hsa00630	0.962963	0.962963	0.941176	1	1	1	1	0.928571	0.909091	0.869565	0.88	0.785714
hsa00640	0.962963	0.943396	0.875	0.941176	1	1	0.962963	0.923077	0.761905	0.761905	0.923077	0.96
hsa00650	0.928571	0.866667	1	0.9	1	0.944444	1	1	0.761905	0.857143	0.888889	0.888889
hsa00670	0.928571	0.928571	0.947368	0.947368	0.971429	0.971429	0.88	0.916667	0.761905	0.7	0.923077	0.846154
hsa00730	0.945455	0.964286	0.941176	0.941176	0.909091	0.875	0.962963	0.928571	0.636364	0.666667	0.88	0.923077
hsa00740	0.862745	0.884615	0.75	0.705882	0.969697	0.969697	0.962963	1	0.56	0.5	0.846154	0.888889
hsa00750	0.901961	0.923077	0.947368	0.947368	1	0.914286	0.923077	0.923077	0.727273	0.782609	0.888889	0.888889
hsa00760	0.943396	0.962963	0.941176	1	1	1	1	0.962963	0.869565	0.833333	0.96	0.923077
hsa00770	0.909091	0.912281	0.941176	0.666667	1	1	0.928571	0.846154	0.88	0.769231	0.923077	0.857143
hsa00780	0.77193	0.714286	0.947368	0.823529	0.571429	0.571429	0.814815	0.814815	0.692308	0.769231	0.692308	0.416667
hsa00785	0.758621	0.727273	0.823529	0.736842	0.685714	0.540541	0.740741	0.8	0.75	0.6	0.692308	0.75
hsa00790	1	0.945455	0.941176	0.941176	0.969697	0.888889	0.962963	0.827586	0.761905	0.736842	0.88	0.846154
hsa00830	0.981818	0.982456	1	1	1	1	0.962963	0.928571	0.869565	0.818182	0.96	0.923077
hsa00860	0.943396	0.909091	1	0.888889	1	1	0.962963	0.962963	0.818182	0.761905	0.916667	0.916667
hsa00900	0.90566	0.888889	0.8	0.8	0.944444	0.918919	0.916667	0.916667	0.857143	0.727273	0.8	0.8
hsa00910	0.981818	0.981818	0.875	1	1	1	0.962963	0.888889	0.818182	0.761905	0.916667	0.916667
hsa00920	0.814815	0.784314	0.8	0.875	0.918919	0.944444	0.962963	0.928571	0.666667	0.521739	0.923077	0.888889
hsa00970	0.943396	0.888889	0.842105	0.842105	0.971429	0.941176	0.916667	0.962963	0.6	0.545455	0.869565	0.88
hsa00980	0.981818	0.964286	1	0.941176	1	1	0.962963	0.928571	0.916667	0.818182	1	1
hsa00982	0.964286	0.945455	1	0.941176	1	1	0.962963	0.928571	0.916667	0.869565	0.96	0.923077
hsa00983	0.962963	0.962963	0.941176	0.888889	1	1	1	0.888889	0.818182	0.818182	0.96	0.96
hsa01040	0.923077	0.90566	1	0.941176	1	1	1	0.928571	0.846154	0.88	0.846154	0.928571
hsa02010	0.928571	0.909091	1	1	1	0.971429	0.962963	0.928571	0.833333	0.869565	0.916667	0.916667
hsa03008	0.909091	0.964286	0.947368	1	1	1	0.923077	0.923077	0.818182	0.818182	0.916667	0.96
hsa03010	0.962963	0.925926	0.8	0.714286	0.909091	0.941176	0.814815	0.846154	0.666667	0.7	0.88	0.916667
hsa03013	0.943396	0.945455	0.947368	0.947368	1	0.9375	1	1	0.869565	0.869565	0.888889	0.923077
hsa03015	0.943396	0.912281	1	0.941176	1	1	0.962963	0.962963	0.833333	0.782609	0.923077	0.88
hsa03018	0.862745	0.884615	0.888889	0.941176	1	0.871795	0.96	0.833333	0.833333	0.75	0.88	0.923077
hsa03020	0.981818	0.981818	0.888889	0.888889	0.969697	0.971429	0.928571	0.888889	0.833333	0.782609	0.88	0.846154
hsa03022	0.928571	0.909091	1	1	0.969697	0.833333	0.923077	0.8	0.7	0.782609	0.846154	0.923077
hsa03030	0.925926	0.925926	0.888889	0.941176	0.971429	1	0.846154	0.846154	0.833333	0.833333	0.814815	0.814815
hsa03040	0.943396	0.925926	0.875	0.875	1	0.971429	0.928571	0.962963	0.782609	0.833333	0.96	0.96
hsa03050	0.925926	0.925926	0.823529	0.888889	0.941176	0.909091	0.814815	0.8	0.526316	0.526316	0.833333	0.833333
hsa03060	0.923077	0.90566	0.8	0.777778	1	0.971429	0.928571	0.857143	0.8	0.727273	0.88	0.88
hsa03250	0.923077	0.90566	1	1	0.971429	0.971429	0.962963	0.923077	0.818182	0.869565	0.916667	0.96
hsa03320	0.964286	0.964286	1	1	1	1	0.962963	0.923077	0.869565	0.916667	0.962963	0.962963
hsa03410	0.943396	0.962963	0.947368	0.777778	1	0.969697	0.888889	0.846154	0.869565	0.869565	0.916667	0.916667
hsa03420	0.943396	0.943396	0.888889	0.842105	1	0.971429	0.827586	0.827586	0.818182	0.833333	0.923077	0.923077
hsa03430	0.943396	0.943396	0.888889	0.941176	0.971429	0.941176	0.888889	0.888889	0.8	0.833333	0.814815	0.88
hsa03440	0.943396	0.962963	0.947368	0.888889	1	0.944444	0.814815	0.888889	0.869565	0.818182	0.888889	0.857143
hsa03450	0.888889	0.823529	0.947368	0.947368	0.914286	0.909091	0.88	0.846154	0.692308	0.695652	0.857143	0.785714
hsa03460	0.943396	0.943396	0.947368	0.9	1	0.944444	0.888889	0.88	0.8	0.8	0.923077	0.785714
hsa04010	1	0.982456	1	1	1	1	0.962963	0.962963	0.916667	0.869565	0.96	1
hsa04012	0.982456	0.982456	1	0.947368	1	1	0.88	0.88	0.818182	0.782609	0.96	0.96
hsa04014	1	0.982456	1	1	1	1	0.962963	0.962963	0.869565	0.761905	1	1
hsa04015	0.981818	1	1	1	1	0.971429	0.962963	0.962963	0.916667	0.818182	1	0.96
hsa04020	1	0.982456	1	1	1	1	0.962963	0.962963	0.818182	0.818182	0.96	0.916667
hsa04022	0.981818	0.945455	1	1	1	0.971429	0.962963	0.962963	0.869565	0.869565	0.962963	0.962963
hsa04024	1	0.981818	1	0.941176	1	1	0.962963	0.962963	0.869565	0.818182	0.96	1
hsa04060	1	0.982456	1	1	1	0.971429	0.962963	0.928571	0.869565	0.869565	1	1
hsa04061	1	0.965517	1	0.947368	1	1	0.962963	0.88	0.818182	0.818182	1	0.96
hsa04062	0.981818	1	1	0.941176	0.971429	1	0.962963	0.923077	0.869565	0.833333	1	0.96
hsa04064	0.981818	0.962963	1	1	1	1	1	0.923077	0.916667	0.869565	1	0.96
hsa04066	0.945455	0.945455	1	0.947368	1	1	1	0.962963	0.761905	0.818182	0.923077	0.923077
hsa04068	0.962963	0.962963	1	0.941176	1	0.971429	1	0.96	0.869565	0.818182	0.96	0.962963
hsa04070	1	0.981818	1	0.875	1	1	0.962963	0.896552	0.869565	0.869565	0.923077	0.962963
hsa04071	0.925926	0.928571	1	0.888889	1	1	0.962963	0.928571	0.916667	0.956522	0.88	0.88
hsa04072	0.962963	0.964286	1	0.941176	1	1	0.962963	0.962963	0.869565	0.869565	0.96	0.923077
hsa04080	1	0.981818	1	0.941176	1	1	0.962963	0.928571	0.869565	0.736842	0.96	1
hsa04110	0.981818	0.962963	0.947368	0.875	1	1	0.88	0.916667	0.818182	0.761905	0.888889	0.888889
hsa04114	0.962963	0.981818	1	1	1	1	0.923077	0.96	0.818182	0.818182	0.888889	0.888889
hsa04115	0.981818	0.962963	1	0.666667	1	1	0.923077	0.923077	0.818182	0.818182	0.96	0.916667
hsa04120	0.945455	0.964286	1	1	1	0.971429	1	0.916667	0.818182	0.818182	0.923077	0.923077
hsa04122	0.867925	0.872727	0.941176	0.941176	0.85	0.85	0.75	0.782609	0.869565	0.8	0.75	0.75
hsa04130	0.945455	0.945455	1	0.941176	1	1	1	1	0.7	0.736842	0.869565	0.96
hsa04136	0.943396	0.947368	1	0.875	1	0.971429	0.928571	0.928571	0.7	0.782609	0.88	0.846154
hsa04137	0.964286	0.945455	1	1	1	1	0.962963	0.814815	0.818182	0.869565	0.916667	0.827586
hsa04140	0.945455	0.945455	1	1	1	1	0.962963	0.928571	0.818182	0.833333	0.888889	0.888889
hsa04141	0.962963	0.981818	1	0.875	1	1	0.928571	0.923077	0.916667	0.88	0.96	0.928571
hsa04142	0.943396	0.923077	1	0.888889	1	1	0.962963	0.846154	0.869565	0.8	0.923077	0.923077
hsa04144	0.962963	0.945455	1	0.941176	1	1	0.962963	0.962963	0.869565	0.916667	1	1
hsa04145	0.962963	0.945455	1	0.888889	1	1	0.962963	0.923077	0.869565	0.869565	0.96	0.888889
hsa04146	0.962963	0.981818	0.941176	0.888889	1	1	0.962963	1	0.818182	0.818182	0.962963	0.962963
hsa04150	0.964286	0.925926	1	0.888889	1	0.971429	0.962963	0.923077	0.869565	0.818182	0.923077	1
hsa04151	1	1	1	0.947368	1	1	0.962963	0.962963	0.869565	0.869565	0.96	0.916667
hsa04152	0.981818	0.981818	1	0.888889	1	1	0.962963	0.857143	0.869565	0.96	0.888889	0.923077
hsa04210	0.962963	0.981818	1	0.947368	1	1	0.962963	0.962963	0.869565	0.869565	0.96	0.88
hsa04211	0.981818	0.928571	1	0.823529	1	0.941176	0.962963	1	0.818182	0.818182	0.923077	0.916667
hsa04213	0.962963	0.981818	1	1	1	1	0.962963	0.962963	0.869565	0.869565	0.88	0.923077
hsa04215	0.981818	0.981818	1	1	1	0.971429	0.769231	0.814815	0.782609	0.782609	0.96	0.88
hsa04216	0.982456	0.964286	1	0.941176	1	0.971429	1	0.962963	0.666667	0.631579	1	1
hsa04217	1	0.945455	1	0.888889	1	1	0.962963	0.928571	0.869565	0.916667	0.916667	0.88
hsa04218	0.981818	0.981818	1	0.875	1	1	0.923077	0.923077	0.869565	0.761905	0.962963	0.962963
hsa04260	0.923077	0.981818	1	1	1	1	0.962963	0.962963	0.818182	0.761905	0.96	0.96
hsa04261	0.981818	0.982456	1	1	1	1	0.962963	0.962963	0.869565	0.869565	0.96	0.96
hsa04270	1	1	1	0.875	1	1	0.962963	0.962963	0.869565	0.8	0.888889	0.923077
hsa04310	1	0.964286	1	1	1	1	0.962963	0.962963	0.869565	0.956522	0.962963	0.962963
hsa04330	0.964286	0.945455	1	1	1	0.969697	0.962963	0.928571	0.909091	0.857143	1	0.96
hsa04340	1	0.981818	1	0.941176	1	1	0.962963	0.962963	0.818182	0.916667	0.96	0.916667
hsa04350	1	0.928571	1	1	1	0.971429	0.962963	0.896552	0.869565	0.869565	0.96	0.916667
hsa04360	0.981818	0.962963	1	1	1	1	0.962963	0.962963	0.916667	0.869565	0.96	0.96
hsa04370	0.945455	0.965517	1	0.941176	1	1	0.962963	0.928571	0.916667	0.869565	0.96	0.96
hsa04371	1	0.981818	1	0.888889	1	1	0.962963	0.923077	0.818182	0.818182	0.96	1
hsa04380	0.981818	0.964286	1	1	1	1	0.962963	0.928571	0.916667	0.857143	1	0.923077
hsa04390	0.981818	0.928571	1	1	1	0.971429	0.96	0.928571	0.869565	0.869565	0.923077	0.96
hsa04392	0.962963	0.925926	1	0.947368	1	0.971429	0.962963	0.923077	0.818182	0.869565	0.88	0.88
hsa04510	1	1	1	1	1	1	0.962963	0.928571	0.916667	0.916667	0.96	0.916667
hsa04512	1	1	1	0.888889	1	1	0.962963	0.928571	0.916667	0.916667	0.96	0.916667
hsa04514	0.964286	0.964286	1	1	1	1	0.962963	0.896552	0.833333	0.833333	1	1
hsa04520	0.943396	0.962963	1	1	1	1	0.962963	0.896552	0.833333	0.869565	0.962963	0.866667
hsa04530	1	0.981818	1	1	1	1	0.962963	0.896552	0.869565	0.818182	0.96	0.923077
hsa04540	0.981818	0.962963	1	1	1	1	0.962963	0.962963	0.869565	0.818182	0.923077	0.896552
hsa04550	0.981818	0.964286	1	0.941176	1	1	1	0.962963	0.916667	0.761905	0.96	1
hsa04610	0.982456	0.949153	1	0.947368	1	1	0.962963	1	0.88	0.833333	0.96	0.96
hsa04611	0.962963	0.981818	1	1	1	1	0.962963	0.962963	0.869565	0.869565	0.923077	0.923077
hsa04612	0.901961	0.90566	0.823529	0.947368	0.971429	0.971429	0.962963	0.962963	0.818182	0.857143	0.923077	0.888889
hsa04613	0.945455	0.909091	1	1	1	1	0.962963	0.962963	0.869565	0.818182	0.923077	0.923077
hsa04614	1	1	1	1	1	1	0.923077	0.96	0.75	0.8	0.96	0.869565
hsa04620	1	0.982456	1	0.947368	0.971429	0.944444	0.962963	0.88	0.818182	0.818182	0.88	0.923077
hsa04621	0.943396	0.923077	1	0.888889	1	1	0.962963	0.923077	0.869565	0.916667	0.923077	0.846154
hsa04622	0.964286	0.947368	1	1	0.969697	0.969697	1	0.761905	0.857143	0.761905	0.88	0.88
hsa04623	0.981818	0.981818	1	0.875	0.971429	1	0.962963	0.962963	0.916667	0.88	0.888889	0.846154
hsa04625	1	0.945455	1	0.941176	1	1	0.962963	0.928571	0.869565	0.818182	0.88	0.88
hsa04630	0.981818	1	1	0.947368	1	1	0.962963	0.962963	0.818182	0.8	0.923077	0.923077
hsa04640	1	0.982456	1	0.947368	1	0.941176	0.962963	0.962963	0.818182	0.75	0.962963	0.888889
hsa04650	0.981818	0.945455	1	0.947368	1	1	0.962963	0.962963	0.869565	0.869565	0.962963	0.962963
hsa04657	0.982456	0.947368	1	1	1	1	1	0.923077	0.833333	0.916667	0.923077	0.888889
hsa04658	1	0.982456	0.941176	1	0.971429	1	0.962963	0.962963	0.916667	0.833333	0.962963	0.928571
hsa04659	1	0.964286	1	0.947368	0.971429	1	0.962963	0.896552	0.88	0.833333	0.962963	0.928571
hsa04660	0.981818	0.949153	1	1	0.971429	1	0.962963	0.928571	0.869565	0.88	0.923077	0.962963
hsa04662	0.943396	0.962963	0.941176	0.875	1	1	0.962963	1	0.833333	0.916667	0.923077	0.96
hsa04664	0.945455	0.965517	1	1	1	1	0.962963	0.928571	0.869565	0.782609	0.96	0.846154
hsa04666	0.981818	0.928571	1	1	1	1	0.962963	0.962963	0.869565	0.761905	0.962963	0.923077
hsa04668	1	0.965517	1	1	1	1	0.962963	0.928571	0.782609	0.818182	0.96	0.869565
hsa04670	0.981818	0.928571	1	1	1	1	0.962963	0.896552	0.916667	0.782609	1	1
hsa04672	0.981818	0.964286	0.875	0.875	0.971429	1	1	0.916667	0.818182	0.761905	1	0.916667
hsa04710	0.928571	0.928571	0.941176	0.875	1	0.969697	0.962963	0.923077	0.7	0.666667	0.916667	0.916667
hsa04713	1	0.962963	1	1	1	1	0.962963	0.962963	0.727273	0.666667	0.96	0.962963
hsa04714	0.962963	0.962963	1	0.941176	1	1	0.962963	0.962963	0.869565	0.916667	0.96	0.962963
hsa04720	0.981818	0.982456	1	1	1	1	0.923077	0.888889	0.869565	0.857143	0.96	0.923077
hsa04721	0.962963	0.981818	1	0.941176	1	1	0.962963	0.962963	0.88	0.88	0.96	0.96
hsa04722	1	1	1	0.941176	1	1	0.923077	0.833333	0.818182	0.761905	0.923077	0.916667
hsa04723	0.981818	0.981818	1	1	1	1	0.962963	0.923077	0.666667	0.782609	0.96	1
hsa04724	1	1	1	1	1	1	0.962963	0.928571	0.761905	0.761905	0.96	0.96
hsa04725	0.962963	0.981818	1	0.941176	1	1	0.962963	0.962963	0.7	0.761905	0.923077	0.888889
hsa04726	1	0.982456	1	1	1	1	0.962963	0.962963	0.7	0.818182	0.96	0.928571
hsa04727	1	0.981818	1	1	1	1	0.962963	0.923077	0.916667	0.782609	0.923077	0.888889
hsa04728	1	0.981818	1	1	1	1	0.962963	0.928571	0.727273	0.727273	0.923077	0.888889
hsa04730	0.964286	1	1	0.875	1	1	0.923077	0.962963	0.782609	0.782609	0.96	0.888889
hsa04740	0.982456	0.947368	1	1	1	1	0.962963	0.962963	0.869565	0.7	0.923077	0.96
hsa04742	0.964286	0.945455	1	0.875	1	1	0.962963	0.928571	0.869565	0.833333	0.923077	0.928571
hsa04744	0.943396	0.909091	1	1	1	0.971429	0.962963	0.962963	0.818182	0.75	0.88	0.75
hsa04750	0.982456	0.965517	1	1	1	1	0.962963	0.962963	0.833333	0.833333	0.923077	0.888889
hsa04810	1	1	1	1	1	1	0.962963	0.962963	0.869565	0.869565	1	0.928571
hsa04910	0.945455	0.964286	1	1	1	1	0.962963	0.962963	0.818182	0.818182	0.888889	0.888889
hsa04911	1	0.962963	1	0.941176	1	1	0.962963	0.923077	0.818182	0.909091	0.923077	0.96
hsa04912	1	0.982456	1	0.875	1	1	0.962963	0.814815	0.869565	0.857143	0.923077	0.923077
hsa04913	0.982456	0.947368	0.941176	0.941176	1	1	0.962963	0.928571	0.833333	0.818182	0.96	0.923077
hsa04914	0.981818	0.962963	1	1	0.969697	0.969697	0.923077	0.923077	0.782609	0.833333	0.923077	0.923077
hsa04915	0.962963	0.962963	1	0.941176	1	1	0.962963	0.888889	0.916667	0.75	1	0.962963
hsa04916	0.962963	0.981818	1	0.941176	1	1	0.962963	0.896552	0.869565	0.869565	0.888889	0.888889
hsa04917	0.981818	0.931034	1	1	1	1	0.962963	0.96	0.608696	0.666667	0.888889	0.88
hsa04918	0.964286	0.945455	1	0.857143	1	1	0.962963	0.896552	0.916667	0.869565	0.923077	0.916667
hsa04919	1	0.943396	1	1	1	1	0.962963	0.923077	0.869565	0.88	1	0.962963
hsa04920	0.962963	0.943396	1	1	1	0.941176	0.962963	0.923077	0.782609	0.88	0.928571	0.962963
hsa04921	1	0.982456	1	1	1	1	0.962963	0.888889	0.869565	0.761905	1	1
hsa04922	0.962963	0.925926	1	0.941176	1	1	0.962963	0.962963	0.818182	0.916667	0.888889	0.923077
hsa04923	0.964286	0.947368	1	1	1	1	0.923077	0.962963	0.869565	0.818182	0.923077	0.962963
hsa04924	1	0.964286	1	0.941176	1	1	0.962963	0.962963	0.869565	0.909091	0.962963	0.96
hsa04925	1	0.90566	1	0.941176	1	1	0.962963	0.962963	0.818182	0.761905	0.923077	0.923077
hsa04926	1	1	1	0.941176	1	1	0.962963	0.896552	0.761905	0.782609	0.96	0.96
hsa04927	0.945455	0.945455	1	0.941176	1	1	0.923077	0.88	0.857143	0.736842	0.96	0.923077
hsa04928	0.962963	0.945455	1	1	1	1	0.962963	0.962963	0.916667	0.88	0.962963	0.962963
hsa04929	0.962963	0.928571	1	0.875	1	0.9375	1	0.96	0.818182	0.857143	0.923077	0.962963
hsa04930	0.964286	0.945455	1	1	1	1	0.962963	1	0.869565	0.8	0.96	0.923077
hsa04931	0.945455	0.945455	1	0.888889	1	1	0.962963	0.962963	0.869565	0.916667	0.888889	0.888889
hsa04932	0.981818	0.962963	1	0.947368	1	1	0.962963	0.962963	0.818182	0.818182	0.96	0.916667
hsa04933	1	0.982456	1	0.941176	1	1	0.962963	0.962963	0.869565	0.869565	0.962963	0.962963
hsa04934	0.981818	0.923077	1	1	1	1	0.962963	0.962963	0.916667	0.833333	0.923077	0.96
hsa04935	0.981818	0.943396	0.941176	0.941176	1	1	0.923077	0.814815	0.818182	0.833333	0.923077	0.857143
hsa04936	0.981818	0.964286	1	0.941176	1	1	0.962963	0.928571	0.869565	0.916667	0.923077	0.96
hsa04940	0.962963	0.925926	1	0.947368	1	1	0.962963	0.962963	0.666667	0.571429	0.923077	0.923077
hsa04950	0.982456	0.949153	0.941176	0.941176	1	0.941176	1	0.923077	0.761905	0.782609	0.923077	0.96
hsa04960	1	0.981818	0.941176	0.875	1	1	0.866667	0.866667	0.869565	0.818182	0.923077	0.923077
hsa04961	0.943396	0.945455	1	1	1	1	0.962963	0.928571	0.818182	0.782609	0.96	0.96
hsa04962	0.962963	0.909091	1	0.941176	1	1	0.962963	1	0.818182	0.727273	0.88	0.888889
hsa04964	1	0.981818	0.875	0.875	1	0.971429	0.928571	0.888889	0.818182	0.761905	0.88	0.846154
hsa04966	0.945455	0.964286	0.941176	0.941176	1	1	0.962963	0.888889	0.818182	0.818182	0.923077	0.923077
hsa04970	1	0.964286	1	0.947368	1	0.969697	0.962963	0.962963	0.869565	0.818182	0.923077	0.962963
hsa04971	0.962963	0.943396	0.941176	0.941176	1	1	0.962963	0.8	0.916667	0.916667	0.923077	0.923077
hsa04972	1	0.912281	0.941176	0.875	1	1	0.962963	0.857143	0.916667	0.916667	0.923077	0.96
hsa04973	0.962963	0.909091	1	0.941176	1	1	0.962963	0.928571	0.818182	0.7	0.846154	0.846154
hsa04974	1	0.912281	1	0.875	1	1	0.962963	0.888889	0.916667	0.916667	0.96	1
hsa04975	0.981818	0.981818	1	0.888889	1	1	1	0.962963	0.916667	0.869565	0.928571	0.928571
hsa04976	1	0.982456	0.941176	0.875	1	1	0.962963	1	0.818182	0.818182	0.96	0.96
hsa04977	0.943396	0.909091	1	1	1	1	0.962963	0.962963	0.7	0.761905	0.923077	0.923077
hsa04978	0.964286	0.945455	0.941176	0.888889	1	1	0.928571	0.962963	0.818182	0.761905	0.88	1
hsa04979	0.945455	0.962963	1	0.8	1	1	0.962963	0.962963	0.869565	0.869565	0.923077	0.923077
hsa05010	0.964286	0.965517	1	1	1	1	0.962963	0.962963	0.909091	0.857143	0.96	0.888889
hsa05012	0.964286	0.964286	1	0.947368	1	1	0.962963	1	0.869565	0.869565	0.923077	0.88
hsa05014	0.981818	0.945455	1	1	1	1	0.962963	1	0.869565	0.818182	0.96	0.888889
hsa05016	0.962963	1	1	1	1	1	0.962963	0.962963	0.869565	0.761905	0.96	0.888889
hsa05017	0.981818	0.964286	1	1	1	0.969697	0.888889	0.888889	0.761905	0.846154	0.96	0.916667
hsa05020	0.962963	0.962963	1	1	1	1	0.962963	0.962963	0.869565	0.857143	0.96	0.96
hsa05022	0.981818	0.945455	1	1	1	1	0.962963	0.962963	0.869565	0.761905	0.96	0.923077
hsa05030	0.962963	0.943396	1	1	1	1	0.923077	0.833333	0.727273	0.782609	0.923077	0.888889
hsa05031	0.982456	0.982456	1	1	1	0.971429	0.962963	0.928571	0.761905	0.818182	0.923077	0.888889
hsa05032	0.962963	0.981818	1	1	1	1	0.962963	0.888889	0.782609	0.666667	1	1
hsa05033	1	1	1	1	1	1	0.888889	0.928571	0.782609	0.75	0.96	1
hsa05034	1	1	1	1	1	1	0.962963	0.833333	0.75	0.782609	0.923077	0.888889
hsa05100	0.962963	0.945455	1	1	1	1	0.962963	0.88	0.727273	0.736842	0.888889	0.857143
hsa05110	0.964286	0.947368	1	0.875	1	0.971429	0.962963	0.962963	0.818182	0.833333	0.96	0.88
hsa05120	0.982456	0.947368	1	1	1	1	0.962963	0.896552	0.818182	0.818182	0.923077	0.857143
hsa05130	1	0.981818	1	1	1	1	0.962963	0.962963	0.869565	0.869565	0.96	0.928571
hsa05131	0.981818	0.964286	1	0.941176	1	1	0.962963	0.962963	0.916667	0.869565	0.96	0.88
hsa05132	0.981818	1	1	0.947368	1	1	0.962963	0.833333	0.869565	0.916667	0.96	0.88
hsa05133	0.925926	0.901961	1	1	0.971429	1	0.962963	0.962963	0.916667	0.75	0.962963	0.962963
hsa05134	0.982456	0.965517	1	0.947368	1	1	0.962963	0.962963	0.916667	0.727273	0.923077	0.888889
hsa05135	0.962963	0.962963	1	0.888889	1	1	0.962963	0.928571	0.833333	0.818182	0.962963	1
hsa05140	0.981818	0.945455	1	1	1	0.969697	0.962963	0.928571	0.631579	0.555556	0.96	1
hsa05142	0.962963	0.943396	1	0.875	1	1	0.962963	0.8	0.761905	0.818182	0.923077	0.916667
hsa05143	0.945455	0.925926	1	0.947368	1	1	0.962963	0.923077	0.818182	0.818182	0.96	0.96
hsa05144	0.981818	0.964286	1	0.888889	1	1	0.962963	0.928571	0.869565	0.818182	0.96	1
hsa05145	0.962963	0.90566	1	1	1	0.971429	0.923077	0.888889	0.916667	0.916667	1	0.96
hsa05146	0.964286	0.931034	1	0.875	1	1	0.962963	0.888889	0.916667	0.916667	0.96	0.88
hsa05150	1	0.9	0.941176	0.941176	1	1	0.962963	1	0.869565	0.8	1	0.96
hsa05152	0.925926	0.928571	1	0.888889	1	1	0.962963	0.962963	0.916667	0.916667	0.96	0.923077
hsa05160	1	0.962963	1	1	1	1	0.962963	0.962963	0.833333	0.846154	0.96	0.916667
hsa05161	0.981818	0.981818	1	1	1	1	0.96	0.928571	0.869565	0.869565	0.96	0.916667
hsa05162	1	0.964286	1	1	1	1	0.962963	0.888889	0.818182	0.761905	0.916667	0.88
hsa05163	0.981818	0.962963	1	0.947368	1	1	0.962963	0.962963	0.782609	0.782609	0.96	0.916667
hsa05164	0.981818	0.981818	1	1	1	1	0.962963	0.962963	0.869565	0.916667	0.916667	0.88
hsa05165	1	1	1	0.941176	1	1	0.962963	0.888889	0.916667	0.916667	0.923077	0.916667
hsa05166	0.981818	0.981818	1	1	1	1	0.96	0.916667	0.869565	0.869565	0.96	0.88
hsa05167	1	1	1	1	1	1	0.962963	1	0.818182	0.869565	0.96	0.916667
hsa05168	0.962963	0.962963	1	1	1	0.969697	0.962963	0.962963	0.869565	0.916667	0.916667	0.916667
hsa05169	0.962963	0.943396	0.947368	0.941176	1	1	0.962963	0.916667	0.869565	0.88	1	0.928571
hsa05170	0.962963	0.962963	1	0.875	1	1	0.96	0.888889	0.818182	0.782609	0.916667	0.916667
hsa05171	1	0.947368	1	0.947368	0.969697	1	1	1	0.666667	0.666667	0.916667	0.916667
hsa05200	1	1	1	0.947368	1	1	0.962963	0.962963	0.869565	0.818182	1	1
hsa05202	1	0.945455	1	1	1	1	0.962963	0.962963	0.869565	0.956522	1	1
hsa05203	0.981818	0.981818	1	1	1	1	0.96	0.916667	0.869565	0.8	0.923077	0.818182
hsa05204	0.981818	0.945455	0.941176	1	1	0.971429	0.962963	0.896552	0.818182	0.818182	0.96	0.96
hsa05205	0.962963	0.962963	1	1	1	1	0.962963	0.962963	0.916667	0.727273	0.96	0.916667
hsa05206	0.981818	0.982456	1	1	1	1	1	0.96	0.869565	0.916667	0.923077	0.888889
hsa05207	0.981818	0.962963	1	1	1	1	0.962963	0.962963	0.869565	0.916667	0.96	0.962963
hsa05208	0.962963	0.962963	1	0.875	1	1	0.962963	0.962963	0.818182	0.869565	0.96	0.962963
hsa05210	0.962963	0.962963	1	1	1	1	0.923077	0.928571	0.818182	0.916667	0.96	0.96
hsa05211	0.982456	0.949153	1	1	1	1	0.962963	0.962963	0.818182	0.818182	0.96	0.96
hsa05212	0.962963	0.962963	1	1	1	1	0.928571	0.827586	0.761905	0.7	0.96	0.916667
hsa05213	0.962963	0.981818	1	0.947368	1	1	0.923077	0.846154	0.818182	0.857143	0.916667	0.916667
hsa05214	0.981818	0.962963	1	1	1	1	0.923077	0.857143	0.782609	0.833333	0.96	1
hsa05215	0.981818	0.962963	1	0.941176	1	1	1	0.962963	0.869565	0.818182	0.96	0.888889
hsa05216	0.962963	0.962963	1	1	1	0.971429	0.962963	0.888889	0.818182	0.869565	0.96	1
hsa05217	0.981818	0.981818	1	0.888889	1	1	0.88	0.923077	0.869565	0.869565	0.96	0.869565
hsa05218	0.981818	0.964286	1	1	1	1	0.96	0.916667	0.782609	0.916667	0.96	0.96
hsa05219	0.981818	0.945455	1	1	1	1	0.923077	0.96	0.833333	0.8	0.96	0.916667
hsa05220	0.981818	0.964286	1	1	1	1	0.923077	0.888889	0.761905	0.761905	0.96	0.814815
hsa05221	1	0.981818	1	1	1	1	0.962963	0.88	0.869565	0.916667	0.923077	0.923077
hsa05222	0.981818	0.981818	1	1	1	1	0.962963	0.962963	0.818182	0.869565	0.96	0.923077
hsa05223	0.981818	0.962963	1	1	1	1	0.962963	0.962963	0.818182	0.869565	0.96	0.888889
hsa05224	0.981818	0.964286	1	0.888889	1	1	0.923077	0.923077	0.869565	0.916667	0.96	0.96
hsa05225	0.962963	0.962963	1	1	1	1	0.923077	0.928571	0.869565	0.818182	0.96	1
hsa05226	0.981818	0.943396	1	1	1	1	0.962963	0.962963	0.869565	0.818182	0.923077	0.928571
hsa05230	0.962963	1	1	1	1	1	1	0.888889	0.818182	0.761905	0.96	1
hsa05231	0.981818	0.964286	1	1	1	1	0.962963	0.928571	0.782609	0.88	0.923077	0.846154
hsa05235	0.981818	0.928571	1	1	0.971429	1	0.962963	0.928571	0.88	0.88	0.923077	0.962963
hsa05310	0.982456	0.964286	1	0.947368	0.971429	0.971429	0.827586	0.785714	0.761905	0.818182	0.916667	0.962963
hsa05320	0.943396	0.872727	0.941176	0.875	1	0.909091	0.923077	0.928571	0.869565	0.818182	0.962963	0.923077
hsa05321	0.981818	0.964286	1	0.947368	0.971429	1	1	0.923077	0.782609	0.833333	1	1
hsa05322	0.981818	0.943396	1	1	1	1	0.962963	0.923077	0.727273	0.833333	0.96	0.96
hsa05323	0.981818	0.962963	1	1	1	1	0.962963	0.962963	0.869565	0.818182	1	0.833333
hsa05330	0.945455	0.892857	0.941176	0.8	0.971429	0.971429	0.962963	0.888889	0.782609	0.761905	0.923077	0.88
hsa05332	0.945455	0.982456	0.875	0.875	0.971429	0.941176	0.923077	0.923077	0.521739	0.545455	0.923077	0.923077
hsa05340	0.943396	0.943396	0.823529	0.823529	1	0.971429	0.962963	0.888889	0.869565	0.916667	1	0.857143
hsa05410	1	1	1	1	1	1	0.962963	0.962963	0.818182	0.833333	0.96	0.96
hsa05412	0.981818	0.945455	1	1	1	1	0.962963	0.962963	0.761905	0.818182	0.96	0.96
hsa05414	1	1	1	1	1	1	0.962963	0.962963	0.818182	0.833333	0.96	0.96
hsa05415	0.962963	0.945455	1	1	1	1	0.962963	0.962963	0.7	0.869565	0.96	0.916667
hsa05416	0.962963	0.962963	1	1	1	1	0.962963	0.962963	0.782609	0.782609	0.96	0.96
hsa05417	0.981818	0.964286	1	1	1	1	0.962963	0.962963	0.869565	0.782609	0.96	0.923077
hsa05418	0.962963	0.945455	1	1	1	1	0.962963	0.928571	0.916667	0.869565	0.96	1
Pathways Average	0.962982	0.949066	0.974305	0.942767	0.990848	0.982345	0.949761	0.923304	0.82466	0.81295	0.930597	0.916102
Train Samples size	194	194	65	65	123	123	95	95	88	88	93	93
Test Sample size	28	28	9	9	17	17	13	13	12	12	13	13
