# Supplementary material for: XA4C: eXplainable representation learning via Autoencoders revealing Critical genes
Source: PLoS Comput Biol. 2023 Oct 2;19(10):e1011476. doi: 10.1371/journal.pcbi.1011476 (PMC10569512; doi:10.1371/journal.pcbi.1011476)
Supplement: S9 Table — (XLSX) [file pcbi.1011476.s010.xlsx]

## Sheet: S9_Table
S9_Table. Important (top 1% ceiling) genes identified by Random Forests and XGBoost
Pathway	BRCA				COAD				KIRC				LUAD				PRAD				THCA
	Random Forest		XGBoost		Random Forest		XGBoost		Random Forest		XGBoost		Random Forest		XGBoost		Random Forest		XGBoost		Random Forest		XGBoost
	GeneNames	Importances Values	GeneNames	Importances Values	GeneNames	Importances Values	GeneNames	Importances Values	GeneNames	Importances Values	GeneNames	Importances Values	GeneNames	Importances Values	GeneNames	Importances Values	GeneNames	Importances Values	GeneNames	Importances Values	GeneNames	Importances Values	GeneNames	Importances Values
hsa00010	ADH1C	0.123642	ADH1C	0.44368	ADH1B	0.147239	ADH1B	0.673963	ALDH3B2	0.122917	ALDH3B2	0.638143	ADH1B	0.139574	ADH1B	1	ALDH3A1	0.156554	ALDH3A1	0.282383	ADH1B	0.140081	ADH1B	0.45989
hsa00020	PCK1	0.159907	PCK1	0.32846	PCK1	0.129146	PCK1	0.348727	SUCLG1	0.144644	OGDHL	0.352947	PC	0.164718	PC	0.275082	OGDHL	0.0839832	OGDHL	0.21434	OGDHL	0.155829	OGDHL	0.337264
hsa00030	RGN	0.188659	RGN	0.450776	PGM1	0.15058	PGM1	0.316917	PFKP	0.127469	PFKP	0.457263	GPI	0.163567	GPI	0.581877	ALDOC	0.103736	TKT	0.12993	PRPS1	0.194166	PRPS1	0.245815
hsa00040	KL	0.276125	KL	0.552114	UGP2	0.15118	UGP2	0.689722	DCXR	0.200187	DCXR	0.347025	KL	0.233604	KL	0.579993	AKR1B1	0.184376	AKR1B1	0.213522	UGT2B11	0.199342	DHDH	0.578688
hsa00051	ALDOC	0.156702	ALDOC	0.259544	AKR1B10	0.206552	AKR1B10	0.571695	HK2	0.166529	HK2	0.718125	PFKP	0.158429	ALDOA	0.351576	AKR1B1	0.131422	AKR1B1	0.225768	SORD	0.152264	SORD	0.419921
hsa00052	UGP2	0.148187	GALE	0.192318	UGP2	0.229654	UGP2	0.805995	HK2	0.220554	HK2	0.459448	PFKP	0.178895	PFKP	0.518834	AKR1B1	0.16084	GANC	0.195784	GALE	0.257183	GALE	0.747334
hsa00053	KL	0.288631	KL	0.568619	UGT1A10	0.173455	UGT2A3	0.396406	UGT2A1	0.138259	UGT2A1	0.221329	KL	0.230458	ALDH2	0.407056	ALDH2	0.135482	ALDH2	0.346419	UGT2B11	0.21998	UGT2B11	0.374976
hsa00061	ACACB	0.347266	ACACB	0.4821	ACACB	0.271632	ACACB	0.426852	ACSL6	0.272164	ACSL6	0.365923	ACACB	0.226927	ACACB	0.456014	ACACB	0.199758	ACACB	0.333635	ACSL6	0.269805	ACSL6	0.596271
hsa00062	ACOT7	0.215852	ACOT7	0.281178	ACAA2	0.147791	ACAA2	0.421245	HADH	0.25597	HADH	0.475888	HACD4	0.189505	HACD4	0.255262	TECR	0.164011	TECR	0.148915	ACOT7	0.12496	ACOT7	0.167529
hsa00071	ADH1C	0.133302	ADH1C	0.428211	ACADS	0.138747	ADH1B	0.570301	ADH1C	0.144117	ADH1C	0.629372	ADH1B	0.179151	ADH1B	1	ALDH2	0.10212	CPT2	0.180918	ADH1B	0.148693	ADH1B	0.760085
hsa00100	SQLE	0.214485	SQLE	0.19474	CYP27B1	0.166126	NSDHL	0.310363	CEL	0.213387	CEL	0.630613	CYP27B1	0.209645	CYP27B1	0.369121	CEL	0.198648	CEL	0.195642	TM7SF2	0.14278	FDFT1	0.207885
hsa00120	CYP7A1	0.195765	CYP7A1	0.423506	AKR1C4	0.241643	AKR1C4	0.349133	HSD3B7	0.312272	HSD3B7	0.501534	CYP27A1	0.257575	CYP27A1	0.397015	CYP27A1	0.245658	CYP27A1	0.27484	CYP8B1	0.244461	CYP8B1	0.382211
hsa00130	HPD	0.219685	VKORC1	0.290282	TAT	0.390772	TAT	0.739563	VKORC1	0.305143	VKORC1	0.428389	NQO1	0.251761	NQO1	0.461075	HPD	0.387756	HPD	0.461171	HPD	0.184961	HPD	0.250825
hsa00140	HSD17B6	0.159033	HSD17B6	0.340031	DHRS11	0.108552	HSD17B2	0.641842	HSD11B2	0.141562	HSD11B2	0.329056	CYP1A2	0.145742	CYP1A2	0.665533	CYP3A5	0.099219	CYP3A5	0.141784	UGT2B11	0.123777	CYP17A1	0.411888
hsa00190	ATP6V0B	0.0898922	ATP6V0B	0.524673	ATP6V0A4	0.0924997	ATP6V0A4	0.289701	ATP6V0D2	0.0987209	ATP6V1C2	0.669387	COX4I2	0.104473	COX4I2	0.456484	ATP6V0A4	0.0884626	ATP6V1G3	0.194603	ATP6V1F	0.053212	ATP6V1F	0.230764
hsa00190	COX7A1	0.0857435	COX6C	0.155899	ATP6V1F	0.0598207	ATP6V1F	0.210849	ATP6V1G3	0.0986848	NDUFA4L2	0.13977	COX7A1	0.0969337	COX7A1	0.1438	ATP6V1G3	0.062049	ATP6V0A4	0.0886074	TCIRG1	0.0508598	COX11	0.167414
hsa00220	CPS1	0.239996	CPS1	0.377731	GPT	0.213355	GPT	0.562872	ARG2	0.17427	NOS1	0.424327	OTC	0.237194	OTC	0.47981	NAGS	0.127802	NAGS	0.21364	OTC	0.181725	OTC	0.346677
hsa00230	PDE2A	0.0963401	PDE2A	0.547778	PDE9A	0.0845061	PDE9A	0.491465	PDE1A	0.0926502	ENTPD3	0.442464	ADCY8	0.0839592	PAICS	0.409386	GUCY2C	0.0592612	GUCY2C	0.228206	PAPSS2	0.0895526	ENTPD1	0.391087
hsa00230	NPR1	0.0928274	NPR1	0.0950035	PDE6A	0.0639488	AMPD1	0.148956	ENPP3	0.0794488	ENPP3	0.104935	NPR1	0.078127	GUCY1A2	0.194323	PDE7B	0.056014	IMPDH2	0.134168	ENTPD1	0.0775864	PAPSS2	0.187178
hsa00232	CYP2A6	0.341079	CYP2A6	0.339189	XDH	0.403202	XDH	0.763338	NAT2	0.42627	NAT2	0.553807	CYP1A2	0.45354	CYP1A2	0.860958	NAT2	0.401742	NAT2	0.448118	NAT1	0.257921	NAT1	0.276494
hsa00240	NME1	0.138009	TK1	0.296956	ENTPD5	0.115835	ENTPD5	0.346839	ENPP3	0.115052	ENTPD3	0.343461	NME1	0.146882	NME1	0.406182	ENTPD3	0.0863235	UCKL1	0.141619	ENTPD1	0.153114	ENTPD1	0.369032
hsa00250	ASPA	0.230074	ASPA	0.540221	ASPA	0.164069	ASPA	1	NAT8L	0.16116	NAT8L	0.532808	ASPA	0.190556	ASPA	0.660289	ASPA	0.113768	ASPA	0.1996	FOLH1	0.189112	FOLH1	0.478914
hsa00260	AOC3	0.163294	AOC3	0.309384	PSPH	0.146237	DAO	0.334236	SHMT2	0.180308	SHMT2	0.476403	AOC3	0.197318	AOC3	0.706196	PIPOX	0.124365	PIPOX	0.238569	GCSH	0.116927	CTH	0.50957
hsa00270	CDO1	0.180531	CDO1	0.44782	AHCYL2	0.156434	AHCYL2	0.532108	SDS	0.12131	SDS	0.396224	CDO1	0.169466	LDHA	0.491689	MAT1A	0.118227	MAT1A	0.173986	CTH	0.117546	CTH	0.60756
hsa00280	AOX1	0.132284	AOX1	0.267554	HMGCLL1	0.134509	HMGCLL1	0.660383	HADH	0.142608	HADH	0.339689	ALDH2	0.129066	ALDH2	0.401645	AOX1	0.191151	AOX1	0.220918	AOX1	0.220156	AOX1	0.692706
hsa00290	SDS	0.527114	SDS	0.683061	BCAT1	0.398154	BCAT1	0.368268	SDS	0.535221	SDS	0.868249	SDSL	0.388079	SDSL	0.437932	SDS	0.308956	SDS	0.340174	SDSL	0.353775	BCAT1	0.278251
hsa00310	EZH2	0.127396	EZH2	0.45696	EZH2	0.117458	EZH2	0.531231	HYKK	0.129054	HYKK	0.685708	EZH2	0.146585	EZH2	0.551213	TMLHE	0.124387	SMYD3	0.232421	ALDH1B1	0.0925927	ALDH1B1	0.214363
hsa00330	CKMT2	0.174409	CKMT2	0.585534	DAO	0.141497	DAO	0.390209	CKMT1B	0.11022	CKMT1B	0.33175	PYCR1	0.159541	PYCR1	0.799372	HOGA1	0.1087	HOGA1	0.294305	P4HA2	0.162626	P4HA2	0.272723
hsa00340	ASPA	0.277443	ASPA	0.651956	ASPA	0.261729	ASPA	1	ALDH3B2	0.31841	ALDH3B2	0.717663	ASPA	0.241746	ASPA	0.789391	ALDH3A1	0.22759	ALDH3A1	0.276097	ALDH3B1	0.131204	ALDH3B1	0.403572
hsa00350	ADH1C	0.168773	ADH1C	0.375475	ADH1C	0.168958	ADH1B	0.586948	ALDH3B2	0.205964	ALDH3B2	0.645735	ADH1B	0.20573	ADH1B	1	ALDH3A1	0.16973	ALDH3A1	0.35299	AOX1	0.19063	AOX1	0.652176
hsa00360	MAOA	0.230856	AOC3	0.446237	TAT	0.222721	TAT	0.482075	ALDH3B2	0.331912	ALDH3B2	0.770541	AOC3	0.299016	AOC3	0.83346	ALDH3A1	0.313309	ALDH3A1	0.448847	ALDH3B1	0.232141	ALDH3B1	0.469557
hsa00380	CAT	0.129346	MAOA	0.474989	TPH1	0.15132	TPH1	0.3305	IDO1	0.199783	IDO1	0.514825	INMT	0.183516	INMT	1	AOX1	0.176649	AOX1	0.197083	AOX1	0.210884	AOX1	0.639748
hsa00400	IL4I1	0.325884	IL4I1	0.329441	TAT	0.442296	TAT	0.741733	GOT2	0.281576	IL4I1	0.537808	IL4I1	0.307081	GOT2	0.489071	PAH	0.283499	GOT1L1	0.591454	TAT	0.257921	TAT	0.327508
hsa00410	AOC3	0.204721	AOC3	0.442213	ACADS	0.1852	ACADS	0.558772	ALDH3B2	0.197001	ALDH3B2	0.652862	AOC3	0.221516	AOC3	0.802368	ALDH3A1	0.220976	ALDH3A1	0.303674	ALDH1B1	0.143677	ALDH3B1	0.295108
hsa00430	FMO2	0.426287	FMO2	0.775838	GAD1	0.219431	GAD1	0.402449	GGT6	0.259594	GGT6	0.706915	FMO2	0.3106	FMO2	0.75738	GGT6	0.235283	GGT6	0.340499	FMO2	0.247361	FMO2	0.452199
hsa00440	SELENOI	0.337656	PCYT2	0.2793	SELENOI	0.285082	PCYT1A	0.461467	PCYT2	0.425858	PCYT2	0.472917	CHPT1	0.318222	CHPT1	0.352679	PCYT1B	0.39455	PCYT1B	0.422077	CHPT1	0.347984	CEPT1	0.369865
hsa00450	INMT	0.365263	INMT	0.491442	SCLY	0.270857	SCLY	0.470096	CTH	0.301005	CTH	0.555382	INMT	0.359856	INMT	1	INMT	0.20557	INMT	0.229034	PAPSS2	0.328558	CTH	0.36079
hsa00470	DDO	0.422751	DDO	0.4167	DAO	0.436203	DAO	0.569071	DAO	0.269702	GLS2	0.522527	DAO	0.384142	DAO	0.58238	DDO	0.402838	DDO	0.525393	GLS2	0.38887	SRR	0.427647
hsa00480	RRM2	0.142123	RRM2	0.330979	GPX3	0.122337	GPX3	0.487505	GGT6	0.152413	GGT6	0.415086	GSTM5	0.159834	GSTM5	0.763229	GSTP1	0.148891	GSTP1	0.343631	GSTM5	0.155646	GGCT	0.303815
hsa00500	PYGM	0.169362	PYGM	0.510545	UGP2	0.201123	UGP2	0.538866	ENPP3	0.156818	ENPP3	0.475483	GPI	0.167557	GPI	0.426506	PYGM	0.118474	UGP2	0.113328	HKDC1	0.146429	ENPP1	0.368853
hsa00510	ALG3	0.126993	ALG3	0.326922	MGAT4C	0.136735	MGAT4C	0.378978	MAN1C1	0.168189	MAN1C1	0.418618	MGAT3	0.171017	MGAT3	0.730595	MGAT4C	0.102984	MGAT4C	0.137975	TUSC3	0.154737	TUSC3	0.705693
hsa00511	GBA	0.190036	GBA	0.447688	FUCA1	0.235328	FUCA1	0.428836	GLB1	0.194854	MAN2B1	0.431507	NEU1	0.170877	MANBA	0.360368	MANBA	0.127945	MANBA	0.188447	NEU4	0.156457	NEU4	0.341853
hsa00512	GALNT15	0.165743	GALNT15	0.403295	GALNT6	0.1183	GALNT6	0.25869	GALNT3	0.150758	GALNT3	0.430927	B3GNT3	0.130017	ST6GALNAC3	0.431766	GCNT4	0.117994	ST6GALNAC4	0.212612	GALNT7	0.157054	GALNT7	0.301635
hsa00513	ALG3	0.154665	ALG3	0.324758	MGAT4C	0.154269	MGAT4C	0.335975	MAN1C1	0.180432	MAN1C1	0.462192	ALG3	0.133804	ALG3	0.558181	B4GALNT4	0.190429	B4GALNT4	0.208728	TUSC3	0.231452	TUSC3	0.660219
hsa00514	GALNT15	0.138791	GALNT5	0.240336	GALNT6	0.0990002	GALNT6	0.421363	COLGALT1	0.121901	ST6GAL1	0.225015	MFNG	0.135247	COLGALT2	0.328397	GALNT6	0.0960774	RFNG	0.116733	GALNT7	0.177954	GALNT7	0.324756
hsa00515	B4GALT3	0.218779	B4GALT3	0.459366	LARGE2	0.236884	LARGE2	0.594446	LARGE2	0.160156	B4GAT1	0.244013	B4GALT3	0.189617	LARGE2	0.327436	LARGE1	0.138687	LARGE1	0.117646	B3GAT1	0.224425	POMT2	0.346503
hsa00520	UGP2	0.10776	GALE	0.248307	UGP2	0.150607	UGP2	0.735917	HK2	0.149387	HK2	0.380895	GPI	0.135825	GPI	0.573572	CYB5R2	0.126046	GNPNAT1	0.174679	GALE	0.180874	GALE	0.682595
hsa00524	GCK	0.420761	GCK	0.509188	HK2	0.385694	GCK	0.357708	HK2	0.483628	HK2	0.670373	HK3	0.431298	HK3	0.371754	GCK	0.284774	GCK	0.380109	HKDC1	0.419912	HKDC1	0.737592
hsa00531	HPSE2	0.317904	HPSE2	0.449452	HPSE2	0.305107	HPSE2	0.84719	IDUA	0.147256	IDUA	0.390549	HPSE2	0.249241	HPSE2	0.296299	IDUA	0.109181	GLB1	0.332221	HPSE2	0.241734	HPSE2	0.340029
hsa00532	CHST7	0.178413	CHST7	0.240145	CHPF	0.135614	XYLT1	0.361681	CHSY3	0.186774	CHST11	0.424723	CHPF2	0.180599	CHPF2	0.388743	B3GALT6	0.169782	B3GALT6	0.308937	CSGALNACT1	0.235472	CSGALNACT1	0.464687
hsa00533	B4GALT3	0.187115	B4GALT3	0.415171	B3GNT7	0.197581	B3GNT7	0.455632	CHST6	0.180512	CHST6	0.227259	B3GNT2	0.182921	B4GALT3	0.481038	CHST4	0.171205	CHST4	0.39715	B3GNT7	0.339621	B3GNT7	0.618073
hsa00534	B3GAT3	0.166371	B3GAT3	0.241433	B3GALT6	0.0994163	NDST1	0.179354	HS6ST2	0.215917	HS6ST2	0.724577	NDST1	0.195049	NDST1	0.311882	B3GALT6	0.176923	B3GALT6	0.206781	HS6ST3	0.144763	HS6ST3	0.255544
hsa00561	PLPP3	0.134221	PLPP1	0.520156	MOGAT2	0.116498	PLPP1	0.332469	PLPP4	0.116616	PLPP4	0.358984	MOGAT1	0.0972312	LPL	0.425032	CEL	0.0909099	AKR1B1	0.394753	AGPAT4	0.131871	AGPAT4	0.515169
hsa00562	TPI1	0.098882	TPI1	0.309368	PLCD1	0.106029	PLCE1	0.313566	PIK3C2G	0.151842	PIK3C2G	0.770799	PIP5K1B	0.114882	PIP5K1B	0.525399	PIK3C2G	0.134877	PIK3C2G	0.408847	ISYNA1	0.115205	PLCD3	0.3688
hsa00563	GPLD1	0.164769	PIGU	0.396485	PIGZ	0.16797	DPM2	0.293088	PIGL	0.103308	PIGL	0.138449	DPM2	0.183558	DPM2	0.283789	GPLD1	0.120735	PIGL	0.143743	PIGN	0.152093	PIGN	0.340346
hsa00564	PLPP1	0.105865	PLPP1	0.558556	PLPP1	0.0946443	PLPP1	0.404774	PLA2G3	0.123119	PLA2G4F	0.531258	GPD1	0.133954	GPD1	0.629993	ETNK2	0.0862861	ETNK2	0.193829	AGPAT4	0.122442	AGPAT4	0.439087
hsa00565	PAFAH1B3	0.162221	ENPP2	0.418078	PLPP1	0.136157	ENPP6	0.585288	PLA2G4F	0.156555	PLA2G4F	0.615179	PAFAH1B3	0.153816	PAFAH1B3	0.408725	PLA2G3	0.0924244	GDPD1	0.23753	PLA2G12B	0.126193	PLA2G12B	0.290657
hsa00590	GPX3	0.136268	PLA2G4A	0.352625	GPX3	0.144152	GPX3	0.453737	PLA2G3	0.11897	PLA2G4F	0.426555	ALOX5	0.11951	ALOX5	0.260995	GPX2	0.145164	GPX2	0.204967	GPX1	0.142604	GPX1	0.513436
hsa00591	PLA2G4A	0.271095	PLA2G4A	0.44598	PLA2G10	0.163134	PLA2G10	0.353714	PLA2G4F	0.237261	PLA2G4F	0.614356	CYP1A2	0.223687	CYP1A2	0.566145	PLA2G3	0.142288	PLA2G3	0.191781	PLA2G12B	0.203653	PLA2G12B	0.371947
hsa00592	PLA2G4A	0.265116	PLA2G4A	0.302841	ACOX1	0.152957	PLA2G10	0.274912	PLA2G4F	0.217387	PLA2G4F	0.622042	PLA2G4F	0.178533	PLA2G1B	0.536699	PLA2G3	0.152489	PLA2G3	0.290065	PLA2G12B	0.188731	PLA2G12B	0.371947
hsa00600	PLPP1	0.187799	PLPP1	0.325284	SMPD1	0.143764	SMPD1	0.637998	GAL3ST1	0.153145	GAL3ST1	0.441072	PSAPL1	0.11907	PSAPL1	0.251862	CERS1	0.191079	SGMS1	0.252734	SGPP2	0.119976	SGPP2	0.234461
hsa00601	B3GALT1	0.184796	B3GALT1	0.431144	GCNT2	0.218656	GCNT2	1	B3GALT2	0.168387	FUT7	0.361447	B3GNT3	0.165337	B3GNT3	0.514437	ABO	0.135683	FUT3	0.212082	B3GALT2	0.199195	B3GALT2	0.426955
hsa00603	ST3GAL1	0.137327	ST3GAL1	0.436276	FUT1	0.257474	FUT1	0.532697	A3GALT2	0.146711	FUT2	0.240071	FUT2	0.257537	FUT2	0.378695	A4GALT	0.141732	A4GALT	0.260404	B3GALT5	0.155238	B3GALT5	0.236227
hsa00604	ST6GALNAC3	0.2419	ST6GALNAC3	0.417568	B3GALT4	0.217414	B3GALT4	0.386414	ST8SIA5	0.183694	ST8SIA5	0.521817	ST6GALNAC3	0.239165	ST6GALNAC3	0.599977	ST6GALNAC4	0.222029	ST6GALNAC4	0.301683	ST3GAL5	0.206064	ST6GALNAC5	0.236575
hsa00620	ADH1C	0.156016	ADH1C	0.423259	ADH1C	0.13235	ADH1B	0.64504	ACOT12	0.165867	ACOT12	0.727072	ADH1B	0.163106	ADH1B	1	ME1	0.0942631	ADH7	0.144488	ADH1B	0.147809	ADH1B	0.533326
hsa00630	PGP	0.17485	CAT	0.327081	SHMT2	0.161744	SHMT2	0.288042	SHMT2	0.217594	SHMT2	0.514315	CAT	0.242834	CAT	0.779277	HOGA1	0.169173	HOGA1	0.386245	GCSH	0.152345	GCSH	0.212593
hsa00640	ACACB	0.213221	ACACB	0.416522	ACADS	0.177792	ACADS	0.6455	PCCB	0.1473	PCCB	0.473561	LDHA	0.242538	LDHA	0.724691	ACACB	0.124311	SUCLA2	0.295583	ACACB	0.184033	ACACB	0.315003
hsa00650	ACSM5	0.216768	ACSM5	0.583148	HMGCLL1	0.188247	HMGCLL1	0.594963	HADH	0.20492	HADH	0.465387	HMGCLL1	0.136729	HMGCLL1	0.30179	BDH2	0.129226	ACSM1	0.246836	ACSM2B	0.23357	ACSM2B	0.334541
hsa00670	ALDH1L1	0.277577	ALDH1L1	0.552676	MTHFD1L	0.234463	MTHFD1L	0.463182	SHMT2	0.265606	SHMT2	0.602023	ATIC	0.25339	ATIC	0.608772	ALDH1L2	0.160867	MTHFD2	0.318406	MTHFD1L	0.17197	ALDH1L2	0.175086
hsa00730	ALPL	0.210222	AK5	0.371336	ALPI	0.245724	ALPI	0.616947	AK5	0.283149	AK5	0.475293	ALPP	0.163262	AK4	0.488291	AK5	0.191002	AK8	0.164467	AK1	0.290848	AK1	0.450982
hsa00740	FLAD1	0.37302	FLAD1	0.562692	FLAD1	0.228177	ACP2	0.330498	ENPP3	0.450332	ENPP3	0.776254	FLAD1	0.312174	FLAD1	0.728592	ACP5	0.157382	RFK	0.28336	ENPP1	0.300159	ENPP1	0.616309
hsa00750	AOX1	0.4196	AOX1	0.578768	PSAT1	0.371968	PSAT1	0.538986	PSAT1	0.373516	PSAT1	0.330455	PSAT1	0.480128	PSAT1	0.719469	AOX1	0.48624	AOX1	0.691542	AOX1	0.565555	AOX1	0.888182
hsa00760	NMNAT2	0.19645	NMNAT2	0.24778	AOX1	0.11039	AOX1	0.215119	ENPP3	0.171298	ENPP3	0.451209	BST1	0.184398	BST1	0.34227	QPRT	0.232065	QPRT	0.416484	AOX1	0.21774	AOX1	0.655952
hsa00770	DPYD	0.193166	DPYD	0.269937	AASDHPPT	0.129255	ENPP3	0.459534	ENPP3	0.215141	ENPP3	0.59133	ALDH2	0.188269	ALDH2	0.49001	ALDH2	0.176188	ALDH2	0.163952	ENPP1	0.190217	ALDH1B1	0.24801
hsa00780	BTD	0.390031	OXSM	0.364457	BTD	0.420505	HLCS	0.646072	BTD	0.440264	BTD	0.478368	BTD	0.44592	BTD	0.536313	BTD	0.354576	HLCS	0.414975	BTD	0.392873	BTD	0.571614
hsa00785	LIPT1	0.308009	LIPT1	0.337247	LIPT2	0.326279	LIPT2	0.488969	LIAS	0.308027	LIAS	0.340904	ACSM1	0.443843	ACSM1	0.47606	ACSM1	0.327422	LIAS	0.311488	ACSM1	0.301578	LIPT2	0.372177
hsa00790	MOCS1	0.20736	MOCS1	0.363578	AKR1B10	0.169637	ALPI	0.477094	TH	0.111468	PAH	0.299854	ALPP	0.163155	ALPP	0.352792	AKR1B1	0.187569	SPR	0.211809	TPH2	0.205238	TPH2	0.239993
hsa00830	ALDH1A2	0.128217	ALDH1A2	0.542388	RDH5	0.124137	RDH5	1	ADH1C	0.139374	ADH1C	0.648274	ADH1B	0.169464	ADH1B	1	RPE65	0.116585	AOX1	0.279202	AOX1	0.150705	AOX1	0.610161
hsa00860	HMOX2	0.183992	HMOX2	0.278136	UGT1A10	0.149065	UGT2A3	0.418255	HMOX1	0.154673	HMOX1	0.343288	HMBS	0.156929	HMBS	0.270277	ALAD	0.124556	UROS	0.270571	UGT2B11	0.230991	UGT2B11	0.380853
hsa00900	GGPS1	0.124284	PCYOX1	0.211457	HMGCS2	0.202937	HMGCS2	0.438366	HMGCS2	0.184325	HMGCS2	0.384088	PCYOX1	0.162148	PCYOX1	0.354052	ZMPSTE24	0.089786	DHDDS	0.184283	HMGCS1	0.129375	ACAT1	0.264853
hsa00910	CA4	0.381173	CA4	0.809413	CA7	0.218457	CA7	1	CA9	0.311806	CA9	0.75605	CA4	0.314457	CA4	0.859054	CA14	0.277162	CA14	0.576647	CA4	0.197312	CA4	0.334459
hsa00920	BPNT1	0.375045	BPNT1	0.452656	PAPSS2	0.264865	PAPSS2	0.601681	SELENBP1	0.303561	SELENBP1	0.539944	PAPSS2	0.26661	PAPSS2	0.602817	SELENBP1	0.177906	ETHE1	0.20574	PAPSS2	0.362412	PAPSS2	0.697701
hsa00970	TARS2	0.168855	TARS2	0.321519	CARS2	0.212482	CARS2	0.570243	LARS2	0.250182	EARS2	0.343953	FARSB	0.145282	TARS2	0.350715	VARS2	0.111137	DARS2	0.214142	FARS2	0.113263	QRSL1	0.261305
hsa00980	ADH1A	0.133212	ADH1C	0.455679	ADH1B	0.12186	ADH1B	0.4579	ALDH3B2	0.136919	ALDH3B2	0.658337	ADH1B	0.163893	ADH1B	1	GSTP1	0.115974	GSTP1	0.325147	ADH1B	0.122973	ADH1B	0.463072
hsa00982	FMO2	0.143961	FMO2	0.775165	ADH1B	0.110125	ADH1B	0.46401	ALDH3B2	0.163876	ALDH3B2	0.653101	CYP1A2	0.128779	ADH1B	1	GSTP1	0.13988	GSTP1	0.337224	AOX1	0.156614	AOX1	0.515743
hsa00983	RRM2	0.118385	TK1	0.266208	UGT1A10	0.0921029	UGT1A10	0.433138	GSTM3	0.134723	TYMP	0.304127	GSTM5	0.124537	GSTM5	0.63235	GSTP1	0.116749	GSTP1	0.361567	GSTM5	0.124231	GSTM5	0.511752
hsa01040	ACOT7	0.228116	ACOT7	0.255159	ACOX1	0.140755	ACOX1	0.25483	SCD	0.194755	SCD	0.497379	HACD4	0.190341	HACD4	0.286936	FADS2	0.142118	TECR	0.155035	ACOT7	0.10059	ACOT7	0.271193
hsa02010	ABCA10	0.149154	ABCA10	0.673556	ABCB11	0.147853	ABCA8	1	DEFB1	0.13172	DEFB1	0.308564	ABCA8	0.159577	ABCA8	1	DEFB1	0.125259	ABCG4	0.215154	ABCA9	0.171527	ABCA9	0.595558
hsa03008	POP7	0.102191	POP7	0.295398	RBM28	0.0745532	CSNK2A2	0.290731	REXO1	0.061193	REXO1	0.191333	NXF3	0.0790295	DKC1	0.467463	NXF3	0.047011	POP5	0.108814	SNORD3B-2	0.0994089	SNORD3A	0.166491
hsa03010	MRPL14	0.0903203	MRPL14	0.286937	RPL10L	0.0600878	MRPL17	0.273562	RPS2	0.0550703	RPS2	0.451624	MRPL3	0.0802922	MRPL3	0.241527	RPS2	0.0623262	RPS2	0.15491	RPS27L	0.0966045	MRPS2	0.208996
hsa03010	MRPS12	0.0806465	MRPS12	0.122463	MRPL17	0.0469152	MRPS2	0.22332	RPL36A	0.0534804	MRPL34	0.145634	MRPL12	0.0677986	MRPL36	0.198706	RPL22L1	0.0593869	MRPS10	0.151004	MRPL14	0.0712492	RPS27L	0.204695
hsa03013	KPNA2	0.126262	KPNA2	0.320131	RAE1	0.063449	CSE1L	0.426932	IPO13	0.102986	DDX39B	0.152407	KPNA2	0.101446	KPNA2	0.358603	IPO4	0.0736196	IPO4	0.151875	UBE2I	0.0660308	KPNA5	0.493223
hsa03013	NUP210	0.0760786	PYM1	0.163256	NUP155	0.0569919	XPO4	0.16226	THOC6	0.0809228	THOC6	0.150456	NXF3	0.0806845	NXF3	0.147214	NUP210	0.0561119	NUP54	0.13954	THOC5	0.0517641	NUP50	0.116699
hsa03015	PPP1CA	0.0887421	PPP1CA	0.310812	PPP2R3A	0.0798059	PPP2R3A	0.25908	PPP2R2B	0.103562	NXF1	0.273365	PABPC1	0.0779986	NXF3	0.277151	BCL2L2-PABPN1	0.0452044	PABPC1	0.202907	PAPOLB	0.0791021	PAPOLB	0.172151
hsa03018	LSM4	0.174365	LSM4	0.412483	EXOSC7	0.0843844	EXOSC7	0.350818	ENO2	0.0979107	ENO2	0.518221	ENO1	0.105223	HSPD1	0.493947	BTG3	0.109313	PABPC1	0.212717	ENO4	0.112692	ENO4	0.251301
hsa03020	POLR3K	0.153235	POLR3K	0.379226	POLR1B	0.167476	POLR1B	0.41153	POLR1D	0.15468	POLR1D	0.222661	POLR2H	0.174309	POLR2H	0.44008	POLR2H	0.126824	POLR2C	0.339687	POLR2I	0.105902	POLR2B	0.34168
hsa03022	GTF2IRD1	0.122487	TAF8	0.228792	GTF2IRD1	0.130021	GTF2IRD1	0.473941	TAF7L	0.173291	TAF7L	0.206402	GTF2E2	0.109217	GTF2E2	0.270982	TAF7L	0.119737	TAF7L	0.13667	GTF2H4	0.0838735	GTF2H2C	0.352573
hsa03030	RNASEH2A	0.189108	RNASEH2A	0.516596	RFC3	0.158089	RFC3	0.448381	RFC2	0.13123	RFC2	0.216867	FEN1	0.150939	FEN1	0.482443	POLD2	0.099043	POLD3	0.264484	POLD2	0.0701852	MCM7	0.315558
hsa03040	LSM4	0.0911087	LSM4	0.373661	RP9	0.0635272	RP9	0.283475	HSPA2	0.113317	HSPA2	0.222865	SNRPE	0.0671172	SNRPE	0.214558	SNRPF	0.0481858	TXNL4A	0.153371	HSPA2	0.0676572	RNU1-1	0.193676
hsa03040	SNRPB	0.0848683	SNRPD1	0.0666839	LSM8	0.0553092	SF3A1	0.248633	HSPA6	0.0590289	TCERG1	0.154719	SNRPA	0.0577719	SNRPC	0.20885	SNRNP70	0.0350152	PLRG1	0.113159	RNU1-1	0.059309	HSPA2	0.191965
hsa03050	PSMC4	0.119153	PSMC4	0.301099	SEM1	0.0900757	SEM1	0.360092	PSMB8	0.171049	PSMB8	0.325537	PSMB4	0.095001	PSMB4	0.414481	PSMB10	0.0717293	PSME3	0.233043	PSMA8	0.103752	PSME4	0.18007
hsa03060	SEC61G	0.174225	SEC61G	0.336399	SRPRB	0.120247	SRP14	0.472949	SEC61G	0.186393	SEC61G	0.268052	SEC61G	0.159718	SEC61G	0.533833	SEC62	0.0967893	SRP54	0.417971	SEC11C	0.121715	SRP68	0.254046
hsa03250	FEZ1	0.113673	KAT2B	0.166191	KAT2A	0.103731	KAT2A	0.315362	CXCR4	0.128004	CXCR4	0.341412	FEZ1	0.15279	FEZ1	0.521393	APOBEC3C	0.148391	APOBEC3C	0.289076	CDK9	0.0860139	MLLT3	0.267411
hsa03320	CD36	0.115799	CD36	0.420826	RXRG	0.125919	RXRG	1	FABP6	0.123461	FABP6	0.59398	FABP4	0.12278	FABP4	0.674949	CYP27A1	0.100316	CYP27A1	0.308588	RXRG	0.123627	RXRG	0.511175
hsa03410	NEIL3	0.194728	NEIL3	0.438587	POLD2	0.1226	POLD2	0.510409	NEIL3	0.180957	NEIL3	0.326841	NEIL3	0.181595	FEN1	0.548167	PARP3	0.131546	NEIL3	0.372891	MPG	0.144936	POLE4	0.251013
hsa03420	PCNA	0.12398	PCNA	0.388968	RFC3	0.121982	RFC3	0.392022	DDB2	0.199124	DDB2	0.511257	RFC4	0.160995	POLE2	0.494476	POLD2	0.0932902	POLD3	0.158895	DDB2	0.150523	DDB2	0.269134
hsa03430	EXO1	0.231552	EXO1	0.306556	RFC3	0.174854	RFC3	0.42435	EXO1	0.186485	EXO1	0.187883	EXO1	0.237018	EXO1	0.488152	POLD2	0.118542	POLD2	0.14253	MLH3	0.0995224	MLH3	0.180921
hsa03440	RAD51	0.178291	RAD51	0.339855	XRCC2	0.15197	XRCC2	0.613695	EME1	0.13587	EME1	0.62572	RAD51	0.141336	XRCC2	0.501296	EME1	0.102468	BRCC3	0.1945	BRIP1	0.100514	SEM1	0.230516
hsa03450	FEN1	0.358595	FEN1	0.371229	PRKDC	0.209299	PRKDC	0.435841	POLL	0.21962	XRCC5	0.533076	FEN1	0.360771	FEN1	0.652062	FEN1	0.134147	MRE11	0.257453	DNTT	0.325329	DNTT	0.466157
hsa03460	RAD51	0.148518	UBE2T	0.5052	BRCA2	0.107166	POLH	0.290351	EME1	0.122483	EME1	0.448896	UBE2T	0.134879	UBE2T	1	EME1	0.0843604	POLK	0.187953	POLI	0.110224	FANCE	0.246567
hsa04010	VEGFD	0.0708913	VEGFD	0.557549	MET	0.0596621	MET	0.531123	VEGFA	0.0627156	PLA2G4F	0.549409	ANGPT4	0.0694987	TEK	1	FGFR2	0.0449538	CACNA1D	0.13112	RPS6KA5	0.0603955	RPS6KA5	0.416447
hsa04010	ANGPT4	0.0595602	KRAS	0.138688	VEGFA	0.0518042	PRKACB	0.139575	DUSP9	0.0614997	VEGFA	0.131087	TEK	0.0582467	CACNA1A	0	CACNA1D	0.0366745	KITLG	0.117471	FGF10	0.0513862	DUSP6	0.203864
hsa04010	PLA2G4A	0.0572122	STK4	0.0626326	FGFR2	0.0443068	CACNG7	0.094946	PGF	0.0536999	DUSP9	0.119714	EFNA4	0.0471223	STK3	0	EFNA2	0.0278897	FGF18	0.0968518	RPS6KA6	0.0431821	FGF9	0.0856046
hsa04012	EGFR	0.0978416	EGFR	0.338641	PLCG2	0.0692658	PLCG2	0.250741	PAK6	0.136488	PAK6	0.431737	NRG3	0.10166	NRG3	0.455356	PAK3	0.0881269	NRG2	0.152658	TGFA	0.114167	TGFA	0.307097
hsa04014	VEGFD	0.0865431	VEGFD	0.535611	MET	0.0675154	MET	0.530083	PLA2G4F	0.085206	PLA2G4F	0.61389	TEK	0.078115	TEK	1	PAK3	0.0427844	FGFR2	0.156012	FGF10	0.0657959	PLA2G12B	0.272633
hsa04014	ANGPT4	0.0675948	KRAS	0.151361	GRIN2B	0.0546112	GNG7	0.143991	PAK6	0.0715586	VEGFA	0.122157	ANGPT4	0.0734589	EGF	0	FGFR2	0.0372521	PAK3	0.12871	KIT	0.05466	KIT	0.136613
hsa04014	GNG11	0.0655008	STK4	0.0775771	PLCE1	0.0505256	PLCE1	0.080722	FGF9	0.0543281	KSR2	0.0818848	VEGFD	0.0655809	AKT3	0	ANGPT1	0.0337579	CALM1	0.125289	PLA2G12B	0.0538645	FGF10	0.135045
hsa04015	ANGPT4	0.0778851	VEGFD	0.582915	P2RY1	0.0644782	MET	0.532317	PGF	0.084728	VEGFA	0.363543	TEK	0.080499	TEK	1	GNAO1	0.0452382	SIPA1L3	0.177037	LPAR5	0.0618613	RAP1GAP	0.498609
hsa04015	VEGFD	0.0666215	FGF2	0.111981	MET	0.0608031	P2RY1	0.170658	VEGFA	0.0762283	PGF	0.223613	ANGPT4	0.0717662	RAP1A	0	EFNA2	0.0392703	FGFR2	0.114829	LPAR1	0.0562955	LPAR1	0.144014
hsa04015	FGF2	0.0660176	SIPA1L3	0.105057	CNR1	0.0535821	LPAR1	0.15558	FGF9	0.0667629	FGF9	0.104916	EFNA4	0.0558001	RAC2	0	ID1	0.0363936	GNAO1	0.111018	KIT	0.056272	FGF10	0.125016
hsa04020	VEGFD	0.0747334	VEGFD	0.563183	HTR4	0.0694734	MET	0.332805	PHKA2	0.0613864	PHKA2	0.402101	ADRB2	0.066859	ADRA1A	0.364408	CACNA1D	0.0591993	ASPH	0.143356	RYR2	0.0653773	AVPR1A	0.576758
hsa04020	ADRB2	0.0691059	VDAC1	0.122223	MET	0.0545042	HTR4	0.281085	VEGFA	0.0577381	TNNC1	0.205456	EDNRB	0.062898	VEGFD	0.20135	FGFR2	0.0408821	FGFR2	0.123768	FGF10	0.0548602	RYR2	0.0987447
hsa04020	FGF2	0.0516136	FGF2	0.0817906	GRIN2D	0.0519208	GRIN2D	0.166704	ERBB4	0.0507941	VEGFA	0.200547	VEGFD	0.0542157	TNNC1	0.184173	CASQ1	0.0373663	CACNA1D	0.0875947	AVPR1A	0.0521455	RYR1	0.0669171
hsa04022	ADRB2	0.0863496	PDE2A	0.488771	GNA11	0.0684086	GNA11	0.371729	KNG1	0.0914597	KNG1	0.560103	PRKG2	0.0796764	PRKG2	1	CACNA1D	0.0450642	CACNA1D	0.171326	ADORA1	0.0592945	ADORA1	0.236444
hsa04022	ATP1A2	0.077562	ADRB2	0.115297	CNGB1	0.0657507	GTF2IRD1	0.35147	ATP1A1	0.0886634	ATP1A1	0.0749718	ADRA1A	0.075306	AGTR1	0	SLC8A2	0.0404603	ATP1B3	0.130372	ITPR1	0.0551489	GATA4	0.182165
hsa04024	FXYD1	0.0839965	FXYD1	0.631154	HTR1D	0.0829205	SST	1	ATP1A1	0.0721194	CGA	0.346377	FXYD1	0.0683195	FXYD1	0.466031	CACNA1D	0.050326	CACNA1D	0.140477	RYR2	0.0692595	HCN4	0.380001
hsa04024	ATP1A2	0.0611402	ATP1A2	0.0670784	HTR4	0.0538327	VIP	0	CGA	0.0643273	ATP1A1	0.233824	CHRM2	0.0563607	ADRB2	0.161314	AMH	0.0400006	VAV3	0.131771	ADORA1	0.060438	RYR2	0.199314
hsa04024	ADRB2	0.0609889	ADRB2	0.0626375	SST	0.052963	ACOX3	0	ADRB1	0.0631851	HTR6	0.131615	CHRM1	0.0517528	CHRM2	0.127926	RRAS	0.0329051	LIPE	0.106017	PDE4C	0.0533277	ADRB2	0.107883
hsa04060	TSLP	0.0728453	TSLP	0.559285	IL6R	0.0614052	BMP3	1	BMP7	0.0608704	BMP7	0.604649	GHR	0.065045	GHR	0.514532	AMH	0.0447998	CTF1	0.140673	GDF15	0.0488423	TNFRSF11B	0.204657
hsa04060	CCL14	0.0705433	CCL14	0.166126	CNTFR	0.0587767	CCL1	0	IL20RB	0.0553454	CXCR4	0.0751603	ACVRL1	0.0612018	GDF10	0.31923	CTF1	0.0437855	IL19	0.102766	CSF2	0.0478036	CXCL17	0.172198
hsa04060	IL33	0.0595059	IL21R	0.0634241	BMP3	0.053162	ACKR3	0	CXCR4	0.0412743	IL20RA	0.072627	IL3RA	0.0476941	ACKR4	0.0709272	CD40	0.0372528	IL20	0.100004	TNFRSF11B	0.0442066	CCL21	0.15873
hsa04061	CCL14	0.123723	CCL14	0.52413	IL6R	0.121964	IL6R	1	CXCR4	0.0892162	IL20RB	0.436209	ACKR4	0.103743	ACKR4	0.45739	CXCR2	0.0731826	CXCR2	0.145765	CCL21	0.113008	CCL21	0.294903
hsa04062	CCL14	0.0717457	CCL14	0.556081	GNG7	0.0728494	CCL23	0.511079	CXCR4	0.0623389	CXCR4	0.392557	GRK5	0.0786879	GRK5	0.58372	CXCR2	0.0569876	CXCR2	0.11154	CCL21	0.0814753	CCL21	0.27334
hsa04062	GNG11	0.0645842	GNG11	0.0778775	CCL23	0.0581087	PTK2B	0.134417	CXCL9	0.0497232	PIK3R5	0.101302	ADCY8	0.0665367	FGR	0.128115	PRKCB	0.0414415	ADCY2	0.108595	TIAM1	0.0620158	ELMO1	0.20217
hsa04064	CXCL2	0.102972	CXCL2	0.406543	CSNK2A2	0.0845075	CSNK2A2	0.332006	TNFSF14	0.0919266	TRADD	0.6775	PRKCQ	0.0970391	CARD14	0.457225	CD40	0.0849963	CYLD	0.162681	PRKCQ	0.0962806	PRKCQ	0.307799
hsa04064	PARP1	0.0831162	CARD14	0.110156	CXCL3	0.0650306	CXCL3	0.171468	CD40	0.0778681	CD40	0.0772933	CARD14	0.0912207	PRKCQ	0.208691	PLAU	0.0687262	CD40	0.111999	CCL21	0.0896361	CCL21	0.260876
hsa04066	ANGPT4	0.0905397	ANGPT4	0.435309	IL6R	0.117917	IL6R	1	EGLN3	0.0955034	EGLN3	0.664094	TEK	0.102597	TEK	1	ANGPT1	0.068999	HK3	0.158178	TIMP1	0.0788812	TIMP1	0.352316
hsa04066	TF	0.0673866	AKT1	0.0782289	VEGFA	0.0797524	SERPINE1	0	VEGFA	0.0874321	VEGFA	0.136598	LDHA	0.0956922	IL6	0	EGLN3	0.0530566	MTOR	0.115103	ENO4	0.0740412	IGF1	0.124354
hsa04068	CCNB1	0.109092	CCNB1	0.573917	CDKN2B	0.0801519	CDKN2B	0.390185	PLK1	0.0755358	EGF	0.560515	CCNB1	0.104945	CCNB1	0.388959	CCND2	0.0668141	CCND2	0.270699	RAG1	0.0701906	CDKN2B	0.202636
hsa04068	PLK1	0.0918608	PLK1	0.137192	CCND1	0.0564753	CDKN1A	0.128233	BNIP3	0.0738761	PLK1	0.0696956	CAT	0.0922959	CAT	0.291885	SLC2A4	0.0514076	GADD45A	0.101577	CDKN2B	0.0697679	RAG2	0.188962
hsa04070	INPP1	0.0830674	INPP1	0.146982	PLCE1	0.081763	PLCE1	0.371169	PIK3C2G	0.124609	PIK3C2G	0.771109	PIP5K1B	0.0958017	PIP5K1B	0.516158	PIK3C2G	0.10745	PIK3C2G	0.336118	DGKI	0.0989947	DGKI	0.342436
hsa04071	S1PR1	0.094924	GNAI1	0.414501	SMPD1	0.114989	SMPD1	0.563363	KNG1	0.0899413	KNG1	0.353161	S1PR1	0.109074	S1PR1	0.602614	CERS1	0.115297	CERS1	0.224882	BAX	0.0738426	BAX	0.272562
hsa04071	GNAI1	0.0843641	S1PR1	0.155876	PPP2R3A	0.0707612	PPP2R3A	0.175819	TRADD	0.0732173	TRADD	0.161648	GNAQ	0.072837	S1PR4	0.0794678	PRKCB	0.0455527	ASAH1	0.152799	ADORA1	0.0695929	PPP2R1B	0.196336
hsa04072	PLPP1	0.0927196	PLPP1	0.340736	PLPP1	0.099806	PLPP1	0.325434	PLA2G4F	0.0982902	PLA2G4F	0.681377	PIP5K1B	0.0781622	PIP5K1B	0.462482	PIP5K1B	0.0679237	PIP5K1B	0.246799	AGPAT4	0.0801609	AGPAT4	0.386529
hsa04072	ARF1	0.0916708	PLPP3	0.242149	LPAR1	0.0827977	LPAR1	0.325373	EGF	0.0794401	RALGDS	0.0570951	AGTR1	0.0572663	ADCY8	0.132815	RRAS	0.0672507	KITLG	0.06799	AVPR1A	0.0774414	AVPR1A	0.251305
hsa04080	LEPR	0.056327	ADCYAP1R1	0.490322	PYY	0.0545467	SST	1	GCGR	0.0434477	GRIK3	0.463991	CALCRL	0.0467956	ADRA1A	0.296134	UCN	0.0510045	GAL	0.270097	MLNR	0.0714324	AVPR1A	0.305179
hsa04080	ADRB2	0.041386	EDNRB	0.156144	SST	0.0479092	CHRM1	0	GRIK3	0.0421161	CALCA	0.213773	P2RY1	0.0453502	EDNRB	0.231039	GAL	0.0503144	HTR1B	0.135069	GABRB2	0.051431	MLNR	0.220205
hsa04080	GABRD	0.0402652	ADRB2	0.102031	GLP2R	0.0458389	CALCRL	0	GABRD	0.0419249	GABRA2	0.0770839	EDNRB	0.0448702	CALCRL	0.182092	GABRA3	0.0309068	UCN	0.113023	AVPR1A	0.0454042	GABRB2	0.166259
hsa04080	AVPR2	0.039836	GRIN2B	0.0591301	APLN	0.0375369	GIPR	0	HCRTR2	0.0359832	GABRD	0.0663056	CHRM1	0.0406733	GHR	0.168306	PENK	0.0276165	ADRA1A	0.0812376	GABRD	0.04327	GABRD	0.081166
hsa04110	PTTG1	0.0848375	PKMYT1	0.520873	CDKN2B	0.0936496	CDKN2B	0.357046	CDKN2A	0.0842862	CDKN2A	0.472205	BUB1B	0.0851522	CCNB1	0.474798	CCND2	0.065119	CDC25C	0.16108	CDKN2B	0.0890513	CDKN2B	0.186566
hsa04110	PKMYT1	0.0836147	CCNB1	0.227827	ORC6	0.0762484	ORC6	0.206995	CDC45	0.0695559	PKMYT1	0.147358	CDC25C	0.0789803	BUB1B	0.299353	CDC25C	0.0572309	CCND2	0.146763	E2F1	0.0667942	E2F1	0.119483
hsa04114	AURKA	0.0920238	PKMYT1	0.463842	CPEB3	0.0599799	PRKACB	0.266271	PLCZ1	0.0798734	PKMYT1	0.554704	CCNB1	0.0737454	CCNB1	0.533519	REC8	0.0604679	REC8	0.143058	ITPR1	0.073864	ITPR1	0.327071
hsa04114	PKMYT1	0.0713793	AURKA	0.259125	PRKACB	0.0575268	CDC16	0.18319	PKMYT1	0.0683956	CDC25C	0.111766	CDC25C	0.0690906	CDC25C	0.210092	CDC20	0.051123	CDC25C	0.132224	MAD2L2	0.0669837	MAD2L2	0.10696
hsa04115	CCNB1	0.122393	CDK1	0.33139	CCND1	0.0813828	PERP	0.292866	CDKN2A	0.115127	CDKN2A	0.582258	CCNB1	0.121597	CCNB1	0.695711	AIFM2	0.0828342	AIFM2	0.17439	BID	0.117205	BAX	0.286752
hsa04120	UBE2S	0.127322	UBE2S	0.374142	UBE2C	0.0667673	UBE2C	0.346521	DDB2	0.10841	DDB2	0.363616	CBLC	0.107093	CBLC	0.694061	UBE2C	0.071291	KLHL13	0.19591	UBE2QL1	0.0927688	UBE2QL1	0.360352
hsa04120	UBE2C	0.0948025	UBE2C	0.249976	UBE2S	0.0611786	UBB	0.100093	FBXO2	0.0805337	UBA3	0.178269	CDC20	0.0893898	CDC20	0.223597	CDC20	0.0534488	UBE2C	0.144395	BIRC7	0.0660971	CBLC	0.239692
hsa04122	NFS1	0.176028	CTU1	0.220311	TST	0.305469	MOCS3	0.457331	TST	0.228184	URM1	0.399177	CTU2	0.278224	NFS1	0.450147	CTU1	0.256098	CTU1	0.371852	NFS1	0.194782	TST	0.45796
hsa04130	YKT6	0.144181	YKT6	0.282776	VAMP2	0.11203	STX1A	0.244627	STX4	0.163066	STX4	0.373998	STX11	0.173672	STX11	0.846237	STX19	0.135092	STX8	0.240098	STX2	0.189842	STX2	0.330149
hsa04136	GABARAPL1	0.197877	ATG3	0.267743	ATG9B	0.169028	ATG9B	0.420504	GABARAPL1	0.206357	GABARAPL1	0.302566	GABARAPL1	0.170293	GABARAPL1	0.555477	ATG9B	0.116192	ATG4D	0.162729	ATG4C	0.152786	ATG4C	0.179402
hsa04137	MRAS	0.14538	MRAS	0.382355	CITED2	0.0969963	CSNK2A2	0.335481	BNIP3	0.109901	BNIP3	0.348898	MITF	0.133762	MITF	0.386831	RAB7B	0.12226	MAP1LC3A	0.213977	E2F1	0.0999368	CITED2	0.349278
hsa04140	MRAS	0.107654	MRAS	0.308368	TP53INP2	0.089848	TP53INP2	0.677107	GABARAPL1	0.0794874	BNIP3	0.420437	MRAS	0.0670763	PRKCQ	0.330652	RAB7B	0.0722169	MAP1LC3A	0.150153	PRKCQ	0.0710716	PRKCQ	0.293896
hsa04140	MAP1LC3C	0.0752079	MAPK10	0.0876912	ATG9B	0.085222	PRKACB	0.132687	ATG16L2	0.0643109	GABARAPL1	0.205121	GABARAPL1	0.063784	MRAS	0.162359	RRAS	0.0560471	RAB7B	0.117433	DEPTOR	0.0570497	DEPTOR	0.179979
hsa04141	CASP12	0.0791013	CASP12	0.272372	BCAP31	0.055832	UGGT2	0.383739	MAN1C1	0.0814179	MAN1C1	0.386053	PDIA4	0.0716575	ERO1A	0.399245	CRYAB	0.0648781	CRYAB	0.108134	TUSC3	0.0861016	TUSC3	0.463807
hsa04141	CRYAB	0.0567262	CRYAB	0.197691	MAN1A1	0.052522	TUSC3	0.233058	FBXO2	0.057853	SSR2	0.0941464	ERO1A	0.071247	P4HB	0.202613	HSPA4L	0.0495914	SEC61B	0.105879	BAX	0.0762973	WFS1	0.225427
hsa04142	ATP6V0B	0.0881536	ATP6V0B	0.366081	SMPD1	0.0968996	SMPD1	0.519722	ATP6V0D2	0.0910959	ATP6V0D2	0.638002	PSAPL1	0.0794843	LAMP3	0.35378	ATP6V0A4	0.069539	CLTA	0.113827	NPC2	0.0904495	NPC2	0.411305
hsa04142	HYAL1	0.0856075	HYAL1	0.113044	FUCA1	0.0691188	FUCA1	0.28455	ATP6V0A4	0.0895791	CD68	0.103213	LAMP3	0.0733303	ACP5	0.194082	CTSB	0.0482935	ATP6V0A4	0.111605	CTSH	0.056861	CTSF	0.141412
hsa04144	CAV1	0.0930493	CAV1	0.613736	ASAP3	0.0527481	ACTR3B	0.318084	RAB11FIP4	0.0523368	FOLR3	0.286643	SH3GL3	0.0656421	SH3GL3	0.323997	FOLR1	0.0518876	SH3GL3	0.23763	CYTH3	0.049909	CYTH3	0.264927
hsa04144	ARF1	0.0790114	ARF1	0.115598	FGFR2	0.0454591	ASAP3	0.209644	EPN3	0.0490919	EPN3	0.283913	CBLC	0.0634239	CBLC	0.270475	PIP5K1B	0.0509108	FOLR1	0.132516	BIN1	0.0422	CLTA	0.131424
hsa04144	CAV2	0.0647425	PIP5K1B	0.0503264	ACTR3B	0.042636	ARF6	0.146991	FOLR3	0.0475999	CXCR4	0.173603	CAV1	0.058984	GRK5	0.16012	CXCR2	0.0427681	PIP5K1B	0.116292	PDGFRA	0.0394621	PIP5K1C	0.0859147
hsa04145	CD36	0.0871186	CD36	0.421896	CD36	0.0895971	CD36	0.62666	SCARB1	0.0877437	ATP6V1C2	0.439433	NOS1	0.0773034	TUBB3	0.37979	TUBA4A	0.0662986	CYBA	0.204858	PLA2R1	0.118754	PLA2R1	0.367666
hsa04145	ATP6V0B	0.0830892	ATP6AP1	0.12643	TUBB4A	0.056159	TUBAL3	0.192468	ATP6V1G3	0.0837033	SCARB1	0.35207	MARCO	0.0705616	MARCO	0.202168	TUBB4A	0.057918	HLA-DMB	0.144061	MRC2	0.0848419	MRC2	0.206878
hsa04146	CAT	0.117804	CAT	0.276656	HMGCLL1	0.105955	HMGCLL1	0.526203	ACSL6	0.115152	ACSL6	0.391546	CAT	0.146772	CAT	0.644151	ACOX2	0.092332	ACOX2	0.188495	ACSL6	0.143644	ACSL6	0.361075
hsa04150	LAMTOR2	0.0872159	LAMTOR2	0.373637	WNT2	0.10924	WNT2	0.651376	ATP6V1C2	0.085	ATP6V1C2	0.544023	WNT3A	0.0965238	WNT3A	0.370352	ATP6V1G3	0.0546552	ATP6V1C2	0.111931	WNT11	0.0771583	DEPTOR	0.312118
hsa04150	ATP6V1F	0.0614976	PIK3R1	0.0788425	WNT3	0.0675233	RNF152	0.135063	ATP6V1G3	0.0814882	EIF4EBP1	0.164543	WNT7A	0.0825267	CAB39L	0.126676	WNT10A	0.0497698	ATP6V1G3	0.0933732	DEPTOR	0.0755543	WNT11	0.119365
hsa04151	VEGFD	0.0575833	VEGFD	0.486172	GNG7	0.0494161	IL6R	1	VEGFA	0.0512025	MTCP1	0.534	CHRM2	0.0598596	TEK	1	EFNA2	0.0362736	COL4A6	0.215567	RELN	0.0548528	RELN	0.297349
hsa04151	IBSP	0.0490483	IBSP	0.17865	MET	0.0478563	EGF	0	MTCP1	0.048438	VEGFA	0.144837	TEK	0.0598411	EGF	0	FGFR2	0.0322089	CCND2	0.130189	FGF10	0.0439352	LPAR5	0.142722
hsa04151	TNXB	0.0455834	KRAS	0.107647	IL6R	0.0464267	GNG13	0	PGF	0.0420566	ERBB4	0.109227	IL3RA	0.0470778	DDIT4	0	CCND2	0.0292623	TGFA	0.0781167	GHR	0.0427779	TGFA	0.104656
hsa04151	FGF2	0.0434759	COMP	0.0551722	ITGA8	0.0319321	PRKAA1	0	ERBB4	0.0379559	EIF4EBP1	0.0362088	GHR	0.0468479	PRKAA1	0	LAMB3	0.0273519	FGF19	0.0750524	LPAR5	0.040515	FGF10	0.0916515
hsa04152	CCNA2	0.080797	ACACB	0.26106	CD36	0.104013	CD36	0.728327	PFKFB2	0.0957476	EIF4EBP1	0.354648	ADRA1A	0.122727	ADRA1A	0.677652	PPARGC1A	0.0717926	ACACA	0.275185	CCND1	0.0713657	SREBF1	0.230239
hsa04152	SLC2A4	0.076764	CD36	0.236258	ACACB	0.0558153	PPP2R3A	0.133385	EIF4EBP1	0.0855579	PFKFB2	0.200379	CCNA2	0.0906829	CD36	0.123997	LIPE	0.0615289	PPARGC1A	0.136997	SREBF1	0.0623679	PPARG	0.189186
hsa04210	BIRC5	0.0868846	BIRC5	0.380668	CASP7	0.0946164	CASP7	0.322726	TUBA3D	0.0806861	TRADD	0.314903	IL3RA	0.0897202	IL3RA	0.41412	BIRC5	0.0706893	BIRC5	0.185356	BAX	0.0678077	BAX	0.271389
hsa04210	LMNB1	0.0787009	CASP12	0.136157	TUBAL3	0.0590642	TUBAL3	0.239929	PRF1	0.0707757	PRF1	0.306751	BIRC5	0.0780014	BIRC5	0.290424	TUBA4A	0.0692759	TUBA4A	0.123706	ITPR1	0.0649615	BBC3	0.223036
hsa04211	KL	0.102331	KL	0.496806	PRKACB	0.0792438	PRKACB	0.298112	EIF4EBP1	0.119137	EIF4EBP1	0.412673	CAT	0.111051	CAT	0.659493	PPARGC1A	0.11387	PPARGC1A	0.152202	BAX	0.088306	BAX	0.387088
hsa04213	FOXO1	0.109769	FOXO1	0.29749	ADCY5	0.0904793	PRKACB	0.344442	HSPA2	0.134354	HSPA2	0.329741	ADCY8	0.129093	CAT	0.750307	CRYAB	0.0939708	CRYAB	0.224097	CRYAB	0.0883431	CRYAB	0.487465
hsa04215	BIRC5	0.221508	BIRC5	0.466201	CASP7	0.183401	CASP7	0.375336	BIRC5	0.147577	BIRC5	0.459366	BIRC5	0.227674	BIRC5	0.605064	BIRC5	0.177074	BCL2	0.212472	BID	0.141993	BBC3	0.39179
hsa04216	TF	0.169345	TF	0.377937	CP	0.126173	CP	0.582369	ACSL6	0.137477	ACSL6	0.34781	SLC39A8	0.215992	SLC39A8	0.552073	ALOX15	0.0867554	LPCAT3	0.135261	ACSL6	0.159898	ACSL6	0.383429
hsa04217	PYGM	0.087401	IL33	0.456585	SMPD1	0.0886916	SMPD1	0.587743	PLA2G4F	0.12157	PLA2G4F	0.596831	PLA2G4F	0.0904977	IL33	0.430662	PYGM	0.0450153	PYGM	0.332203	BID	0.0924462	BAX	0.288684
hsa04217	IL33	0.0862136	PYGM	0.20098	TRAF5	0.0724899	PYGM	0.112867	TRADD	0.0657409	PYGL	0.0541161	IL33	0.0874217	PPIA	0.137793	ALOX15	0.0426039	IL1A	0.0902776	BAX	0.0781739	BID	0.200668
hsa04218	CCNB1	0.0899176	CCNB1	0.493546	CDKN2B	0.081801	CDKN2B	0.355615	CDKN2A	0.0916847	CDKN2A	0.536031	CCNB1	0.0895113	CCNB1	0.526928	CACNA1D	0.0506296	CCND3	0.200176	CDKN2B	0.0750927	ITPR1	0.207357
hsa04218	CDK1	0.079017	CDK1	0.28573	E2F1	0.0542144	E2F1	0.141801	IGFBP3	0.0677065	EIF4EBP1	0.0928138	TGFBR2	0.0816929	TGFBR2	0.23337	FOXM1	0.0488603	CACNA1D	0.150688	E2F1	0.0606054	CDKN2B	0.186485
hsa04260	ATP1A2	0.1121	ATP1A2	0.52862	ATP1A2	0.0737334	ATP1A2	0.290815	ATP1A1	0.116706	TNNC1	0.673666	TNNC1	0.127504	TNNC1	0.616399	CACNA1D	0.0968137	ACTC1	0.237175	RYR2	0.131382	RYR2	0.414487
hsa04261	SCN4B	0.0922611	SCN4B	0.518633	PRKACB	0.0628564	PRKACB	0.198787	KCNE1B	0.0837463	KCNE1B	0.483356	ADRA1A	0.0758231	ADRA1A	0.425039	ACTC1	0.066108	ACTC1	0.209585	SCN1B	0.0829066	RPS6KA5	0.3627
hsa04261	ATP1A2	0.0761261	CACNB3	0.122753	ATP1A2	0.0597797	CACNA1D	0.150422	ATP1A1	0.0813896	TNNC1	0.260587	ADRB2	0.069254	TNNC1	0.393502	CACNA1D	0.0573812	CALM1	0.170016	RPS6KA5	0.0736153	RYR2	0.107595
hsa04270	PPP1R14A	0.0892647	PPP1R14A	0.418394	PRKCB	0.0566861	GNA11	0.463183	PLA2G4F	0.104332	PLA2G4F	0.583236	RAMP2	0.0923682	RAMP2	1	CACNA1D	0.072369	CACNA1D	0.17044	AVPR1A	0.109894	AVPR1A	0.526158
hsa04270	NPR1	0.0704656	NPR1	0.171498	AVPR1B	0.0563318	EDN3	0.125907	PLA2G3	0.0844375	PLA2G3	0.177628	ADRA1A	0.0846728	ADRA1A	0	PLA2G3	0.0473755	MYLK	0.140491	PLA2G12B	0.0811859	PLA2G12B	0.13287
hsa04310	RSPO3	0.0847793	RSPO3	0.60688	NOTUM	0.0739479	WNT2	0.386431	SFRP1	0.0803768	SFRP1	0.569284	RSPO1	0.0924256	RSPO1	0.688242	TCF7L1	0.0524306	TCF7L1	0.279623	TLE4	0.0627939	TLE4	0.390977
hsa04310	CACYBP	0.076188	SOX17	0.112164	RSPO2	0.0711179	RSPO2	0.35461	WNT9B	0.0736407	WNT10A	0.0957961	RSPO2	0.0741505	WIF1	0.129462	CCND2	0.0471954	CCND2	0.0988521	TLE1	0.0617148	CCND1	0.131164
hsa04330	NOTCH4	0.105574	PSENEN	0.231109	KAT2A	0.109751	KAT2A	0.284108	DLL4	0.143576	DLL4	0.38433	PTCRA	0.121685	PTCRA	0.490169	TLE2	0.111721	MAML3	0.167501	TLE4	0.111707	TLE4	0.278761
hsa04340	GRK3	0.111135	GRK3	0.278023	SCUBE2	0.148556	SCUBE2	0.696079	GAS1	0.137533	CCND1	0.331601	IHH	0.154608	IHH	0.534284	CCND2	0.0937369	CCND2	0.198025	GLI1	0.108429	CSNK1E	0.239435
hsa04350	BMP6	0.117702	TGFBR2	0.416944	GREM2	0.10274	GREM2	0.586193	BMP7	0.125324	BMP7	0.725857	TGFBR2	0.110179	TGFBR2	0.628569	ID4	0.0953211	ID4	0.317355	CDKN2B	0.102877	FMOD	0.472298
hsa04360	SEMA3G	0.066738	GNAI1	0.351683	NTN1	0.0721265	NTN1	0.362983	BMP7	0.0806835	BMP7	0.409482	EFNA4	0.078566	SLIT3	0.380632	EFNB1	0.091904	EFNB1	0.372686	EPHB1	0.0545111	EPHA3	0.223595
hsa04360	GNAI1	0.0604697	ABLIM3	0.117523	MET	0.0672871	SEMA6D	0.272463	SEMA5B	0.0707136	SEMA5B	0.276031	EFNA3	0.058618	EFNA3	0.209482	EPHA8	0.0596031	SEMA4G	0.0772602	SLIT1	0.0522882	NGEF	0.195876
hsa04370	PLA2G4A	0.147029	PLA2G4A	0.339624	VEGFA	0.126103	VEGFA	0.342244	VEGFA	0.160582	PLA2G4F	0.695414	PLA2G4F	0.119004	PLA2G4F	0.423489	HSPB1	0.0988324	PPP3CA	0.157652	PRKCA	0.0957969	PRKCA	0.282412
hsa04371	MRAS	0.0822653	GNG11	0.29633	APLN	0.10805	APLN	0.463054	CCND1	0.0831773	CCND1	0.275788	ADCY4	0.0622943	KLF2	0.503651	PPARGC1A	0.0626705	PPARGC1A	0.234405	RYR1	0.0874691	RYR2	0.371113
hsa04371	GNG11	0.0798127	MRAS	0.247068	CCND1	0.061449	GNG13	0.146752	APLN	0.076807	PLAT	0.16966	AGTR1	0.0621296	NOS1	0.130425	SLC8A2	0.0530066	PLCB4	0.216866	RYR2	0.0846112	RYR1	0.22373
hsa04380	TGFBR2	0.117272	TGFBR2	0.371476	LILRB5	0.0665718	PLCG2	0.28359	TREM2	0.0914909	TREM2	0.424216	TGFBR2	0.0977024	TGFBR2	0.418185	CYBA	0.0688639	CYBA	0.187997	TNFRSF11B	0.0799944	TNFRSF11B	0.374855
hsa04380	PPARG	0.108003	PPARG	0.138403	PLCG2	0.0614508	TRAF2	0.155458	FCGR3A	0.088108	FCGR3A	0.17003	MITF	0.0848765	OSCAR	0.280564	FHL2	0.0565923	LILRB2	0.135845	PPARG	0.0787481	PPARG	0.136392
hsa04390	TGFBR2	0.0850226	TGFBR2	0.559179	AJUBA	0.0763588	AJUBA	0.598443	BMP7	0.0786142	BMP7	0.70166	WNT3A	0.0871124	TGFBR2	0.543638	TCF7L1	0.0528912	TCF7L1	0.455956	DLG2	0.0858323	DLG2	0.432091
hsa04390	BMP6	0.063916	BMP8A	0.144341	TEAD4	0.0623088	BMP5	0.132018	BMPR1B	0.0603391	WNT9B	0.0523616	TGFBR2	0.0808656	BIRC5	0.222515	AMH	0.0495311	AJUBA	0.0819213	RASSF6	0.0817241	RASSF6	0.176717
hsa04392	FRMD1	0.212826	FRMD1	0.397111	AJUBA	0.231813	AJUBA	0.762281	RASSF2	0.161535	RASSF2	0.385119	PAK1	0.200591	SAV1	0.307343	DCHS2	0.11934	FRMD6	0.188437	RASSF6	0.236931	RASSF6	0.368565
hsa04510	VEGFD	0.0927435	VEGFD	0.464902	MET	0.0646839	MET	0.593533	VEGFA	0.0855002	PAK6	0.37509	VEGFD	0.0794959	VEGFD	0.460774	CCND2	0.0575853	PIP5K1B	0.157591	RELN	0.0852641	RELN	0.305198
hsa04510	CAV1	0.0868793	CAV1	0.29311	VEGFD	0.0625548	ITGA8	0.181917	PAK6	0.0724492	VEGFA	0.199039	CAV1	0.0783128	CAV1	0.338733	PIP5K1B	0.0563519	PAK3	0.0852555	IBSP	0.0438052	LAMB3	0.132299
hsa04510	CAV2	0.0821583	IBSP	0.128668	VEGFA	0.0563123	MYL2	0.108338	COL4A6	0.068408	PGF	0.124482	COL6A6	0.0619348	COL6A6	0.121567	LAMB3	0.0444452	ITGA5	0.074218	ITGA2	0.0400047	PDGFA	0.0834888
hsa04512	CD36	0.111695	IBSP	0.540271	CD36	0.134882	CD36	0.654151	COL4A6	0.110838	COL4A6	0.45443	COL6A6	0.0956862	COL6A6	0.552237	LAMB3	0.0823539	COL4A6	0.168617	RELN	0.0980372	RELN	0.37402
hsa04514	JAM2	0.100996	JAM2	0.461586	CADM3	0.0873014	CADM3	0.419821	CLDN8	0.0795522	CLDN8	0.716455	JAM2	0.104332	JAM2	1	CD40	0.0507024	CD40	0.163425	NRXN1	0.0908435	NRXN1	0.299152
hsa04514	CD34	0.0764575	CD34	0.148058	CDH3	0.079386	CDH3	0.299187	L1CAM	0.0737119	HLA-B	0.0635262	CLDN18	0.0790527	CD58	0	CLDN19	0.0422589	CDH15	0.117675	CDH3	0.0743685	NCAM1	0.24254
hsa04520	TGFBR2	0.126585	TGFBR2	0.352075	MET	0.141916	MET	0.584377	NECTIN4	0.137971	NECTIN4	0.39841	TGFBR2	0.116679	TGFBR2	0.558942	TCF7L1	0.09565	TCF7L1	0.192776	NECTIN4	0.124315	NECTIN4	0.458149
hsa04530	JAM2	0.071454	JAM2	0.413637	SYNPO	0.0618825	CLDN1	0.395647	CLDN8	0.0759102	CLDN8	0.727642	CLDN18	0.103078	JAM2	1	CACNA1D	0.069941	CACNA1D	0.168025	DLG2	0.0765169	DLG2	0.459788
hsa04530	MYH11	0.0686638	CDC42	0.0799926	CLDN23	0.0545755	ACTR3B	0.146799	EPB41L4B	0.0732154	EPB41L4B	0.0960771	JAM2	0.0694818	CRB3	0	TUBA4A	0.062737	TUBA4A	0.141385	TIAM1	0.0627028	CLDN16	0.124883
hsa04540	CDK1	0.144592	CDK1	0.40089	GNA11	0.111725	LPAR1	0.339052	ADRB1	0.102162	ADRB1	0.338104	PRKG2	0.121043	PRKG2	1	TUBA4A	0.0954945	TUBB3	0.290892	LPAR1	0.107731	TUBB1	0.249847
hsa04550	LIFR	0.0931669	FGF2	0.445137	KLF4	0.0725226	KLF4	0.335568	DUSP9	0.0926463	DUSP9	0.549886	PAX6	0.0794743	FGFR4	0.427693	ID4	0.0632563	ID4	0.222444	LIFR	0.0673825	LIFR	0.277069
hsa04550	FGF2	0.0883543	LIFR	0.279982	HOXD1	0.0714364	WNT2	0.294467	ESRRB	0.0884399	WNT9B	0.133751	FGFR4	0.0791002	PAX6	0.183509	FGFR2	0.0476318	BMP4	0.141162	WNT3	0.0625932	ID4	0.132932
hsa04610	MASP1	0.135162	MASP1	0.519174	CFD	0.129334	CFD	0.57447	KNG1	0.109327	SERPINA5	0.547458	CFD	0.116065	CFD	0.445435	CLU	0.101916	CLU	0.221079	C6	0.101017	C6	0.407574
hsa04611	GNAI1	0.0958835	GNAI1	0.477139	P2RY1	0.0823661	P2RY1	0.294197	PLA2G4F	0.104399	PLA2G4F	0.552749	PRKG2	0.107263	PRKG2	1	MYLK	0.0566685	MYLK	0.185574	ITGA2	0.0745603	ITGA2	0.294918
hsa04611	PLA2G4A	0.0930839	PLA2G4A	0.163999	PRKG2	0.0767885	PRKACB	0.149301	VWF	0.0744999	P2RY1	0.0878043	P2RY1	0.0810538	TBXA2R	0	ADCY5	0.0384028	MAPK12	0.0928935	ITPR1	0.0671034	ITPR1	0.222378
hsa04612	CALR	0.126308	CALR	0.240084	RFXAP	0.0763579	HLA-DMA	0.267528	HSPA2	0.0992908	HLA-F	0.261945	HSPA5	0.108138	HSPA5	0.403268	CTSB	0.110002	PSME3	0.131784	HSPA2	0.121392	HSPA2	0.271578
hsa04613	ELANE	0.109727	VWF	0.388103	ELANE	0.137864	ELANE	0.496756	C3	0.0638194	FCGR3A	0.483841	AGER	0.0959723	AGER	1	CYBA	0.0584967	CYBA	0.158121	VDAC3	0.090008	PIK3R2	0.173799
hsa04613	VWF	0.08152	ELANE	0.139226	CTSG	0.0715339	CTSG	0.124456	VWF	0.0598069	CLCN5	0.0774298	SELP	0.0866051	FCGR3A	0	PRKCB	0.0468855	PLCB4	0.105318	PIK3R2	0.0697454	VDAC3	0.166307
hsa04614	MME	0.282116	MME	0.67058	CMA1	0.171468	CMA1	0.368692	KLK1	0.236126	KLK1	0.380804	MME	0.183319	MME	0.547477	KLK1	0.129635	ACE2	0.255205	REN	0.229168	REN	0.404737
hsa04620	FOS	0.0791811	FOS	0.297133	TLR3	0.0839274	IRAK1	0.232855	CD40	0.0832918	CD40	0.296474	SPP1	0.107534	SPP1	0.396722	CD40	0.0991884	CXCL10	0.208643	MAPK13	0.0767817	PIK3R2	0.237687
hsa04620	PIK3R1	0.0706878	IRF7	0.158631	IRAK1	0.0587464	TLR3	0.198353	CXCL9	0.0709478	CCL5	0.139374	PIK3R1	0.0847799	PIK3R1	0.0961479	MAPK12	0.047975	CD40	0.115962	TLR3	0.0641445	IRAK4	0.146739
hsa04621	TXNIP	0.0845131	TXNIP	0.504754	RIPK2	0.072163	RIPK2	0.445887	CASR	0.0820829	CASR	0.445489	NLRC4	0.0935323	TRPV2	0.605604	TRIP6	0.0780132	CYBA	0.144061	ITPR1	0.0698731	BCL2	0.349877
hsa04621	CXCL2	0.072619	CXCL2	0.131654	CASR	0.0600245	TXNIP	0.118007	P2RX7	0.0573832	P2RX7	0.19698	TRPV2	0.0795048	CASP12	0.156692	TRPM2	0.03664	MAP1LC3A	0.133562	BCL2	0.064963	ITPR1	0.12635
hsa04622	IRF7	0.10278	ISG15	0.509586	RNF125	0.0923652	RNF125	0.255325	TRADD	0.127296	TRADD	0.456108	IKBKE	0.117165	IKBKE	0.286133	MAPK12	0.0650642	MAP3K7	0.203991	MAPK13	0.0903851	IFNE	0.287798
hsa04623	IL33	0.175684	IL33	0.420874	POLR1D	0.0947227	POLR1D	0.221807	CCL5	0.0977036	CCL5	0.368724	IL33	0.137419	IL33	0.600285	POLR2H	0.0773721	POLR2H	0.171737	IL33	0.117606	IL33	0.195132
hsa04625	MRAS	0.119622	MRAS	0.322506	IL23A	0.0954337	NFATC3	0.250734	FCER1G	0.0891094	FCER1G	0.459849	PAK1	0.0658449	CLEC1B	0.329531	RRAS	0.067424	KSR1	0.181221	KSR1	0.0842833	KSR1	0.318298
hsa04625	PTGS2	0.0609925	MAPK10	0.120602	PLCG2	0.0783223	PLCG2	0.210004	KSR1	0.0769722	KSR1	0.0887702	CLEC1B	0.0615482	PAK1	0.168034	KSR1	0.0603791	PTPN11	0.130214	ITPR1	0.0689024	PIK3R2	0.122158
hsa04630	TSLP	0.0940688	TSLP	0.577009	IL6R	0.0889817	IL6R	1	EGF	0.0661227	IL20RB	0.430325	GHR	0.096812	FHL1	1	AOX1	0.070465	AOX1	0.22914	AOX1	0.095845	AOX1	0.525365
hsa04630	FHL1	0.0747298	IL21R	0.103531	CNTFR	0.0541366	IL2	0	IL20RA	0.0596315	IL2RB	0.198048	FHL1	0.0912567	IL2	0	CCND2	0.0588374	CTF1	0.142555	GHR	0.0764386	IFNA1	0.103683
hsa04640	MME	0.128421	MME	0.537389	IL6R	0.0974161	IL6R	1	CD1D	0.0955383	CD1D	0.408872	IL3RA	0.13101	IL3RA	0.577221	IL11	0.0531716	IL1A	0.15035	KIT	0.112067	KIT	0.344948
hsa04650	ICAM2	0.0866885	ICAM2	0.304416	PTK2B	0.0898209	PTK2B	0.278085	FCGR3A	0.0489296	FCGR3A	0.389512	PAK1	0.0800513	PAK1	0.219823	ULBP1	0.0944515	SOS2	0.195923	BID	0.0842217	BID	0.244357
hsa04650	RAC3	0.0673161	RAC3	0.0879376	ULBP1	0.078328	ULBP1	0.247287	NCR1	0.047495	PRF1	0.216111	PIK3R1	0.072058	PLCG2	0.211461	PRKCB	0.0492643	ULBP1	0.186121	RAET1E	0.0732637	CSF2	0.14348
hsa04657	CXCL2	0.123581	CXCL2	0.308321	MAPK15	0.0970585	MAPK15	0.373503	MAPK4	0.113964	MAPK4	0.576486	MAPK4	0.101601	MAPK4	0.243792	IL17RE	0.0638804	HSP90B1	0.18797	MAPK4	0.11872	MAPK4	0.370505
hsa04658	STAT5B	0.0981145	STAT5A	0.200892	MAPK10	0.0760215	NFATC3	0.235533	GATA3	0.0980244	GATA3	0.412919	PRKCQ	0.102382	PRKCQ	0.424181	GATA3	0.11117	GATA3	0.184958	PRKCQ	0.104822	PRKCQ	0.316093
hsa04659	TGFBR2	0.129745	TGFBR2	0.435083	IL6R	0.125764	IL6R	1	GATA3	0.101543	GATA3	0.446862	TGFBR2	0.115009	TGFBR2	0.687997	GATA3	0.104055	IL6ST	0.227303	RXRG	0.102088	RXRG	0.525197
hsa04659	STAT5A	0.0859215	TGFB1	0.214076	RXRG	0.103095	IL1B	0	IL2RB	0.0967509	TBX21	0.102018	PRKCQ	0.0929979	PRKCQ	0.115108	RXRG	0.0443339	GATA3	0.135426	PRKCQ	0.0942542	HLA-DMA	0.141574
hsa04660	PAK5	0.0907561	PAK5	0.267675	CDK4	0.0802916	MAPK10	0.231687	PAK6	0.109742	PAK6	0.541563	PRKCQ	0.0995344	PRKCQ	0.305263	PAK3	0.086816	PAK3	0.166284	PRKCQ	0.0974608	PRKCQ	0.279837
hsa04660	FOS	0.082345	PAK4	0.13318	PLCG1	0.0653443	PAK2	0.187439	PAK5	0.0916936	LCP2	0.0676865	PAK1	0.098652	PAK1	0.199648	PAK5	0.070506	PPP3CA	0.139361	CSF2	0.0784145	PIK3CD	0.180792
hsa04662	RAC3	0.0831621	FOS	0.234269	PLCG2	0.0877665	CD79A	0.28086	LILRB1	0.106759	LILRB1	0.477895	LILRA5	0.0900012	LYN	0.255848	CD81	0.0895236	CD81	0.151991	PIK3R2	0.0908631	PIK3R2	0.258609
hsa04664	PLA2G4A	0.141308	PLA2G4A	0.345792	FCER1A	0.11634	FCER1A	0.340959	PLA2G4F	0.147991	PLA2G4F	0.58882	ALOX5	0.0980473	ALOX5	0.435654	RAC3	0.0727388	MAP2K6	0.2632	CSF2	0.115516	CSF2	0.428531
hsa04666	PLPP1	0.104702	PLPP1	0.294314	ASAP3	0.0961305	PLPP1	0.466991	PLA2G4F	0.116462	PLA2G4F	0.592576	PIP5K1B	0.11534	PIP5K1B	0.496792	MARCKSL1	0.105403	MARCKSL1	0.213336	WASF3	0.0774179	BIN1	0.179465
hsa04668	VEGFD	0.131525	VEGFD	0.666377	VEGFD	0.0871671	CASP7	0.291948	TRADD	0.0830285	TRADD	0.481059	VEGFD	0.129722	VEGFD	0.816899	DAB2IP	0.0488124	DAB2IP	0.116923	RPS6KA5	0.0935287	RPS6KA5	0.426003
hsa04668	CXCL2	0.0864705	CXCL3	0.0832764	CASP7	0.0801029	CXCL3	0.254247	MLKL	0.065766	MLKL	0.114068	PIK3R1	0.0773322	CREB3L4	0.0448652	PTGS2	0.0438335	MAP3K7	0.0980785	CSF2	0.0875956	CSF2	0.107111
hsa04670	GNAI1	0.0796253	JAM2	0.460429	CLDN1	0.103957	CLDN1	0.349649	CLDN8	0.10854	CLDN8	0.722717	CLDN18	0.0893325	JAM2	1	CYBA	0.0627598	SIPA1	0.163593	CLDN1	0.0835083	CLDN16	0.337668
hsa04670	JAM2	0.0791322	GNAI1	0.11501	CXCL12	0.0724154	PTK2B	0.292952	CLDN19	0.0941967	CXCR4	0.064737	CDH5	0.0850905	JAM3	0	CLDN19	0.0564252	CYBA	0.145858	CLDN16	0.081001	CLDN20	0.137395
hsa04672	CXCL12	0.160356	CXCL12	0.272624	TNFRSF13B	0.132019	TNFRSF17	0.487606	AICDA	0.16131	AICDA	0.380881	TNFSF13	0.127282	TNFSF13	0.314528	CD40	0.132715	CD40	0.19206	TGFB1	0.127922	CXCL12	0.278791
hsa04710	PER1	0.183236	PER1	0.289155	CSNK1E	0.133639	CSNK1E	0.360126	BHLHE41	0.232426	CLOCK	0.26967	BHLHE41	0.174728	CRY2	0.220879	BHLHE40	0.0796291	CUL1	0.106711	RORB	0.171947	RORB	0.347718
hsa04713	ADCYAP1R1	0.0879055	ADCYAP1R1	0.596181	GRIN2D	0.0963292	GRIN2D	0.31002	NOS1AP	0.118172	NOS1AP	0.357833	PRKG2	0.107608	PRKG2	1	CACNA1D	0.0982357	KCNJ5	0.142175	RPS6KA5	0.107329	RPS6KA5	0.540056
hsa04714	NPR1	0.0825955	NPR1	0.326329	GCG	0.075205	GCG	0.512567	PRDM16	0.0808072	NDUFA4L2	0.466993	PRKG2	0.0916929	PRKG2	1	PPARGC1A	0.0661505	PPARGC1A	0.157839	ACSL6	0.0882374	ACSL6	0.338874
hsa04714	COX6C	0.0489242	HRAS	0.116967	DPF3	0.0579695	DPF3	0.261278	NDUFA4L2	0.0788905	PRDM16	0.101263	NPR1	0.081957	NDUFB11	0	LIPE	0.0460203	SMARCC1	0.152492	RPS6KA6	0.052769	PRKACA	0.251465
hsa04714	PPARG	0.0482519	PPARG	0.116645	PRKG2	0.0550673	CNR1	0.125282	ACSL6	0.0720204	ADCY1	0.0601307	ADCY8	0.0621146	NDUFB1	0	ZNF516	0.0327151	ADCY9	0.135439	PPARG	0.0463003	MAPK13	0.179604
hsa04720	PPP1CA	0.120243	GRIN2B	0.31351	GRIN2D	0.133406	GRIN2D	0.462972	GRM1	0.120589	GRM1	0.487373	GRIA1	0.176718	GRIA1	0.652237	PPP1R1A	0.0622681	MAP2K2	0.217298	GRIA1	0.133851	GRIN2C	0.269883
hsa04721	SLC17A7	0.140464	CLTC	0.297869	SLC17A8	0.120171	SLC17A8	0.52818	ATP6V0D2	0.114082	ATP6V1C2	0.674661	SLC6A4	0.119209	SLC6A4	0.640963	CPLX1	0.111403	SLC1A7	0.196499	SLC17A7	0.11441	SLC6A3	0.488228
hsa04722	NTRK2	0.0990594	NTRK2	0.307257	RIPK2	0.099663	RIPK2	0.417488	RPS6KA6	0.0801989	TP73	0.400138	BDNF	0.0890489	BDNF	0.456512	ARHGDIG	0.128847	ARHGDIG	0.224091	RPS6KA5	0.11223	RPS6KA5	0.375671
hsa04722	BAX	0.0693419	AKT1	0.160663	NGFR	0.0575904	NGFR	0.122632	TP73	0.0739721	CALML3	0.136834	NTRK3	0.0835317	NTRK3	0.208447	MATK	0.0711973	NTF4	0.123596	BAX	0.0817399	BAX	0.17927
hsa04723	GNG11	0.0983656	SLC17A7	0.377221	GABRG1	0.070606	SLC17A8	0.30839	GABRD	0.0897847	NDUFA4L2	0.478665	GRIA1	0.101442	GRIA1	0.507567	CACNA1D	0.0751929	KCNJ5	0.132005	GABRD	0.0869904	GABRB2	0.325809
hsa04723	SLC17A7	0.0747628	GABRD	0.215048	MGLL	0.069035	GABRG1	0.235832	GABRA2	0.0689727	GABRD	0.172203	ADCY8	0.0737357	CACNA1S	0.235808	KCNJ5	0.0569068	CACNA1D	0.131986	GABRB2	0.0844986	GABRD	0.198465
hsa04724	GNG11	0.0917039	GNG11	0.399403	SLC17A8	0.0834453	SLC17A8	0.477756	PLA2G4F	0.110682	PLA2G4F	0.60454	GRIA1	0.113268	GRIA1	0.462341	CACNA1D	0.0779673	GNAO1	0.150194	GRIA1	0.0798564	SLC17A7	0.36487
hsa04724	GNAI1	0.0850804	SLC17A7	0.215396	GRIN2D	0.0769315	GRIN2D	0.238542	GRIK3	0.0954342	GRIK3	0.198557	GRIK4	0.0784404	SLC1A1	0.162747	GNAO1	0.0717274	CACNA1D	0.140673	SLC17A7	0.0704674	GRIN1	0.216058
hsa04725	GNAI1	0.113062	GNG11	0.316225	CHAT	0.0751639	GNA11	0.415755	PIK3R5	0.079661	CHRNA6	0.262143	CHRM1	0.0914952	CHRM2	0.336067	CACNA1D	0.087641	KCNJ3	0.165311	KCNQ3	0.0733831	SLC5A7	0.306669
hsa04725	GNG11	0.0943622	GNAI1	0.303522	GNG7	0.0706923	GNG13	0.192386	PIK3R6	0.0671037	PIK3R5	0.231388	ADCY8	0.0902839	CHRM1	0.326378	GNAO1	0.0637945	CACNA1D	0.139793	SLC5A7	0.0700012	ITPR1	0.120648
hsa04726	PLA2G4A	0.0791943	GNG11	0.298627	HTR1D	0.0833587	HTR1D	0.399205	HTR3B	0.0849935	PLA2G4F	0.656835	HTR3C	0.104898	SLC6A4	0.672531	CACNA1D	0.0734523	CACNA1D	0.150896	GABRB2	0.114472	GABRB2	0.550264
hsa04726	GNAI1	0.0763745	GNAI1	0.255872	HTR4	0.0810692	HTR4	0.382676	PLA2G4F	0.080498	SLC6A4	0.0914692	SLC6A4	0.0932303	HTR3C	0.212566	GNAO1	0.0628949	GNAO1	0.130425	ITPR1	0.061968	TPH2	0.166492
hsa04727	GABRD	0.121111	GNG11	0.290432	GAD1	0.0860424	GABRG1	0.477116	GABRD	0.140253	GABRD	0.446859	ADCY8	0.0990098	PLCL1	0.339659	GABRA3	0.090218	SLC6A11	0.144884	HAP1	0.136057	HAP1	0.68437
hsa04728	GNAI1	0.0723687	GNG11	0.343113	GRIN2B	0.0732768	PRKACB	0.192602	SLC6A3	0.0850848	SLC6A3	0.325084	GRIA1	0.103361	GRIA1	0.549725	KCNJ5	0.066767	KCNJ5	0.182182	SLC6A3	0.0964761	SLC6A3	0.511672
hsa04728	GRIN2B	0.0678117	GNAI1	0.147025	GNG7	0.0730242	GNG7	0.173286	PPP1R1B	0.0765114	ARRB2	0.140398	GNAQ	0.0682292	CALY	0.0979454	GNAL	0.0573772	CACNA1D	0.17155	GRIA1	0.0859449	GRIA1	0.0990613
hsa04730	GNAI1	0.142478	GNAI1	0.312916	GNA11	0.137345	GNA11	0.587635	PLA2G4F	0.164609	PLA2G4F	0.650108	PRKG2	0.161202	PRKG2	1	GNAZ	0.109373	GNAZ	0.281605	RYR1	0.139413	RYR1	0.500386
hsa04740	PDE2A	0.0748058	PDE2A	0.540968	CNGB1	0.0699033	CNGB1	0.339308	OR2A4	0.0742846	OR2A4	0.300972	PRKG2	0.0885825	PRKG2	1	GNAL	0.049569	OR7A5	0.17256	PRKG1	0.0380965	OR2W3	0.202358
hsa04740	GNAL	0.0730464	GNAL	0.0997465	PRKG2	0.0644557	GNG7	0.142767	OR51E1	0.0710096	PDE1A	0.205934	SLC24A4	0.0507646	OR2A25	0	OR2B6	0.0473825	GNAL	0.117553	OR7C1	0.0379086	OR7C1	0.139501
hsa04740	OR2B6	0.0532884	OR51E2	0.0666951	GNG13	0.0616935	OR10G4	0.137636	PDE1A	0.0691712	OR51E1	0.190811	OR6K3	0.0504514	OR2T2	0	GNG13	0.0379568	OR2B6	0.106159	OR4D10	0.0378947	PRKG1	0.113184
hsa04740	GNG13	0.0432668	OR2B6	0.0598572	GNG7	0.0506792	GNG13	0.133542	ARRB2	0.0453517	OR52N4	0.0737086	OR2W3	0.0429246	OR51A2	0	PDE1C	0.0340251	OR2T8	0.0908061	GNAL	0.0346895	PRKG2	0.100082
hsa04740	PDE1A	0.0427334	GNG13	0.0448031	PRKACB	0.0445546	PRKG2	0.0709886	SLC24A4	0.0435398	PDE1B	0.0620075	ARRB2	0.0416002	OR51A4	0	OR7A5	0.032586	SLC8A2	0.0868345	GNG7	0.0336888	PDE1C	0.0896944
hsa04742	SCN3A	0.104523	SCN3A	0.313009	SCNN1B	0.113162	SCNN1B	0.392182	GABRA2	0.11412	SCNN1G	0.387508	P2RY1	0.122695	P2RY1	0.413688	GABRA3	0.117174	GABRA3	0.178229	HCN4	0.125215	HCN4	0.454398
hsa04744	CNGA1	0.191779	CNGA1	0.20873	CNGB1	0.192994	CNGB1	0.398242	GUCA1C	0.241295	GUCA1C	0.502553	RGS9	0.204645	RGS9	0.356411	CALML3	0.122598	PDE6B	0.198663	GUCY2D	0.102058	GUCY2D	0.194181
hsa04750	PLA2G4A	0.106873	PLA2G4A	0.391062	PTGER4	0.0758534	PTGER4	0.364355	KNG1	0.105716	PLA2G4F	0.598237	TRPV2	0.0954426	TRPV2	0.500036	P2RY2	0.0491449	ADCY6	0.218607	PRKCQ	0.0831393	ITPR1	0.263031
hsa04810	IQGAP3	0.0632311	GSN	0.445027	ACTR3B	0.0576418	LPAR1	0.305966	PAK6	0.0679337	PAK6	0.570587	CHRM1	0.070154	ARHGEF6	0.493421	PIP5K1B	0.0511236	PIP5K1B	0.124031	FGF10	0.0815092	LPAR5	0.35837
hsa04810	FGF2	0.0589474	IQGAP3	0.177714	SCIN	0.054069	ITGA8	0.19399	FGF9	0.0651369	CXCR4	0.0893895	CHRM2	0.0636599	FGFR4	0.136939	FGFR2	0.0378516	FGF19	0.0766902	LPAR1	0.0593708	FGF10	0.282189
hsa04810	GSN	0.0534447	FGF2	0.107044	ITGA8	0.0539318	ACTR3B	0.176327	KNG1	0.0649731	KNG1	0.0537578	PIP5K1B	0.0578346	PIP5K1B	0.119096	MYLK	0.0371337	CHRM2	0.072779	LPAR5	0.0468764	LPAR1	0.145649
hsa04910	PYGM	0.0917361	SLC2A4	0.391354	ACACB	0.0839407	PRKACB	0.228029	PHKA2	0.112658	PHKA2	0.478801	PHKA1	0.0772868	PHKA1	0.337506	PPARGC1A	0.0518442	ACACA	0.23538	ACACB	0.0804229	ACACB	0.209371
hsa04910	ACACB	0.0854564	PYGM	0.192529	PRKACB	0.0621816	GSK3B	0.180018	HK2	0.0729838	EIF4EBP1	0.264039	ACACB	0.068957	ACACB	0.158564	ACACB	0.049715	PPARGC1A	0.216609	SREBF1	0.0718335	PPARGC1A	0.189933
hsa04911	ADCYAP1R1	0.118139	ADCYAP1R1	0.388951	GCG	0.105454	GCG	0.480004	ATP1A1	0.138501	ATP1A1	0.517443	STX1A	0.0957298	CACNA1S	0.323711	CACNA1D	0.0865358	CACNA1D	0.123656	RYR2	0.139147	RYR2	0.358055
hsa04912	PLA2G4A	0.118236	PLA2G4A	0.517077	PTK2B	0.0944926	GNA11	0.430415	PLA2G4F	0.126966	PLA2G4F	0.605678	CACNA1S	0.11418	CACNA1S	0.577122	CACNA1D	0.103537	CACNA1D	0.14842	ITPR1	0.101579	ITPR1	0.355747
hsa04913	BMP6	0.144864	PLA2G4A	0.342582	HSD17B2	0.138231	HSD17B2	0.609233	SCARB1	0.165258	SCARB1	0.424185	ADCY8	0.183332	CYP17A1	0.398438	CYP11A1	0.093747	CYP11A1	0.190833	CYP17A1	0.177106	CYP17A1	0.424031
hsa04914	PKMYT1	0.127883	PKMYT1	0.354205	CPEB3	0.0711052	PRKACB	0.248333	PKMYT1	0.115865	PKMYT1	0.562131	CDC25C	0.0964554	CCNB1	0.481798	CDC25C	0.0773168	CDC25C	0.149698	RPS6KA6	0.0818058	RPS6KA6	0.290735
hsa04914	AURKA	0.0852432	AURKA	0.34301	SPDYC	0.0701654	CPEB3	0.175921	PLK1	0.0772717	CCNA2	0.146603	CCNB1	0.0914723	CDC25C	0.308173	SPDYA	0.0583714	PGR	0.130161	MAD2L2	0.0715007	MAD2L2	0.182764
hsa04915	GNAI1	0.092216	GNAI1	0.419676	KRT20	0.0742346	KRT20	0.42233	GRM1	0.0925643	GRM1	0.287509	ADCY8	0.111582	GNAQ	0.267448	KRT16	0.0709993	KRT16	0.250723	KRT15	0.0973919	KRT15	0.374306
hsa04915	EGFR	0.0697562	GPER1	0.132959	KRT24	0.0699484	KRT24	0.316003	HSPA2	0.0671382	HSPA2	0.153421	KRT27	0.0580944	ADCY8	0.208063	GNAO1	0.0570967	GNAO1	0.142964	TGFA	0.0631272	ESR2	0.214171
hsa04916	EDNRB	0.114913	EDNRB	0.508567	WNT7B	0.092636	WNT2	0.528814	TYRP1	0.10037	TYRP1	0.413625	EDNRB	0.127719	EDNRB	0.651378	TCF7L1	0.0689489	TCF7L1	0.208163	KIT	0.108055	KIT	0.355525
hsa04916	GNAI1	0.107079	GNAI1	0.133503	WNT3	0.0808624	PRKACB	0.156797	WNT9B	0.10005	WNT9B	0.155174	WNT3A	0.109464	MITF	0.140951	GNAO1	0.0626116	GNAO1	0.118858	WNT11	0.0770317	WNT5A	0.157236
hsa04917	LHCGR	0.108591	LHCGR	0.34423	CCND1	0.101371	AKT2	0.246832	ELF5	0.146849	ELF5	0.785437	CYP17A1	0.127566	CYP17A1	0.435884	CCND2	0.124473	CCND2	0.222027	CYP17A1	0.149244	CYP17A1	0.417441
hsa04918	ATP1A2	0.13446	ATP1A2	0.351171	GPX3	0.101506	GPX3	0.467192	CGA	0.12004	ATP1A1	0.365314	ADCY8	0.121857	DUOX1	0.595215	GPX2	0.116512	DUOX1	0.376746	GPX1	0.11604	GPX1	0.458579
hsa04919	ATP1A2	0.100102	ATP1A2	0.409737	RXRG	0.0945279	RXRG	1	PFKFB2	0.0888704	ATP1A1	0.365816	SLC2A1	0.0920342	SLC2A1	0.39686	ATP1A2	0.0489254	GATA4	0.147799	RXRG	0.0932345	RXRG	0.452871
hsa04919	FOXO1	0.0905345	FOXO1	0.119566	PLCE1	0.0623102	PRKACA	0	ATP1A1	0.0845039	PFKFB2	0.27756	PFKP	0.078483	ATP1A2	0.210718	PRKCB	0.0429488	ATP1A2	0.122695	TBC1D4	0.0835314	PIK3CD	0.137272
hsa04920	CD36	0.12927	CD36	0.342822	RXRG	0.176271	RXRG	1	TRADD	0.119796	TRADD	0.350624	AGRP	0.135029	AGRP	0.445009	PPARGC1A	0.120871	MTOR	0.27587	RXRG	0.16691	RXRG	0.540603
hsa04921	NPR1	0.0760141	NPR1	0.303917	CCND1	0.0673996	OXTR	0.285036	PLA2G4F	0.0828166	PLA2G4F	0.661876	CACNA1S	0.0939973	CACNA1S	0.395593	CACNA1D	0.061645	CAMK1D	0.146924	RYR2	0.0768238	RYR2	0.275166
hsa04921	PLA2G4A	0.0735331	OXTR	0.204323	OXTR	0.060672	PRKACB	0.19307	CACNA2D2	0.0817938	CACNA2D3	0.0895543	GUCY1A2	0.0770948	NPR1	0.256609	GNAO1	0.0523977	CACNA1D	0.136861	RYR1	0.0745653	RYR1	0.240663
hsa04922	ACACB	0.102356	PYGM	0.40785	GCG	0.136802	GCG	0.538635	PHKA2	0.109147	PHKA2	0.52628	LDHA	0.116143	LDHA	0.501256	PPARGC1A	0.0877871	PPP3CA	0.237852	ACACB	0.0871828	ITPR1	0.526619
hsa04922	PYGM	0.095735	ACACB	0.219685	ACACB	0.0863287	PRKACB	0.169801	GCGR	0.10179	GCGR	0.14333	GNAQ	0.0874293	SLC2A1	0.170831	ACACB	0.0613563	PPARGC1A	0.177615	ITPR1	0.0781473	ITPR2	0.0863881
hsa04923	ADRB2	0.149054	ADRB2	0.370026	AQP7	0.0975417	PRKG2	0.279648	CGA	0.156592	CGA	0.3247	ADRB2	0.1571	PRKG2	1	LIPE	0.0965189	LIPE	0.235239	ADORA1	0.139792	FABP4	0.236623
hsa04924	ADCYAP1R1	0.117874	ADCYAP1R1	0.544875	PRKG2	0.10114	PRKG2	0.328909	ADRB1	0.13882	ADRB1	0.289608	PRKG2	0.130094	PRKG2	1	CACNA1D	0.105459	CACNA1D	0.148323	REN	0.124385	REN	0.360075
hsa04925	ATP1A2	0.107396	PDE2A	0.574757	GNA11	0.0840016	GNA11	0.50205	SCARB1	0.120229	SCARB1	0.601542	KCNK3	0.104674	KCNK3	0.449801	CACNA1D	0.0762709	CAMK1D	0.15485	ITPR1	0.0941767	ITPR1	0.283014
hsa04926	VEGFD	0.0965169	VEGFD	0.572614	VEGFA	0.0738187	GNG7	0.232301	VEGFA	0.106774	VEGFA	0.387772	EDNRB	0.106081	VEGFD	0.472947	GNAO1	0.0680092	GNAO1	0.138554	RXFP1	0.082608	RXFP1	0.341393
hsa04926	EDNRB	0.0840045	KRAS	0.151946	COL4A6	0.063281	VEGFA	0.224227	COL4A6	0.0901733	COL4A6	0.22607	VEGFD	0.0803398	EDNRB	0.337922	COL4A6	0.0591379	PLCB4	0.138311	PRKCA	0.0521219	MAPK12	0.0989977
hsa04927	ADCY5	0.107708	ADCY4	0.233976	GNA11	0.106507	GNA11	0.468912	SCARB1	0.158219	SCARB1	0.669909	KCNA4	0.127495	KCNK3	0.302766	CACNA1D	0.119978	CACNA1D	0.159699	CYP17A1	0.132596	CYP17A1	0.345632
hsa04928	KL	0.11255	KL	0.541432	RXRG	0.116181	RXRG	1	CASR	0.105444	CASR	0.466966	ADCY8	0.0940503	PTH1R	0.318162	GATA3	0.0830933	GATA3	0.166124	RXRG	0.121338	RXRG	0.385148
hsa04928	MMP13	0.0958426	GNAI1	0.15299	PTH1R	0.0836504	CASR	0	GATA3	0.0753434	GATA3	0.218455	PTH1R	0.0897183	ADCY8	0.17635	RXRG	0.0412064	ADCY5	0.136098	PDE4C	0.0945195	CREB3L1	0.103818
hsa04929	HCN2	0.119997	HCN2	0.275659	GNA11	0.129291	GNA11	0.531156	KISS1R	0.134608	CGA	0.482677	CACNA1S	0.113861	CACNA1S	0.491384	CACNA1D	0.104062	CACNA1D	0.153011	KISS1R	0.116843	KISS1R	0.214199
hsa04930	SLC2A4	0.173483	SLC2A4	0.403129	PDX1	0.115765	PDX1	0.336333	HK2	0.182722	HK2	0.4681	PRKCE	0.130631	PKM	0.4128	CACNA1D	0.16639	CACNA1B	0.20822	HKDC1	0.106291	HKDC1	0.24708
hsa04931	CD36	0.0985143	CD36	0.282785	CD36	0.102441	CD36	0.672272	TRIB3	0.0923516	TRIB3	0.381813	SLC2A1	0.0904812	SLC2A1	0.421572	PPARGC1A	0.0788862	GFPT1	0.242213	PRKCQ	0.0840232	TBC1D4	0.303425
hsa04931	PYGM	0.0865948	PYGM	0.176749	TRIB3	0.0895663	TRIB3	0.214048	PPP1R3C	0.0776045	PYGL	0.139241	CD36	0.0851193	CD36	0.180298	PPP1R3C	0.0528221	PPARGC1A	0.16453	TBC1D4	0.0799224	PRKCQ	0.261956
hsa04932	PPARG	0.0849679	LEPR	0.461082	IL6R	0.0989656	IL6R	1	NDUFA4L2	0.105779	NDUFA4L2	0.56606	COX4I2	0.0927619	COX4I2	0.374721	IL1A	0.0501567	IL1A	0.115347	BAX	0.0861719	BAX	0.251347
hsa04932	LEPR	0.0842547	ADIPOR1	0.114489	CASP7	0.0793499	NDUFB6	0	COX4I2	0.0762578	COX6A2	0.0650888	COX7A1	0.0890539	COX7A1	0.17937	UQCRHL	0.0408702	UQCRC2	0.0906283	PPARG	0.0777828	BID	0.213012
hsa04933	VEGFD	0.143124	VEGFD	0.657079	VEGFD	0.0743789	PLCE1	0.262053	VEGFA	0.0990268	VEGFA	0.344883	AGER	0.124603	AGER	1	COL4A6	0.0692384	COL4A6	0.187134	BAX	0.0915611	PLCD3	0.457169
hsa04934	GNAI1	0.0946011	GNAI1	0.455357	WNT2	0.0766235	WNT2	0.450007	SCARB1	0.0812713	SCARB1	0.667097	KCNA4	0.0890281	KCNA4	0.339408	CACNA1D	0.0745639	FH	0.168135	CYP17A1	0.0941324	CYP17A1	0.536278
hsa04934	E2F1	0.0713782	E2F1	0.215653	GNA11	0.0646	GNA11	0.226845	CDKN2A	0.0696975	CDKN2A	0.117342	KCNK3	0.0861621	KCNK3	0.266328	CYP11A1	0.0566671	TCF7L1	0.14101	KCNK2	0.0644238	KCNK2	0.118959
hsa04935	GNAI1	0.0769727	GNAI1	0.249296	GNA11	0.0962364	SST	1	IGFBP3	0.109741	IGFBP3	0.470216	GHR	0.104066	GHR	0.707891	CACNA1D	0.0887839	PTK2	0.237304	GHR	0.0848894	GHR	0.229949
hsa04935	GHR	0.0738056	SSTR1	0.219815	SST	0.0867176	GHRH	0	IRS4	0.063608	SST	0.111235	ADCY8	0.084575	CACNA1S	0.138348	PRKCB	0.0430304	CACNA1D	0.16031	ITPR1	0.0597554	ITPR1	0.210415
hsa04936	ACACB	0.0826639	ADH1C	0.324863	ADH1C	0.0764777	ADH1B	0.509108	ADH1C	0.0858228	ADH1C	0.516137	ADH1B	0.0866649	ADH1B	1	TCF7L1	0.0733653	TCF7L1	0.18992	ADH1B	0.07424	ADH1B	0.528422
hsa04936	ADH1C	0.0796019	ADH1A	0.2185	ADH1B	0.068523	ADH1C	0.184977	TRADD	0.0632348	TRADD	0.118976	ADH1A	0.0752049	C1QA	0	PPARGC1A	0.066419	TAB3	0.111804	ACACB	0.0621965	TNFRSF1A	0.123453
hsa04940	CD80	0.111834	PTPRN	0.157933	GAD1	0.156428	GAD1	0.457151	HLA-F	0.130038	PTPRN	0.37224	HSPD1	0.1675	HSPD1	0.583082	IL1A	0.0949525	IL1A	0.208486	IL12A	0.142389	IL12A	0.172214
hsa04950	NR5A2	0.190094	MNX1	0.213542	NR5A2	0.215984	NR5A2	0.565079	FOXA3	0.224574	FOXA3	0.466993	PAX6	0.236195	PAX6	0.55394	MNX1	0.148486	IAPP	0.206224	PAX6	0.211342	FOXA2	0.240471
hsa04960	ATP1A2	0.220372	ATP1A2	0.480313	NR3C2	0.161603	NR3C2	0.443588	FXYD4	0.172531	FXYD4	0.736342	ATP1A2	0.175889	ATP1A2	0.38903	ATP1A2	0.118426	KCNJ1	0.167759	SFN	0.146934	PIK3CD	0.273271
hsa04961	KL	0.160626	KL	0.514042	PTH1R	0.134521	PTH1R	0.47385	ATP1A1	0.146485	ATP1A1	0.507525	PTH1R	0.15011	PTH1R	0.329711	SLC8A2	0.0946089	SLC8A2	0.162499	KLK2	0.160647	KLK2	0.557708
hsa04962	AVPR2	0.193968	AVPR2	0.46391	PRKACB	0.147269	PRKACB	0.370708	AQP2	0.198078	AQP2	0.750411	AQP4	0.142991	AQP4	0.617327	ARHGDIG	0.239992	ARHGDIG	0.262288	ARHGDIB	0.0861772	PRKACB	0.188709
hsa04964	CA4	0.240925	CA4	0.657792	SLC4A4	0.207659	SLC4A4	1	ATP1A1	0.219486	ATP1A1	0.576036	CA4	0.239744	CA4	0.749445	ATP1A2	0.151204	ATP1A4	0.181608	SLC4A4	0.231837	SLC4A4	0.463852
hsa04966	ATP6V1F	0.184887	ATP6V0C	0.208699	CA2	0.228579	CA2	0.708906	ATP6V1G3	0.173526	ATP6V1G3	0.71803	CA2	0.191181	CA2	0.449971	CLCNKB	0.221421	CLCNKB	0.399734	CLCNKB	0.191438	CLCNKB	0.50796
hsa04970	ADRB2	0.117259	ADRB2	0.45968	CST1	0.0998605	CST1	0.482678	TRPV6	0.117327	TRPV6	0.601786	PRKG2	0.0978085	PRKG2	1	AQP5	0.0966688	AQP5	0.187407	ITPR1	0.0813809	ITPR1	0.366159
hsa04971	ATP1A2	0.113893	ATP1A2	0.314774	SST	0.130175	SST	1	SLC9A4	0.129186	SLC9A4	0.77843	ADCY8	0.124753	ADCY8	0.328703	KCNJ15	0.119361	KCNJ15	0.247407	KCNK2	0.107743	KCNK2	0.353718
hsa04972	CPA1	0.136564	CPA1	0.769105	CA2	0.11835	SLC4A4	1	ATP1A1	0.109524	PLA2G3	0.499635	CPB2	0.084471	CPB2	0.357918	CEL	0.0681918	CEL	0.119522	RYR2	0.115212	RYR2	0.357202
hsa04972	ATP1A2	0.106213	ATP1A2	0.0628921	SLC4A4	0.110378	CHRM3	0	PLA2G3	0.105811	ATP1A1	0.203516	ATP1A2	0.078766	GNAQ	0.154071	PLA2G3	0.0624914	SLC26A3	0.0938417	PLA2G12B	0.0994866	SLC4A4	0.130572
hsa04973	ATP1A2	0.188147	ATP1A2	0.524439	ATP1A2	0.123996	ATP1A2	0.335007	ATP1A1	0.171201	HK2	0.359678	ATP1A2	0.128401	ATP1A2	0.504561	CACNA1D	0.114885	CACNA1D	0.218186	HKDC1	0.155786	PIK3R2	0.205967
hsa04974	CPA1	0.117666	CPA1	0.62292	COL11A1	0.120869	COL11A1	1	COL4A6	0.0919124	COL23A1	0.615058	COL6A6	0.10041	COL6A6	0.407011	COL23A1	0.0643819	COL23A1	0.208098	COL13A1	0.123657	COL13A1	0.578732
hsa04974	MME	0.112902	COL10A1	0.155368	COL10A1	0.0921521	PGA5	0	COL23A1	0.0893394	ATP1A1	0.190691	COL11A1	0.0887192	SLC1A1	0.235774	COL10A1	0.0640663	COL2A1	0.124566	COL23A1	0.0746845	COL23A1	0.155568
hsa04975	CD36	0.168568	CD36	0.349726	CD36	0.139221	CD36	0.540328	SCARB1	0.15879	SCARB1	0.705214	APOA1	0.171678	CD36	0.43716	PLA2G3	0.110428	CEL	0.222992	PLA2G12B	0.149533	PLA2G12B	0.283026
hsa04976	ATP1A2	0.122288	AQP1	0.397863	SLC4A4	0.0976375	SLC4A4	1	ATP1A1	0.118759	NR0B2	0.510872	ABCG2	0.0979945	ABCG2	0.354108	SLC22A7	0.0836287	SLC22A7	0.144813	UGT2B11	0.111701	SLC4A4	0.375288
hsa04977	APOB	0.20449	SLC19A3	0.420596	TCN2	0.156428	SLC23A1	0.390913	SCARB1	0.217393	SCARB1	0.702339	SLC19A3	0.196508	SLC19A3	0.373656	TCN2	0.151709	SLC19A1	0.20157	FOLH1	0.223182	FOLH1	0.442127
hsa04978	ATP1A2	0.144055	ATP1A2	0.379488	SLC26A3	0.106898	SLC26A3	0.546212	TRPV6	0.1554	TRPV6	0.632417	ATP1A2	0.126989	CYBRD1	0.358748	ATP1A2	0.0870476	ATP1A2	0.167108	SLC34A2	0.0980725	MT1F	0.429585
hsa04979	CD36	0.169565	CD36	0.411515	ABCB11	0.177157	CD36	0.568319	SCARB1	0.178697	SCARB1	0.614177	APOA1	0.145067	CD36	0.327905	CYP27A1	0.14403	CYP27A1	0.340744	NPC2	0.171983	NPC2	0.573879
hsa05010	MME	0.0598675	MME	0.455617	KLC3	0.0598508	WNT2	0.411906	NDUFA4L2	0.0615049	NDUFA4L2	0.439951	AGER	0.0734589	AGER	1	TUBA4A	0.0487218	CACNA1D	0.169754	NOX4	0.0451686	BID	0.341232
hsa05010	LPL	0.0372161	MAPT	0.107674	WNT2	0.055597	KLC3	0.292251	WNT9B	0.0486785	TUBB2B	0.132009	GAPDH	0.0474095	ADAM10	0	CACNA1D	0.0465776	TUBA4A	0.149209	ITPR1	0.0395684	GRIN2C	0.105167
hsa05010	CASP12	0.0340273	LPL	0.101317	CASP7	0.0465511	GRIN2D	0.139628	KIF5A	0.0438813	WNT9B	0.0784549	CACNA1S	0.0463023	WNT11	0	PTGS2	0.0269577	GRIN2D	0.0945235	WNT11	0.036266	ADAM10	0.0830022
hsa05010	GRIN2B	0.0334498	PSMC4	0.0744616	GRIN2D	0.0454111	TUBAL3	0.0820768	TUBA3D	0.0389223	KLC3	0.0542253	NOS1	0.0358549	WNT10B	0	SLC39A2	0.0226912	UQCRC2	0.071402	BID	0.0354094	NDUFS5	0.0824687
hsa05012	PSMC4	0.0602501	GNAI1	0.367987	KLC3	0.0666987	KLC3	0.459831	NDUFA4L2	0.0750244	NDUFA4L2	0.505043	TUBB3	0.0657397	TUBB3	0.545748	TUBA4A	0.0588469	COX7A2	0.236729	SLC6A3	0.0875537	SLC6A3	0.415788
hsa05012	GNAL	0.0592142	PSMC4	0.165815	TUBAL3	0.0627274	SLC39A10	0.170507	SLC6A3	0.0666007	TUBB2B	0.0813799	SLC39A8	0.0619953	SLC39A8	0.174999	GNAL	0.0530908	TUBA4A	0.0990979	BAX	0.0618275	BAX	0.122392
hsa05012	GNAI1	0.0536961	GNAL	0.119982	SLC39A10	0.0505739	PINK1	0.134651	TUBA3D	0.0622062	TUBA3D	0.0561817	COX7A1	0.0443503	COX4I2	0.140047	TUBB4A	0.0391377	SEM1	0.0871926	LRRK2	0.0586051	BCL2L1	0.107107
hsa05014	TOMM40	0.0442975	PSMC4	0.202214	KLC3	0.0643773	KLC3	0.500839	NDUFA4L2	0.0730808	NDUFA4L2	0.417383	GRIA1	0.0616138	CAT	0.528055	GPX2	0.062526	GPX2	0.322516	HAP1	0.0630053	HAP1	0.647866
hsa05014	COX7A1	0.0411032	CASP12	0.154417	PINK1	0.0523084	GRIN2D	0.194401	TUBB2B	0.0622595	ERBB4	0.254945	NRG3	0.0537251	GRIA1	0.176381	TUBA4A	0.0438334	TUBB4A	0.266265	GRIA1	0.0543994	GPX1	0.13358
hsa05014	COX6C	0.0406254	MAP1LC3C	0.132529	GRIN2D	0.0441917	GPX3	0.141691	ERBB4	0.0525542	TUBB2B	0.0601106	TUBB3	0.0472314	TUBB3	0.144644	NRG2	0.0348329	GRIN2D	0.120722	GPX1	0.04682	BID	0.0934448
hsa05014	CASP12	0.0388511	COX6C	0.104132	GPX3	0.0385545	TUBAL3	0.0607359	ANG	0.0452704	BAD	0.0461365	CAT	0.0431315	COX4I2	0.0670498	DNAH5	0.0340305	NOS1	0.105699	BID	0.0454774	GRIA1	0.0389858
hsa05016	PPARG	0.0515283	PPARG	0.419925	KLC3	0.0607565	KLC3	0.563519	KCNJ10	0.0760304	KCNJ10	0.61616	GNAQ	0.0562913	GRIA1	0.3927	GPX2	0.0786822	GPX2	0.378397	HAP1	0.0994078	HAP1	0.669394
hsa05016	GRIA4	0.0456145	PSMC4	0.14162	GRIN2B	0.0507506	TUBAL3	0.145278	NDUFA4L2	0.0618698	NDUFA4L2	0.116688	GRIA1	0.054704	STX1A	0.176102	TUBA4A	0.0559017	TUBB4A	0.27814	GPX1	0.0578597	GPX1	0.158422
hsa05016	PSMC4	0.0428999	COX6C	0.0822081	GPX3	0.0465505	GPX3	0.144144	KIF5A	0.0499748	MAP3K5	0.0483524	COX4I2	0.0449431	TUBB3	0.172943	PPARGC1A	0.0429302	PPARGC1A	0.0604814	BBC3	0.0507475	BAX	0.0363279
hsa05017	PSMC4	0.077992	PSMC4	0.475592	GRIN2B	0.0751686	GRIN2D	0.471574	SPTBN2	0.112042	SPTBN2	0.480411	GRIA1	0.0860533	GRIA1	0.624516	TRPC3	0.0623342	ATG2B	0.146397	RELN	0.0942001	RELN	0.440657
hsa05017	GRIN2B	0.0747899	RELN	0.101095	GRIN2D	0.0663978	SPTBN2	0.120265	GRM1	0.0840921	VDAC1	0.117931	GNAQ	0.0632993	GNAQ	0.122087	DAB1	0.0570277	GRIN2D	0.115731	GRIA1	0.0763219	RYR1	0.162764
hsa05020	CAV2	0.0619086	CAV1	0.511806	KLC3	0.0684329	KLC3	0.502131	NDUFA4L2	0.0762683	NDUFA4L2	0.445132	CACNA1S	0.0647842	CAV1	0.587347	CACNA1D	0.0725917	CACNA1D	0.185637	C6	0.0647091	C6	0.367593
hsa05020	PSMC4	0.0617554	CAV2	0.173053	GRIN2D	0.0626408	GRIN2D	0.193833	TUBA3D	0.0558476	TUBB2B	0.136987	TUBB3	0.0587889	TUBB3	0.144949	TUBA4A	0.0570116	TUBA4A	0.107579	RYR2	0.0609365	RYR2	0.250369
hsa05020	CAV1	0.0569325	PSMC4	0.0614424	GRIN2B	0.0517144	TUBB4A	0.0702531	C7	0.0438736	HSPA2	0.0788949	CAV1	0.0466388	CACNA1S	0.113811	CYBA	0.034068	UQCRC2	0.0969666	NCAM1	0.0524428	RYR1	0.12324
hsa05022	PSMC4	0.0435041	PSMC4	0.241646	GPX3	0.0532862	KLC3	0.320894	SPTBN2	0.0546657	NDUFA4L2	0.471533	GRIA1	0.0527023	AGER	1	GPX2	0.0462082	GPX2	0.268268	RYR2	0.0483885	HAP1	0.543508
hsa05022	GPX3	0.0380482	CASP12	0.189138	WNT2	0.0529269	WNT2	0.284355	WNT9B	0.0440833	SPTBN2	0.199882	AGER	0.0473599	APP	0	CACNA1D	0.0428478	TUBB4A	0.201109	SLC6A3	0.048115	SLC6A3	0.158282
hsa05022	TOMM40	0.0371782	CAT	0.121751	GRIN2D	0.0487852	GRIN2D	0.149536	NDUFA4L2	0.0424362	TUBB2B	0.0439311	CHRM1	0.0409575	PRPH	0	TUBA4A	0.0323078	GRIN2D	0.136274	HAP1	0.0408179	BAX	0.0872181
hsa05022	CASP12	0.0362658	COX6C	0.0760956	KLC3	0.0421739	GPX3	0.114417	SLC6A3	0.0408497	WNT9B	0.0372965	CASP12	0.0380803	GPX8	0	DNAH5	0.0274275	NOS1	0.126483	GPX1	0.0389237	RYR2	0.0693543
hsa05022	COX6C	0.0328346	MAP1LC3C	0.0677637	SPTBN2	0.0306583	TUBAL3	0.040513	GRM1	0.0374328	CACNA1D	0.0312795	COX4I2	0.0367347	GPX5	0	TUBB4A	0.024853	CACNA1D	0.0550693	GRIA1	0.0385777	BID	0.035814
hsa05030	GNAI1	0.141636	GNAI1	0.447309	GRIN2D	0.141209	GRIN2D	0.379345	SLC6A3	0.160803	SLC6A3	0.291929	BDNF	0.166919	BDNF	0.477863	DLG4	0.0924978	DLG4	0.201487	SLC6A3	0.163507	SLC6A3	0.564935
hsa05031	MAOA	0.103614	MAOA	0.22235	GRIN2D	0.0881721	GRIN2D	0.381312	SLC6A3	0.130707	SLC6A3	0.486033	GRIA1	0.163644	GRIA1	0.514625	CACNA1D	0.12282	CACNA1D	0.200317	SLC6A3	0.132919	SLC6A3	0.5828
hsa05032	PDE2A	0.113878	PDE2A	0.518095	GABRG1	0.0784581	GABRG1	0.446828	GABRA2	0.112517	GABRA2	0.522006	GRK5	0.121117	GRK5	0.664851	GABRA3	0.0728183	GABRB3	0.160985	GABRD	0.106655	GABRB2	0.387051
hsa05033	SLC17A7	0.164109	SLC17A7	0.415077	SLC17A8	0.145199	SLC17A8	0.430386	GABRD	0.184281	GABRD	0.440356	GRIA1	0.20063	GRIA1	0.661777	GABRA3	0.15253	GABRA3	0.182512	GABRB2	0.144177	GABRB2	0.317648
hsa05034	NTRK2	0.102441	NTRK2	0.290114	GRIN2D	0.0899855	GRIN2D	0.386952	SLC6A3	0.0906962	SLC6A3	0.383416	BDNF	0.11989	BDNF	0.45611	GNAO1	0.0805279	GNAO1	0.247781	SLC6A3	0.110133	SLC6A3	0.614304
hsa05034	GNG11	0.0908774	GNG11	0.21304	GNG7	0.0738136	GNG7	0.173911	PPP1R1B	0.0851302	PPP1R1B	0.209292	CREB3L4	0.0626964	PKIA	0.13235	CAMKK2	0.0538389	CAMKK2	0.104164	PPP1R1B	0.0662698	PPP1R1B	0.117905
hsa05100	CAV2	0.156679	CAV1	0.451411	MET	0.135863	MET	0.685012	CAV2	0.103269	ELMO1	0.279716	ARHGEF26	0.117566	ARHGEF26	0.474048	ARHGEF26	0.0680357	CAV1	0.245164	ELMO1	0.101995	ELMO1	0.279375
hsa05110	ARF1	0.177169	ARF1	0.481232	PRKACB	0.123588	PRKACB	0.291556	ATP6V1C2	0.145931	ATP6V1C2	0.678678	PDIA4	0.137216	ERO1A	0.443316	ATP6V1G3	0.0935528	ATP6V1G3	0.159373	PRKCA	0.109779	PRKCA	0.288318
hsa05120	JAM2	0.14414	JAM2	0.311285	MET	0.120644	MET	0.586821	ATP6V0A4	0.119731	ATP6V1C2	0.66729	JAM2	0.170846	JAM2	1	ATP6V0A4	0.0838964	MAP3K14	0.174894	MET	0.100004	MET	0.276585
hsa05130	ARF1	0.0784466	ARF1	0.373319	MYO1A	0.0651791	CLDN1	0.281677	CLDN8	0.0939277	CLDN8	0.770479	GAPDH	0.0792561	CLDN18	0.553759	TUBA4A	0.0512345	TUBB4A	0.193887	LPAR1	0.0816816	LPAR5	0.280213
hsa05130	CLDN5	0.0685526	CLDN5	0.122336	LPAR1	0.0644376	LPAR1	0.22541	CLDN19	0.0716254	TUBB2B	0.0961733	CLDN18	0.0776096	TUBB3	0.202525	TUBB4A	0.0469141	TUBA4A	0.187192	LPAR5	0.0797517	BAX	0.245871
hsa05131	ARF1	0.0643754	ARF1	0.445823	PLCE1	0.0601575	RIPK2	0.429291	PLCZ1	0.0637069	HK2	0.525224	CBX3	0.0651179	NLRC4	0.478529	PLCZ1	0.0373398	MYL9	0.139473	RPS6KA5	0.0787632	RPS6KA5	0.446437
hsa05131	FOXO1	0.0596058	FOXO1	0.121132	RIPK2	0.0547765	MYL2	0.120442	HK2	0.0597208	PLCZ1	0.0969214	NLRC4	0.0586681	MYL9	0.13289	MYL9	0.0345212	TNF	0.110306	BAX	0.0577024	PLCD3	0.18896
hsa05131	EGFR	0.0546746	MAP1LC3C	0.0986264	PLCD1	0.0461949	PLCD1	0.102209	ELMO1	0.0442082	TRADD	0.0440279	PRKCQ	0.0545544	PRKCQ	0.0982284	PLCD1	0.0300161	PLCZ1	0.109154	PRKCQ	0.0533914	BAX	0.0949104
hsa05132	RHOJ	0.0673918	ARF1	0.374313	RIPK2	0.0580956	KLC3	0.507416	PIK3C2G	0.0818208	PIK3C2G	0.771495	ARHGEF26	0.0664942	ARHGEF26	0.637564	PIK3C2G	0.0751408	PIK3C2G	0.254314	BAX	0.0592151	FHOD1	0.414772
hsa05132	ARF1	0.0646472	FLNC	0.111101	KLC3	0.0527664	RIPK2	0.226364	TRADD	0.0631004	TUBB2B	0.0883533	RHOJ	0.0645868	TUBB3	0.13951	TUBA4A	0.04319	MYL9	0.200265	DYNLRB2	0.0526746	ELMO1	0.142811
hsa05132	WASF3	0.0623064	WASF3	0.0821525	ACTR3B	0.0426441	CASP7	0.110808	TUBB2B	0.0577443	AHNAK2	0.0375666	TUBB3	0.0638712	NLRC4	0.102814	TCF7L1	0.0405454	TCF7L1	0.0717263	FHOD1	0.0508162	BAX	0.135145
hsa05133	CFL1	0.10161	GNAI1	0.413618	CASP7	0.11315	CASP7	0.29991	C3	0.0949927	C3	0.315647	SFTPA2	0.109565	SERPING1	0.346548	IL1A	0.0649538	IRAK1	0.150734	NOD1	0.0846277	C1R	0.242595
hsa05134	ARF1	0.157598	ARF1	0.510456	CASP7	0.147269	CASP7	0.413569	HSPA2	0.119196	BNIP3	0.247596	NLRC4	0.142305	NLRC4	0.472427	PYCARD	0.0819081	HSF1	0.195156	HSPA2	0.113314	HSPA2	0.191695
hsa05135	ARPC5L	0.064803	ARPC5L	0.206038	PTK2B	0.0863112	ACTR3B	0.331718	ELMO1	0.0711879	LCP2	0.42448	GNAQ	0.0847012	PIP5K1B	0.527932	PIP5K1B	0.069504	PIP5K1B	0.184563	RPS6KA6	0.0758304	ELMO1	0.252621
hsa05135	PKN1	0.0561943	FOS	0.108527	ACTR3B	0.0836178	PTK2B	0.193471	RPS6KA6	0.0653193	ELMO1	0.214321	PIP5K1B	0.0811242	NLRC4	0.148666	PKN1	0.0468373	ARF6	0.129076	ELMO1	0.0757602	ARHGEF28	0.106431
hsa05140	FOS	0.10263	FOS	0.299612	PRKCB	0.105751	PRKCB	0.327666	FCGR3A	0.110533	FCGR3A	0.505855	IRAK1	0.0773997	NCF2	0.317835	MARCKSL1	0.132539	MARCKSL1	0.279023	TGFB1	0.0744745	TRAF6	0.193009
hsa05142	TGFBR2	0.116807	TGFBR2	0.652141	GNA11	0.0875889	GNA11	0.478557	KNG1	0.140812	KNG1	0.429398	TGFBR2	0.107285	TGFBR2	0.579176	GNAL	0.0856375	GNAO1	0.265546	GNA14	0.0710923	GNA14	0.361275
hsa05142	GNAI1	0.0954097	GNAI1	0.137565	GNAI1	0.0715689	IRAK1	0.136164	FASLG	0.0666825	C3	0.0718315	GNAQ	0.105359	GNAQ	0.136695	GNAO1	0.0827787	MAPK8	0.0709248	MAPK13	0.0523527	MAPK13	0.0831352
hsa05143	HBB	0.133834	HBB	0.365367	F2RL1	0.141428	F2RL1	0.342236	KNG1	0.193321	KNG1	0.319564	APOA1	0.149063	APOA1	0.513011	PRKCB	0.0919633	HBB	0.172402	IDO2	0.138197	PRKCA	0.262164
hsa05144	CD36	0.17317	CD36	0.36976	CD36	0.183197	MET	0.527277	CD40	0.131107	CD40	0.400675	PECAM1	0.146522	PECAM1	0.731589	CD81	0.10451	CD81	0.159611	MET	0.11046	CD81	0.240609
hsa05145	GNAI1	0.118938	GNAI1	0.403707	GNAI1	0.0752907	GNAI1	0.293914	CD40	0.0868481	CD40	0.182238	ALOX5	0.0850844	ALOX5	0.28491	GNAO1	0.0802222	GNAO1	0.220904	BIRC7	0.0700102	BCL2	0.389675
hsa05145	TLR4	0.0602539	IRAK1	0.141437	GNAO1	0.0550267	JAK1	0.221822	HSPA2	0.0836162	LAMA4	0.161485	PPIF	0.082999	PPIF	0.201539	CD40	0.0793767	HLA-DMB	0.12199	BCL2	0.0653687	IL12A	0.12841
hsa05146	CXCL2	0.116693	CXCL2	0.407995	GNA11	0.110532	GNA11	0.451352	COL4A6	0.111809	COL4A6	0.406238	GNAQ	0.118665	GNAQ	0.385004	LAMB3	0.0773918	GNAL	0.160575	CSF2	0.0851684	CSF2	0.456848
hsa05146	GNAL	0.0853529	GNAL	0.19746	PRKACB	0.0838676	PRKACB	0.178887	LAMA4	0.0983611	COL4A2	0.128688	C8B	0.0827885	HSPB1	0.169449	GNAL	0.0701448	FN1	0.158709	FN1	0.0674868	LAMA2	0.212706
hsa05150	MASP1	0.148466	MASP1	0.526351	KRT20	0.120216	KRT20	0.322129	DEFB1	0.125546	FCGR3A	0.327535	CFD	0.104664	CFD	0.575211	KRT16	0.0842068	KRT16	0.346889	MASP1	0.118603	KRT15	0.526382
hsa05152	ATP6AP1	0.0652677	ATP6V0B	0.398756	RIPK2	0.0729817	RIPK2	0.473449	ATP6V0D2	0.0893159	ATP6V0D2	0.530934	HSPD1	0.067189	HSPD1	0.42759	ATP6V0A4	0.0531732	ATP6V0A4	0.140016	PLA2R1	0.0923984	PLA2R1	0.337555
hsa05152	ATP6V0B	0.0649666	AKT3	0.11556	IL23A	0.045545	IL23A	0.132036	ATP6V0A4	0.0761122	FCGR3A	0.176559	CAMP	0.0648739	CYP27B1	0.165585	CALM1	0.0420747	KSR1	0.0952283	BAX	0.071851	CASP10	0.173905
hsa05160	CLDN5	0.0781522	E2F1	0.193182	CLDN1	0.0976882	CLDN1	0.40545	CLDN8	0.103302	CLDN8	0.700807	CLDN18	0.0964949	CLDN18	0.684038	CD81	0.0598081	CD81	0.135198	CLDN1	0.0729964	CLDN16	0.251977
hsa05160	E2F1	0.0742955	EGFR	0.191863	CLDN23	0.0637722	E2F1	0.10904	SCARB1	0.0826149	CXCL10	0.0510131	CLDN5	0.0700252	PIAS1	0.109449	CLDN19	0.0536852	SOCS3	0.112959	CLDN16	0.0660987	BAX	0.19991
hsa05161	TGFBR2	0.0788259	TGFBR2	0.42818	PTK2B	0.063055	CCNE1	0.256367	DDB2	0.0939605	DDB2	0.386423	TGFBR2	0.0766238	TGFBR2	0.465121	BIRC5	0.0597117	BIRC5	0.211745	BID	0.0626572	BAX	0.249679
hsa05161	BIRC5	0.0698308	TGFB1	0.152588	CCNE1	0.0500858	PTK2B	0.181518	E2F2	0.0634696	E2F2	0.20381	BIRC5	0.0763117	BIRC5	0.253678	CCNA2	0.0471098	BCL2	0.145298	BAX	0.0552307	BID	0.177837
hsa05162	BAX	0.065158	BAX	0.175312	CSNK2A2	0.0711853	CSNK2A2	0.36683	TRADD	0.0654434	IL2RB	0.501674	CCNE1	0.0746613	CCNE1	0.283085	CCND2	0.0745729	IRF7	0.173584	BAX	0.0739663	BBC3	0.360074
hsa05162	CCNE1	0.064636	STAT5A	0.163213	CCND1	0.056341	SLAMF1	0.151953	TP73	0.0637905	TRADD	0.242138	EIF2AK1	0.0633507	CDK4	0.11446	RAB9B	0.0549462	CCND2	0.157526	BBC3	0.0738184	BID	0.178062
hsa05163	GNAI1	0.0642911	GNG11	0.28893	IL6R	0.0687325	IL6R	1	CDKN2A	0.0728823	CDKN2A	0.393977	ADCY8	0.0650637	PTGER4	0.284531	GNAO1	0.0507585	PLCB4	0.125062	BID	0.0697666	BAX	0.243401
hsa05163	E2F1	0.0573275	GNAI1	0.203038	GNA11	0.0588626	MYC	0	VEGFA	0.0575058	VEGFA	0.309685	PTGER4	0.0580381	GNAQ	0.212227	PTGS2	0.0379811	GNAO1	0.119786	BAX	0.0535124	BID	0.191771
hsa05163	GNG11	0.0521901	E2F1	0.125083	GNG7	0.0403685	AKAP13	0	PTGER1	0.0521553	HLA-F	0.0585504	GNAQ	0.0564043	ADCY4	0.109846	CXCR2	0.0322585	CXCR2	0.0852488	ITPR1	0.051579	NFATC1	0.0953666
hsa05164	IL33	0.127093	IL33	0.334948	RAE1	0.0690688	RAE1	0.300156	TMPRSS2	0.088028	TMPRSS2	0.56724	IL33	0.0982387	IL33	0.369308	PRKCB	0.0432641	RELA	0.156543	BID	0.0783011	BAX	0.268168
hsa05164	KPNA2	0.102448	KPNA2	0.189816	PRKCB	0.0494532	TLR3	0.211454	TRADD	0.0651674	TRADD	0.093286	KPNA2	0.0654413	KPNA2	0.17896	PYCARD	0.0383869	IL1A	0.123157	BAX	0.0645946	BID	0.217121
hsa05165	IBSP	0.0640885	IBSP	0.445929	WNT7B	0.0471731	WNT2	0.499083	ATP6V1C2	0.0581505	ATP6V1C2	0.57615	COL6A6	0.0590392	COL6A6	0.455288	LAMB3	0.0424735	TCF7L1	0.298124	RELN	0.0770415	DLG2	0.424687
hsa05165	COMP	0.0452349	TNXB	0.14617	WNT2	0.0411117	ITGA8	0.17117	ATP6V0D2	0.0508075	VEGFA	0.169837	WNT3A	0.0546991	SPP1	0.171314	TCF7L1	0.0379538	ITGB8	0.0617943	DLG2	0.0518339	RELN	0.231171
hsa05165	TNXB	0.042003	VWF	0.0917637	WNT3	0.0410694	PTGER4	0.0859583	ATP6V1G3	0.0427512	COL4A6	0.0366402	ITGA8	0.0462686	PTGER4	0.0880787	COL4A6	0.0265474	FZD8	0.0596368	HES6	0.039522	WNT3	0.0788848
hsa05165	ITGA7	0.0371625	E2F1	0.0673196	ITGA8	0.0389973	PRKACB	0.0611739	ATP6V0A4	0.0412259	HLA-F	0.0359055	PTGER4	0.0376899	WNT3	0.0656464	PTGS2	0.0255748	WNT7A	0.0593408	BAX	0.0393634	BAX	0.0591888
hsa05166	PTTG1	0.0665486	PTTG1	0.475652	CDKN2B	0.05662	CDKN2B	0.378052	CDKN2A	0.07744	CDKN2A	0.518661	BUB1B	0.0692535	BUB1B	0.466123	CDC20	0.0420847	CCND2	0.208301	BAX	0.0584286	BAX	0.262136
hsa05166	CDC20	0.0656139	TGFBR2	0.135094	MSX2	0.0527474	MSX2	0.214543	HLA-F	0.0642012	KAT5	0.0792253	CCNB2	0.06823	CDC20	0.169067	CD40	0.0385363	CD40	0.1291	E2F1	0.0498036	CSF2	0.123515
hsa05166	TGFBR2	0.0641955	AKT1	0.124958	PRKACB	0.0421718	MMP7	0.134364	HLA-B	0.0617424	HLA-F	0.0774835	CDC20	0.0586827	CCNB2	0.151145	CCND2	0.0338401	PIK3R2	0.0952463	CDKN2B	0.0483039	CREB5	0.111931
hsa05167	FGF2	0.0682758	FGF2	0.46048	CCND1	0.0507977	VEGFA	0.390565	HLA-F	0.069054	VEGFA	0.555264	FGF2	0.05841	FGF2	0.340634	TCF7L1	0.0642353	TCF7L1	0.211137	BAX	0.0640323	BAX	0.253003
hsa05167	GNG11	0.0671053	GNG11	0.151943	E2F1	0.0471081	GNG7	0.163671	VEGFA	0.0632551	HLA-F	0.0733032	IKBKE	0.0444716	E2F2	0.164194	GNG13	0.0442214	MAP1LC3B	0.0851435	BID	0.0540457	BID	0.229339
hsa05168	BAX	0.0463464	PPP1CA	0.267072	ZNF473	0.0312695	ZNF473	0.375391	TNFRSF14	0.0449659	EIF4EBP1	0.317158	SRPK1	0.04839	CFP	0.389142	ZNF154	0.0377447	ZNF98	0.196088	BAX	0.0537994	BAX	0.19146
hsa05168	CALR	0.0444358	BAX	0.218329	ZNF74	0.0258078	ZNF492	0.0883517	EIF4EBP1	0.0439982	HLA-F	0.150931	PILRA	0.0416158	SRPK1	0.180895	ZNF98	0.0375677	ZNF559-ZNF177	0.119316	BID	0.0494136	ZNF273	0.188774
hsa05168	PPP1CA	0.0394096	SRSF5	0.0631287	ZNF492	0.0244801	ZNF74	0.0833623	HLA-F	0.0381898	TAPBP	0.117076	CFP	0.0389909	IKBKG	0.120007	ZNF90	0.0350435	ZNF157	0.0891092	BCL2	0.0485792	BID	0.14601
hsa05168	ZNF676	0.0343422	IFNGR1	0.0617123	TRAF5	0.0218805	TLR3	0.0774867	TRADD	0.0353623	HLA-B	0.0680725	NXF3	0.0360681	NECTIN1	0.053502	ZNF157	0.0316557	ZNF783	0.0802417	BCL2L1	0.0258175	ZNF157	0.0627961
hsa05168	PIK3R1	0.0288826	IL12B	0.0563209	ZNF229	0.0210645	TRAF2	0.0700045	FASLG	0.0289148	ZNF582	0.0535948	PIK3R1	0.0355342	EIF2AK1	0.0510044	POU2F3	0.0227165	ZNF577	0.0732227	POU2F3	0.0224566	ZNF211	0.0619989
hsa05169	E2F1	0.0818122	CCNA2	0.273434	CCND1	0.047795	E2F1	0.310873	DDB2	0.0693036	ENTPD3	0.4154	CCNE1	0.057137	CCNE1	0.252032	CCND2	0.0604415	CCND2	0.201393	ENTPD1	0.0839579	ENTPD1	0.351528
hsa05169	PSMC4	0.0561814	PSMC4	0.165437	E2F1	0.0468698	HLA-DMA	0.163479	ENTPD3	0.0641187	DDB2	0.142403	CCNA2	0.0505371	CCNA2	0.241118	ENTPD3	0.0560861	HLA-DOA	0.11345	BID	0.0690928	BAX	0.150556
hsa05170	CCNB1	0.0794364	CCNB1	0.3878	GNA11	0.051921	GNA11	0.438546	PAK5	0.0580188	PAK6	0.595798	CCNB2	0.0823761	CCNB1	0.54245	APOBEC3C	0.0748523	APOBEC3C	0.305459	BAX	0.0747694	BAX	0.257401
hsa05170	CDK1	0.0755231	CDK1	0.249902	PTK2B	0.0476098	GNG7	0.135299	AP1M2	0.0570912	CXCR4	0.0862393	CCNB1	0.0742955	CDC25C	0.27874	APOBEC3G	0.0539344	CALML3	0.0757402	BID	0.0624863	BID	0.206758
hsa05170	CCNB2	0.0749804	GNG11	0.0870694	GNG7	0.0472337	GNG13	0.112251	PAK6	0.0569273	AP1M2	0.079222	CHEK1	0.0627902	GNAQ	0.0765469	PAK3	0.0467142	BAX	0.0737599	BCL2	0.0444569	NFATC1	0.0929813
hsa05171	MASP1	0.0791137	MASP1	0.499798	IL6R	0.10753	IL6R	1	TMPRSS2	0.0859541	TMPRSS2	0.621416	CFD	0.0751451	CFD	0.517227	RPS2	0.0458704	RPS2	0.132049	C6	0.073537	C6	0.497945
hsa05171	EGFR	0.0657762	AGTR1	0.115829	CFD	0.0610575	TMPRSS2	0	C7	0.0560242	CXCL10	0.0818316	MASP1	0.0658929	AGTR1	0.1424	RPL22L1	0.0385428	MMP1	0.104568	RPS27L	0.0602101	CSF2	0.141142
hsa05171	CFD	0.0545775	RSL24D1	0.0729317	C7	0.0551097	JUN	0	C3	0.0532743	PLCG2	0.046935	AGTR1	0.064986	MASP1	0.067729	ACE2	0.03375	C5AR1	0.0755058	MASP1	0.0594959	RPL12	0.118387
hsa05200	CKS2	0.0457274	VEGFD	0.50898	IL6R	0.0416528	IL6R	1	EGLN3	0.0399632	EGLN3	0.537962	IL3RA	0.0529212	GSTM5	0.45794	GSTP1	0.057476	GSTP1	0.228995	RXRG	0.0444708	RXRG	0.286908
hsa05200	VEGFD	0.042563	BIRC5	0.10634	RXRG	0.0413357	DCC	0	PGF	0.0391397	VEGFA	0.156067	GSTM5	0.0421831	VEGFD	0.193584	BIRC5	0.0322984	FGF18	0.145058	GSTM5	0.0438058	RPS6KA5	0.215249
hsa05200	FGF2	0.0341021	CKS2	0.0979923	MET	0.0389314	CALML3	0	CDKN2A	0.0358233	DDB2	0.0834051	EDNRB	0.0402105	EDNRB	0.166133	GSTM4	0.0317088	FGF17	0.0745404	KLK3	0.0270013	KLK3	0.115293
hsa05200	GNG11	0.0303923	FGF2	0.0622244	GNA11	0.0340576	RALB	0	DDB2	0.0351683	CDKN2A	0.0666118	FGFR4	0.038882	FGFR4	0.0590535	LAMB3	0.0310618	DCC	0.0514225	CDKN2B	0.0245396	GSTM5	0.112319
hsa05200	BIRC5	0.030383	GNG5	0.0545025	CASP7	0.0311539	RALA	0	COL4A6	0.0335921	COL4A6	0.0371423	EPAS1	0.0378835	EPAS1	0.0491296	TCF7L1	0.0255512	GSTM4	0.0494265	LPAR1	0.0244634	WNT10B	0.0987336
hsa05200	TPM3	0.0289055	E2F1	0.05401	CDKN2B	0.0305736	RALGDS	0	VEGFA	0.0294378	MECOM	0.0158999	VEGFD	0.030022	BIRC5	0.0404873	GSTM3	0.0224055	DLL3	0.0456292	BBC3	0.0241602	CXCL12	0.0418896
hsa05202	TSPAN7	0.0762199	TGFBR2	0.400812	TSPAN7	0.0709931	RXRG	1	TMPRSS2	0.0937954	TMPRSS2	0.542195	ETV4	0.0755423	TGFBR2	0.40744	FEV	0.0589822	FEV	0.188531	ETV4	0.0876836	ETV4	0.730541
hsa05202	TGFBR2	0.0745329	TSPAN7	0.214311	ETV4	0.0665635	RUNX1	0	DDB2	0.0769234	IGFBP3	0.161754	TGFBR2	0.070697	ETV4	0.268139	CCND2	0.058686	CCND2	0.114189	ETV5	0.064204	EYA1	0.0830276
hsa05203	CDC20	0.0906777	CDK1	0.349145	CDKN2B	0.0582529	CDKN2B	0.407761	ATP6V0D2	0.0735306	ATP6V0D2	0.659409	CDC20	0.0946472	CDC20	0.510675	HPN	0.115144	VAC14	0.322717	HPN	0.0770505	HPN	0.457391
hsa05203	CDK1	0.0801543	GSN	0.291183	KAT2A	0.0539461	SCIN	0.157219	CDKN2A	0.0611417	CDKN2A	0.140555	CHEK1	0.0651937	CCNA2	0.125491	CDC20	0.0601894	HPN	0.23588	BAX	0.0577328	CDKN2B	0.114456
hsa05204	GSTM5	0.149256	GSTM5	0.427152	SULT1A2	0.129945	UGT2A3	0.351738	GSTM3	0.121225	GSTM3	0.26424	GSTM5	0.154934	GSTM5	0.747931	GSTP1	0.177722	GSTP1	0.365739	GSTM5	0.17355	GSTM5	0.46936
hsa05205	CAV1	0.0870989	CAV1	0.64002	MET	0.07091	MET	0.413054	GPC3	0.0768062	GPC3	0.469181	CAV1	0.0772677	CAV1	0.502161	TWIST1	0.0419336	RRAS	0.154282	GPC3	0.076237	GPC3	0.359302
hsa05205	CAV2	0.0623192	CAV2	0.0804621	WNT3	0.0646183	HPSE2	0.294965	VEGFA	0.0748447	VEGFA	0.213725	WNT3A	0.0670767	IHH	0.211016	FZD8	0.0342468	TWIST1	0.140139	ANK2	0.0575088	CD44	0.12699
hsa05205	FGF2	0.0608267	SRC	0.0325387	WNT2	0.0601312	PLCE1	0.122268	DCN	0.0504872	ERBB4	0.123376	CAV3	0.0536472	WNT3A	0.107654	PLAU	0.0322219	ITGB3	0.106723	ITGA2	0.0452738	ANK2	0.124172
hsa05206	CDC25C	0.070599	SPRY2	0.429006	MET	0.0533986	MET	0.575933	CDKN2A	0.0726086	VEGFA	0.34606	CDC25C	0.0777184	CDC25C	0.309661	CCND2	0.0443438	CCND2	0.15747	HMGA2	0.0738807	HMGA2	0.357113
hsa05206	KIF23	0.0528609	BAK1	0.160366	EZH2	0.0522537	PDCD4	0.128022	VEGFA	0.0577866	CDKN2A	0.332096	EFNA4	0.0588702	EFNA3	0.288519	TPM1	0.0411913	SERPINB5	0.139969	RPS6KA5	0.0663151	RPS6KA5	0.30411
hsa05206	SPRY2	0.052092	CDC25C	0.157608	WNT3	0.0503617	CDKN1A	0.0737127	CDC25C	0.0465444	TIMP3	0.06168	ST14	0.0518364	EZH2	0.151272	CDC25C	0.0401032	EFNA2	0.101233	CCND1	0.0427936	HDAC4	0.0755283
hsa05207	ADRB2	0.079509	FGF2	0.276872	KLF4	0.066657	RXRG	1	VEGFA	0.0763204	VEGFA	0.378397	ADRB2	0.0803218	GSTM5	0.544363	GSTM4	0.0677032	GSTM4	0.187358	GSTM5	0.0658379	RXRG	0.323421
hsa05207	FGF2	0.075556	ADRB2	0.242707	RXRG	0.0642414	CHRNA7	0	FGF9	0.069193	FGF9	0.157646	CDC6	0.0588963	CYP1A2	0.171179	CACNA1D	0.0600843	FGF17	0.117416	RXRG	0.0655763	GSTM5	0.172711
hsa05207	KPNA2	0.0575476	AKT1	0.145263	EPHX4	0.0591078	PTGES3	0	EGF	0.0647196	EIF4EBP1	0.130635	GSTM5	0.0566931	CDC6	0.142798	GSTM3	0.0550265	VDR	0.106819	FGF10	0.059668	PIK3CD	0.163456
hsa05208	EGFR	0.0573469	CAT	0.191077	EPHX4	0.0776374	EPHX4	0.557966	VEGFA	0.0969139	NDUFA4L2	0.404078	CAT	0.0746287	GSTM5	0.448563	GSTM4	0.0807895	GSTM4	0.259709	GSTM5	0.084757	GSTM5	0.456174
hsa05208	COX6C	0.0566347	GSTM5	0.14797	LPO	0.0654802	SLC26A2	0.139138	NDUFA4L2	0.0792329	VEGFA	0.290196	GSTM5	0.0706969	CAT	0.349661	GSTM2	0.0512999	COX7B	0.1156	AKR1C1	0.0590981	AKR1C1	0.165526
hsa05210	TGFBR2	0.117146	TGFBR2	0.500885	CCND1	0.0675145	AXIN2	0.539466	DDB2	0.134786	DDB2	0.37487	TGFBR2	0.115592	TGFBR2	0.62572	TCF7L1	0.0973177	TCF7L1	0.149731	BBC3	0.0888399	BAX	0.310947
hsa05211	EPAS1	0.132436	EPAS1	0.387334	VEGFA	0.113073	MET	0.673748	VEGFA	0.165139	EGLN3	0.647903	EPAS1	0.149078	EPAS1	0.480048	PAK3	0.106995	PAK3	0.230011	TGFA	0.126413	TGFA	0.334275
hsa05212	TGFBR2	0.120715	TGFBR2	0.43544	VEGFA	0.0998523	VEGFA	0.476581	VEGFA	0.124167	VEGFA	0.386002	ARHGEF6	0.123302	ARHGEF6	0.638402	GADD45A	0.0684874	CDKN2A	0.126431	BAX	0.098488	BAX	0.385403
hsa05213	EGFR	0.125079	EGFR	0.338748	CDKN1A	0.0842362	AXIN2	0.411595	DDB2	0.161884	DDB2	0.316214	PIK3R1	0.117956	AKT3	0.31723	TCF7L1	0.11387	TCF7L1	0.234943	BAX	0.125973	BAX	0.368042
hsa05214	E2F1	0.111016	E2F1	0.370136	PLCG2	0.0783299	E2F1	0.34724	CDKN2A	0.123983	CDKN2A	0.674363	E2F2	0.0849116	E2F2	0.304322	CALML3	0.0650952	GADD45A	0.140078	BAX	0.0895496	BAX	0.376234
hsa05215	E2F1	0.0811411	ERG	0.397339	FGFR2	0.0635341	E2F1	0.256906	TMPRSS2	0.110176	TMPRSS2	0.618302	ERG	0.0862267	ERG	0.469536	GSTP1	0.123111	GSTP1	0.35612	ETV5	0.0986125	KLK3	0.374839
hsa05216	PPARG	0.186785	PPARG	0.532881	RXRG	0.204406	RXRG	1	DDB2	0.205588	DDB2	0.413347	RXRG	0.180131	RXRG	0.481096	TCF7L1	0.164194	TCF7L1	0.336576	RXRG	0.19356	RXRG	0.460022
hsa05217	FZD4	0.102524	BAX	0.271702	WNT2	0.126163	WNT2	0.694505	DDB2	0.138818	DDB2	0.318483	WNT3A	0.113083	WNT3A	0.431704	TCF7L1	0.0863766	TCF7L1	0.260488	GLI1	0.096443	BAX	0.388574
hsa05218	FGF2	0.115261	FGF2	0.485789	MET	0.126063	MET	0.583726	CDKN2A	0.128683	CDKN2A	0.606769	MITF	0.144245	MITF	0.397779	GADD45A	0.069129	GADD45A	0.170931	FGF10	0.110506	BAX	0.317081
hsa05219	EGFR	0.157729	E2F1	0.384936	VEGFA	0.105533	VEGFA	0.313738	CDKN2A	0.155589	CDKN2A	0.492613	E2F2	0.113874	E2F2	0.38489	DAPK1	0.0795703	MAPK3	0.314219	RPS6KA5	0.207916	RPS6KA5	0.592942
hsa05220	TGFBR2	0.106074	TGFBR2	0.47921	CDKN1A	0.0705011	E2F1	0.312887	DDB2	0.138006	CDKN2A	0.632169	TGFBR2	0.0994679	TGFBR2	0.558173	GADD45A	0.0673551	BCR	0.226094	BAX	0.0915675	BAX	0.355963
hsa05221	CCNA2	0.126347	CCNA2	0.317723	CCND1	0.0989521	CCND1	0.201716	EIF4EBP1	0.126973	EIF4EBP1	0.364395	CCNA2	0.127738	CCNA2	0.533255	TCF7L1	0.110251	TCF7L1	0.197772	KIT	0.129374	DUSP6	0.416617
hsa05222	CKS2	0.106429	CKS2	0.397578	RXRG	0.123673	RXRG	1	COL4A6	0.115664	COL4A6	0.42637	RXRG	0.0922728	CCNE1	0.259683	LAMB3	0.0825009	E2F2	0.181689	RXRG	0.109184	RXRG	0.41431
hsa05223	EGFR	0.127234	E2F1	0.325204	RXRG	0.129725	RXRG	1	CDKN2A	0.127931	CDKN2A	0.654281	RXRG	0.103305	RXRG	0.316048	GADD45A	0.0561764	GADD45A	0.1439	RXRG	0.121845	RXRG	0.493492
hsa05224	FGF2	0.102697	FGF2	0.393007	WNT2	0.0695226	WNT2	0.633432	FGF9	0.0899805	FGF9	0.263419	FGF2	0.0918886	WNT3A	0.319774	TCF7L1	0.0645844	TCF7L1	0.16473	FGF10	0.080655	BAX	0.208052
hsa05224	E2F1	0.078821	FGF10	0.10139	WNT3	0.0592647	WNT7B	0.133699	DDB2	0.0765577	DDB2	0.23058	WNT3A	0.0795392	FGF2	0.277955	WNT10A	0.0401533	FZD8	0.0989854	KIT	0.080349	FGF10	0.202049
hsa05225	TGFBR2	0.111817	TGFBR2	0.543621	WNT3	0.0628408	WNT2	0.544821	CDKN2A	0.0845369	CDKN2A	0.62373	TGFBR2	0.110816	GSTM5	0.756071	GSTP1	0.0914198	GSTP1	0.277352	GSTM5	0.0722396	GSTM5	0.311924
hsa05225	E2F1	0.0711107	AKT1	0.09991	MET	0.0618077	DPF3	0.20767	DDB2	0.0771111	DDB2	0.0963123	WNT3A	0.0840476	WNT3A	0.138637	GSTM4	0.0626463	GSTM4	0.153799	BAX	0.0589953	BAX	0.240228
hsa05226	TGFBR2	0.0867869	FGF2	0.339045	WNT2	0.0947003	RXRG	1	DDB2	0.0718162	FGF9	0.240954	WNT3A	0.0853956	TGFBR2	0.539128	FGFR2	0.0600242	TCF7L1	0.200869	FGF10	0.0783592	RXRG	0.341806
hsa05226	E2F1	0.0794388	TGFBR2	0.3084	MET	0.0802579	RPS6KB2	0	WNT9B	0.070338	DDB2	0.211539	TGFBR2	0.0743985	WNT3A	0.151225	TCF7L1	0.0574634	FGFR2	0.13459	RXRG	0.0659149	WNT10B	0.139742
hsa05230	EGFR	0.108973	EGFR	0.385907	MET	0.135308	MET	0.646661	HK2	0.114313	SLC16A3	0.302132	LDHA	0.10258	LDHA	0.541804	FGFR2	0.0996705	FGFR2	0.151661	KIT	0.148929	KIT	0.480439
hsa05231	PLPP3	0.0966869	PLPP1	0.420339	SLC22A5	0.0861607	SLC22A5	0.454651	PLA2G4F	0.112071	PLA2G4F	0.527901	PIP5K1B	0.127346	PIP5K1B	0.441818	PIP5K1B	0.100355	PIP5K1B	0.143023	SLC5A7	0.117836	SLC5A7	0.310623
hsa05235	EGFR	0.105292	EGFR	0.351772	CSNK2A2	0.104329	CSNK2A2	0.285857	EGF	0.0998953	EGF	0.381955	PRKCQ	0.0949166	PRKCQ	0.408478	BATF	0.0657156	MAPK3	0.152953	PRKCQ	0.102038	PRKCQ	0.331273
hsa05310	CCL11	0.279144	CCL11	0.366094	FCER1A	0.19214	FCER1A	0.390352	CD40	0.163402	FCER1G	0.337845	MS4A2	0.182099	MS4A2	0.356684	CD40	0.188237	CD40	0.203706	CD40LG	0.162808	RNASE3	0.208199
hsa05320	TPO	0.105958	TPO	0.217536	TG	0.178972	TG	0.432386	CGA	0.117834	PRF1	0.288651	HLA-E	0.143951	HLA-E	0.315978	CD40	0.163214	TPO	0.229364	TPO	0.146574	TPO	0.26027
hsa05321	IL21R	0.100291	TLR4	0.180805	IL23A	0.135981	IL23A	0.278912	GATA3	0.111338	GATA3	0.409506	TLR4	0.090752	IL1A	0.22623	GATA3	0.11716	GATA3	0.160734	TGFB1	0.112595	TBX21	0.290878
hsa05322	GRIN2B	0.15192	GRIN2B	0.3599	ELANE	0.144098	ELANE	0.500182	FCGR3A	0.110812	FCGR3A	0.605734	C8B	0.12642	C8B	0.311416	CD40	0.133492	SNRPD3	0.202079	C6	0.183516	C6	0.463427
hsa05323	CXCL2	0.100236	CXCL2	0.308493	CXCL3	0.0787437	VEGFA	0.342579	ATP6V1C2	0.0979198	ATP6V1C2	0.635262	TEK	0.143257	TEK	1	ANGPT1	0.0734602	ATP6V0A4	0.137954	CSF2	0.0907812	IL15	0.31635
hsa05330	CD80	0.114706	CD40	0.182537	IFNG	0.0963074	IL2	0.250708	HLA-F	0.117822	HLA-F	0.383513	HLA-E	0.178338	HLA-E	0.345409	CD40	0.171447	CD40	0.258627	IL12A	0.137632	HLA-DQA2	0.113459
hsa05332	CD80	0.135522	IL6	0.164417	IL1A	0.100872	IL1A	0.22162	HLA-F	0.133474	PRF1	0.313047	HLA-E	0.163177	HLA-E	0.263539	IL1A	0.119312	IL1A	0.197934	IL2	0.138733	IL2	0.161539
hsa05340	RFX5	0.122046	RFX5	0.333621	TNFRSF13B	0.17703	TNFRSF13B	0.487001	AICDA	0.153528	AICDA	0.585698	BTK	0.18099	IL7R	0.279457	CD40	0.193423	CIITA	0.30563	RAG2	0.18489	RAG2	0.3354
hsa05410	TPM3	0.11352	DMD	0.359959	SGCG	0.109111	SGCG	0.399671	TNNC1	0.101401	TNNC1	0.534287	SGCG	0.128954	SGCG	1	ACTC1	0.0917153	ACTC1	0.263612	RYR2	0.114537	RYR2	0.397767
hsa05412	DMD	0.125908	DMD	0.421959	SGCG	0.0850652	SGCG	0.396193	CACNA2D2	0.126595	CACNA2D2	0.288335	ACTN2	0.110094	SGCG	1	CACNA1D	0.101648	TCF7L1	0.185271	RYR2	0.111834	RYR2	0.434329
hsa05414	TPM3	0.116128	DMD	0.343525	SGCG	0.085666	SGCG	0.348789	TNNC1	0.104918	TNNC1	0.649138	SGCG	0.11333	SGCG	1	ACTC1	0.0929769	ACTC1	0.246352	RYR2	0.11947	RYR2	0.465057
hsa05415	CD36	0.0705844	PDK4	0.366457	CD36	0.0830963	CD36	0.547904	NDUFA4L2	0.0805753	NDUFA4L2	0.507616	AGER	0.089331	AGER	1	CYBA	0.0511161	CYBA	0.128712	REN	0.0938929	RYR2	0.377066
hsa05415	PDK4	0.0705412	CD36	0.256712	PDK4	0.0786035	PDK4	0.3866	GAPDH	0.0572894	SLC25A5	0.102102	TGFBR2	0.0678864	SLC2A1	0	ACE	0.0419454	COX6B2	0.101389	RYR2	0.0761291	REN	0.146022
hsa05416	CAV1	0.184397	CAV1	0.685652	SGCG	0.148669	SGCG	0.48186	HLA-F	0.0912584	PRF1	0.325099	SGCG	0.166423	SGCG	1	CD40	0.0927925	CAV1	0.207705	BID	0.123189	BID	0.271088
hsa05417	CD36	0.0799461	CD36	0.400261	RXRG	0.0826584	RXRG	1	CYP2B6	0.0683373	CYP2J2	0.264098	AGER	0.0803556	AGER	1	CD40	0.0445342	CYBA	0.19631	RXRG	0.0669975	RXRG	0.428803
hsa05417	CXCL2	0.0715237	CXCL2	0.139061	CD36	0.0737112	APOB	0	CYP2J2	0.0497879	CYP2B6	0.234443	OLR1	0.0649492	APOB	0	CYBA	0.0414537	CALML3	0.140392	BCL2	0.0523418	PIK3CD	0.108076
hsa05417	PPARG	0.0694499	TRAF2	0.138302	CASP7	0.0516609	PPARG	0	CD40	0.0484318	CD40	0.0972048	ERO1A	0.0504991	RXRG	0	CALML3	0.0303744	CD40	0.0849898	BID	0.052306	CAMK2A	0.092044
hsa05418	CAV1	0.107947	CAV1	0.595633	HMOX1	0.0710495	GSTM5	0.28626	VEGFA	0.0956615	VEGFA	0.484149	KLF2	0.089955	GSTM5	0.406774	GSTP1	0.0963537	GSTP1	0.338761	GSTM5	0.0929901	GSTM5	0.391425
hsa05418	CAV2	0.102707	CAV2	0.100998	GSTM5	0.0679273	VEGFA	0.269684	BMPR1B	0.0888528	BMPR1B	0.123666	PECAM1	0.0884362	CAV1	0.316715	GSTM4	0.0666382	GSTM4	0.0825224	BCL2	0.0668071	BCL2	0.155195
