# Supplementary material for: XA4C: eXplainable representation learning via Autoencoders revealing Critical genes
Source: PLoS Comput Biol. 2023 Oct 2;19(10):e1011476. doi: 10.1371/journal.pcbi.1011476 (PMC10569512; doi:10.1371/journal.pcbi.1011476)
Supplement: S10 Table — (XLSX) [file pcbi.1011476.s011.xlsx]

## Sheet: S10_Table
S10_Table. Enrichemnt of critical genes, hub genes, DiffEx genes, important genes from Random Forests and XGBoost in DisGeNET and COSMIC Cancer Census Genes
	BRCA	COAD	KIRC	LUAD	PRAD	THCA
Critical genes in DisGeNET	212	198	112	150	166	57
Total number of critical genes	313	339	340	344	326	325
Percentage of critical genes in DisGeNET	0.677316	0.584071	0.329412	0.436047	0.509202	0.175385
Critical genes in COSMIC tier1	6	11	0	6	1	1
Critical genes in COSMIC tier2	0	0	0	0	0	0
Hub genes in DisGeNET	110	93	48	62	68	31
Total number of hub genes	189	175	180	171	175	189
Percentage of hub genes in DisGeNET	0.582011	0.531429	0.266667	0.362573	0.388571	0.164021
Hub genes in COSMIC tier1	0	2	0	1	1	3
Hub genes in COSMIC tier2	1	0	0	1	0	0
DiffEx genes in DisGeNET	358	403	220	292	90	59
Total number of DiffEx genes	647	775	944	771	254	314
Percentage of DiffEx genes in DisGeNET	0.553323	0.52	0.233051	0.378729	0.354331	0.187898
DiffEx genes in COSMIC tier1	0	4	0	1	1	0
DiffEx genes in COSMIC tier2	0	1	0	0	0	0
Important genes identified by Random Forest in DisGeNET	149	138	70	96	98	42
Total number of important genes identified by Random Forest	231	241	225	242	229	222
Percentage of important genes identified by Random Forest in DisGeNET	0.645022	0.572614	0.311111	0.396694	0.427948	0.189189
Important genes identified by Random Forest in COSMIC tier1	0	1	0	0	0	1
Important genes identified by Random Forest in COSMIC tier2	0	0	0	0	0	0
Important genes identified by XGBoost in DisGeNET	166	150	71	112	123	54
Total number of important genes identified by XGBoost	248	262	237	270	290	255
Percentage of important genes identified by XGBoost in DisGeNET	0.669355	0.572519	0.299578	0.414815	0.424138	0.211765
Important genes identified by XGBoost in COSMIC tier1	1	2	0	0	0	1
Important genes identified by XGBoost in COSMIC tier2	0	0	0	0	0	0
